# Supplementary material for: Pan-Cancer Single-Cell Analysis Reveals the Core Factors and Pathway in Specific Cancer Stem Cells of Upper Gastrointestinal Cancer
Source: Front Bioeng Biotechnol. 2022 May 13;10:849798. doi: 10.3389/fbioe.2022.849798 (PMC9136039; doi:10.3389/fbioe.2022.849798)
Supplement: Supplementary file 1 [file DataSheet3.ZIP]

Archive with 6 entries (5 files):
- Additional files/
- Additional files/Figure_Data.xlsx
- Additional files/Pan-cancer_Other_Cancer_Data_Analysis_Code.R
- Additional files/Pan-cancer_UGIC_Data_Analysis_Code.R
- Additional files/UGCSCs_vs_Normal_cells_diffgenes.csv
- Additional files/UGCSC_Matrix.csv
