# Supplementary material for: Pan-Cancer Single-Cell Analysis Reveals the Core Factors and Pathway in Specific Cancer Stem Cells of Upper Gastrointestinal Cancer
Source: Front Bioeng Biotechnol. 2022 May 13;10:849798. doi: 10.3389/fbioe.2022.849798 (PMC9136039; doi:10.3389/fbioe.2022.849798)
Supplement: Supplementary file 1 [file DataSheet3.ZIP › Additional files/Figure_Data.xlsx]

## Sheet: Figure1 C
*This table represents the P-value and fold change of the top then highly expressed genes for each celltype. We used the "avg_logFC" of each gene in different celltypes to draw the heatmap, as shown in Figure 1C.
	p_val	avg_logFC	pct.1	pct.2	p_val_adj	cluster	gene
1	0	2.177	0.947	0.796	0	T cell	CD3D
2	0	1.95265	0.638	0.669	0	T cell	KLRB1
3	0	1.94059	0.884	0.779	0	T cell	CD2
4	0	1.81757	0.921	0.702	0	T cell	IL32
5	0	1.73652	0.666	0.765	0	T cell	TRBC1
6	0	1.51523	0.779	0.628	0	T cell	ITM2A
7	0	1.49708	0.69	0.72	0	T cell	IL7R
8	6.68263e-283	2.38052	0.58	0.655	1.33653e-279	T cell	CCL5
9	5.11972e-199	1.52221	0.492	0.55	1.02394e-195	T cell	NKG7
10	2.56094e-125	1.71225	0.51	0.621	5.12187e-122	T cell	GZMA
11	0	2.16641	0.86	0.317	0	Epithelial cell	TFF1
12	0	1.89125	0.911	0.291	0	Epithelial cell	KRT8
13	0	1.88387	0.946	0.326	0	Epithelial cell	IFI27
14	0	1.83157	0.909	0.282	0	Epithelial cell	KRT19
15	0	1.79346	0.908	0.337	0	Epithelial cell	GPX2
16	0	1.78594	0.842	0.235	0	Epithelial cell	S100P
17	0	1.73634	0.861	0.321	0	Epithelial cell	TSPAN8
18	0	1.71593	0.922	0.305	0	Epithelial cell	KRT18
19	0	1.67145	0.892	0.297	0	Epithelial cell	AGR2
20	0	1.66147	0.934	0.38	0	Epithelial cell	LCN2
21	0	2.41099	0.917	0.733	0	B cell	MS4A1
22	0	2.22568	0.919	0.76	0	B cell	VPREB3
23	0	2.20163	0.967	0.794	0	B cell	CD79A
24	0	2.16901	0.94	0.784	0	B cell	CD79B
25	0	1.90436	0.996	0.898	0	B cell	CD74
26	0	1.75357	0.985	0.796	0	B cell	HLA-DRA
27	0	1.74589	0.903	0.72	0	B cell	HLA-DQB1
28	0	1.74041	0.719	0.743	0	B cell	TCL1A
29	0	1.51719	0.835	0.689	0	B cell	HLA-DQA1
30	0	1.50366	0.962	0.801	0	B cell	HLA-DPA1
31	0	3.68469	0.8	0.454	0	Nature killer cell	S100A9
32	0	3.67088	0.9	0.472	0	Nature killer cell	CXCL8
33	0	3.48989	0.811	0.542	0	Nature killer cell	CCL3
34	0	3.44455	0.838	0.581	0	Nature killer cell	CCL3L1
35	0	3.28477	0.823	0.442	0	Nature killer cell	IL1B
36	0	2.74455	0.921	0.503	0	Nature killer cell	TYROBP
37	0	2.50435	0.795	0.5	0	Nature killer cell	CCL4L2
38	0	2.47612	0.859	0.527	0	Nature killer cell	FCER1G
39	0	2.15226	0.854	0.468	0	Nature killer cell	AIF1
40	3.71461e-281	2.97397	0.733	0.48	7.42922e-278	Nature killer cell	S100A8
41	0	3.25234	0.985	0.442	0	Fibroblast	TAGLN
42	0	3.17909	0.991	0.44	0	Fibroblast	APOD
43	0	3.0706	0.975	0.278	0	Fibroblast	IGFBP5
44	0	2.98057	0.994	0.368	0	Fibroblast	CALD1
45	0	2.90831	0.979	0.311	0	Fibroblast	SPARCL1
46	0	2.55862	0.975	0.463	0	Fibroblast	ACTA2
47	0	2.50588	0.966	0.446	0	Fibroblast	MYL9
48	0	2.45307	0.982	0.289	0	Fibroblast	NNMT
49	0	2.38782	0.946	0.272	0	Fibroblast	COL3A1
50	0	2.37128	0.996	0.492	0	Fibroblast	TMEM176B
51	0	4.75846	0.963	0.637	0	Plasma cell	IGHG3
52	0	4.56793	0.988	0.842	0	Plasma cell	IGKC
53	0	4.45174	0.964	0.57	0	Plasma cell	IGHG1
54	0	4.37628	0.981	0.563	0	Plasma cell	JCHAIN
55	0	4.24347	0.909	0.597	0	Plasma cell	IGHA1
56	0	3.12568	0.928	0.4	0	Plasma cell	IGHG4
57	0	2.99697	0.816	0.393	0	Plasma cell	IGHA2
58	1.06387e-252	3.22546	0.871	0.662	2.12774e-249	Plasma cell	IGHM
59	1.05926e-180	4.52287	0.794	0.568	2.11852e-177	Plasma cell	IGLC2
60	1.22077e-131	3.54907	0.719	0.541	2.44154e-128	Plasma cell	IGLC3
61	0	4.72765	0.957	0.572	0	Cancer Stem cell	PGC
62	0	2.50352	0.83	0.36	0	Cancer Stem cell	LIPF
63	0	2.29981	0.929	0.487	0	Cancer Stem cell	C6orf58
64	1.64144e-285	2.63931	0.781	0.431	3.28287e-282	Cancer Stem cell	REG1A
65	5.08245e-268	1.91449	0.883	0.457	1.01649e-264	Cancer Stem cell	TFF2
66	1.26475e-241	2.46904	0.815	0.5	2.5295e-238	Cancer Stem cell	LYZ
67	1.03794e-167	1.98446	0.647	0.304	2.07587e-164	Cancer Stem cell	MUC6
68	3.43417e-167	2.06038	0.813	0.463	6.86833e-164	Cancer Stem cell	CHGA
69	1.8277e-05	4.11767	0.516	0.433	0.0365541	Cancer Stem cell	GAST
70	2.24732e-05	2.09768	0.52	0.359	0.0449464	Cancer Stem cell	GHRL
71	0	5.96587	1	0.289	0	Mast cells	TPSB2
72	0	4.87224	1	0.247	0	Mast cells	TPSAB1
73	0	3.54991	0.984	0.29	0	Mast cells	CPA3
74	0	2.53584	0.953	0.246	0	Mast cells	MS4A2
75	0	2.41394	0.957	0.272	0	Mast cells	HPGDS
76	0	2.30416	0.994	0.837	0	Mast cells	RGS1
77	0	2.03399	0.973	0.469	0	Mast cells	ANXA1
78	0	1.98579	0.982	0.532	0	Mast cells	FCER1G
79	0	1.80563	0.96	0.365	0	Mast cells	SAMSN1
80	3.47873e-199	1.8787	0.996	0.915	6.95747e-196	Mast cells	FOS
81	0	2.74733	0.974	0.309	0	Endothelial cell	ACKR1
82	0	2.17574	0.986	0.333	0	Endothelial cell	RAMP2
83	0	2.11727	0.967	0.261	0	Endothelial cell	RAMP3
84	7.14189e-306	2.2495	0.965	0.206	1.42838e-302	Endothelial cell	CLDN5
85	1.26646e-305	2.06249	0.986	0.408	2.53293e-302	Endothelial cell	PECAM1
86	6.38805e-304	2.2918	0.984	0.325	1.27761e-300	Endothelial cell	SPARCL1
87	1.01356e-294	2.08764	0.963	0.301	2.02712e-291	Endothelial cell	PLVAP
88	9.78962e-284	2.14301	0.99	0.567	1.95792e-280	Endothelial cell	IFITM3
89	3.91906e-280	2.05916	0.97	0.285	7.83813e-277	Endothelial cell	IGFBP7
90	4.37176e-270	2.01347	0.972	0.492	8.74353e-267	Endothelial cell	CD320

## Sheet: Figure1 D,E
*In this table, the row name is the cell name and the column name is marker gene names. The data are normalized gene expreesion values.
	TPSB2	IGHG3	CCL3	EPCAM	MS4A1	ECSCR	KRT8	PDGFRA	CD3D
HNSCC26_P24_H05_S377_comb	0.00453443	1.51803	0.571909	0.653728	0.203372	0.00373231	1.55853	0.136206	0.17816
HNSCC26_P24_F12_S360_comb	0.00556179	0.410814	0.0862373	1.17385	0.150048	0.010542	2.47109	0.163942	0.192996
HNSCC26_P24_F03_S351_comb	0.0836896	0.390797	0.117556	0.924524	0.068063	0.00371333	2.05686	0.0228426	0.0699815
HNSCC26_P24_C01_S313_comb	0.0309263	0.634759	0.0527727	0.682721	0.421628	-0.00598004	1.75155	0.00115376	0.260895
HNSCC26_P12_G04_S268_comb	-0.0283989	0.0887842	0.126614	-0.034305	0.195485	0.239576	0.134181	1.11207	0.59166
HNSCC26_P24_D01_S325_comb	0.0920802	1.00086	0.0485476	1.01598	0.145803	0.0196933	2.06461	0.0894216	0.123704
HNSCC26_P12_D11_S239_comb	-0.0360655	0.178037	0.0328206	0.00205021	0.266276	0.00167472	0.127401	2.44711	0.65495
HNSCC26_P24_D02_S326_comb	-0.0195277	0.525666	0.0787508	1.03378	0.370929	-0.00422498	2.09011	0.0148288	0.23792
HNSCC26_P12_G11_S275_comb	0.0482366	0.0652827	0.206802	0.00135954	0.154691	0.291939	-0.175585	1.49309	0.636891
HNSCC26_P12_H11_S287_comb	0.0373028	0.220372	0.100044	-0.0390782	0.246933	0.00308281	-0.0654796	2.38098	0.606733
HNSCC26_P24_H10_S382_comb	0.00886979	0.43764	0.0657241	0.779515	0.126257	0.00642572	3.05147	-0.00610223	0.202067
HNSCC26_P12_H07_S283_comb	0.020245	1.3316	0.0809312	0.426114	1.54538	-0.00269396	0.448654	-0.00390178	0.475847
HNSCC26_P24_C09_S321_comb	0.0480445	0.496415	0.0613438	0.034007	0.230935	1.08326	1.8102	0.0149335	0.266781
HNSCC26_P24_F08_S356_comb	0.0535237	-0.0187949	0.204145	0.0300399	0.258015	0.0618475	-0.198237	1.50255	0.715106
HNSCC26_P24_B09_S309_comb	0.0385731	0.396836	0.136122	1.12357	0.133172	0.000892696	2.15548	0.261136	0.139296
HNSCC26_P24_A09_S297_comb	-0.0161435	0.349636	0.0957041	1.28742	0.165754	0.00830451	2.34675	-0.00917999	0.102099
HNSCC26_P24_F11_S359_comb	0.000175778	0.685955	0.259003	0.678827	0.67033	0.0518234	1.64275	0.0117363	0.269489
HNSCC26_P24_G03_S363_comb	0.00371522	1.25103	0.303896	0.451421	0.160235	-0.011055	0.292855	0.0393801	0.291585
HNSCC26_P12_F04_S256_comb	0.0837577	0.421621	0.094995	0.930758	0.237616	0.111198	2.28089	0.0356565	0.244983
HNSCC26_P24_E10_S346_comb	-0.00639745	0.080177	-0.00661649	0.139376	0.174109	0.232237	0.0112192	1.44158	0.504565
HNSCC26_P24_H08_S380_comb	0.0098867	0.254749	0.225012	-0.0933808	0.168935	0.019636	1.97595	0.0166683	0.208888
HNSCC26_P24_C10_S322_comb	-0.0164252	0.365517	0.101543	1.05253	0.152744	0.00519022	2.55537	0.0447655	0.181565
HNSCC26_P24_B11_S311_comb	0.00838706	0.408125	0.0849742	0.969881	0.12303	0.0047251	2.20692	-0.0560094	0.184521
HNSCC26_P12_F08_S260_comb	0.0241158	0.431926	0.0201241	1.11723	0.149891	0.0132042	2.32964	0.00603315	0.221494
HNSCC26_P24_B01_S301_comb	0.000912428	0.401518	0.157525	1.45704	0.150018	0.0354752	2.28038	0.117783	0.0813908
HNSCC26_P24_E02_S338_comb	0.116825	0.452457	0.0466332	1.11751	0.324913	-0.0245452	2.4947	0.0197674	0.195581
HNSCC26_P24_D12_S336_comb	0.0257045	0.479737	0.197072	0.947487	0.149971	0.0100227	1.91622	0.0217745	0.192312
HNSCC26_P24_B12_S312_comb	-0.0477354	0.524128	0.238947	1.01695	0.238665	0.0160825	2.11943	-0.00796435	0.390855
HNSCC26_P24_G05_S365_comb	0.0646201	0.390003	0.115881	1.1997	0.179132	0.00148805	2.09845	0.0191856	0.179779
HNSCC26_P24_B08_S308_comb	0.0748233	0.357081	0.066296	0.930879	0.137088	0.00373778	1.70646	0.0659907	0.22647
HNSCC26_P12_A02_S194_comb	-0.0294484	0.0117881	0.101979	0.0315963	0.214494	0.0647888	-0.186376	1.22126	0.668475
HNSCC26_P24_F09_S357_comb	0.022817	0.512179	0.0670408	0.739517	0.331029	-0.00689935	1.92371	0.029292	0.245637
HNSCC26_P12_F11_S263_comb	0.00111594	0.836607	0.15754	0.830015	0.761192	0.0589887	1.01912	0.0160221	0.395534
HNSCC26_P12_E03_S243_comb	0.0189564	0.446971	0.0712435	0.297336	0.149613	-0.00246457	2.44377	0.0524944	0.329108
HNSCC26_P12_G10_S274_comb	-0.00711062	0.243972	0.0595094	-0.0134015	0.172185	-0.0508343	0.111465	2.07755	0.719227
HNSCC26_P12_C07_S223_comb	-0.0923132	0.0689436	0.05241	0.0227688	0.159813	-0.0301324	-0.0108926	2.24667	0.622483
HNSCC26_P24_D11_S335_comb	0.0180815	0.400044	0.154748	1.05059	0.136776	0.00858109	2.09881	0.0706129	0.208112
HNSCC26_P24_D04_S328_comb	0.0218698	0.46612	0.0628248	1.37477	0.15426	0.0169468	2.01862	0.0710407	0.107245
HNSCC26_P12_H10_S286_comb	0.0215943	0.355587	0.0321749	1.0478	0.14042	-0.00161483	2.43976	0.0473202	0.237564
HNSCC26_P24_H06_S378_comb	0.00366116	0.459303	0.120315	1.01536	0.253749	0.00730899	1.71388	0.0136042	0.196546
HNSCC26_P24_A05_S293_comb	-0.0263481	0.466706	0.133284	0.923437	0.14752	0.13778	2.33325	-0.087455	0.0843566
HNSCC26_P24_E01_S337_comb	0.0443799	0.23181	0.0721219	1.25242	0.112673	-0.000317182	2.34826	0.0120824	0.162243
HNSCC26_P12_D04_S232_comb	0.0113474	0.306192	0.225593	1.30395	0.12511	-0.00956695	2.148	-0.0544952	0.24295
HNSCC26_P24_B02_S302_comb	0.0162423	0.273805	0.390595	0.986831	0.270578	0.00739248	2.0241	0.00296219	0.259107
HNSCC26_P12_D10_S238_comb	0.103097	0.572351	0.0830435	1.18303	0.388341	-0.000268812	2.31643	-0.015396	0.20956
HNSCC26_P12_A07_S199_comb	-0.00693132	0.426166	0.0708539	0.973286	0.149595	-0.00533657	2.30431	-0.00907685	0.2118
HNSCC26_P24_A07_S295_comb	0.0310479	0.496141	0.103992	1.01884	0.29032	0.0691778	1.85216	-0.00857768	0.220087
HNSCC26_P12_B06_S210_comb	0.0437104	0.291935	0.284209	1.00943	0.300071	-0.000413046	1.986	-0.00600634	0.127138
HNSCC26_P12_C11_S227_comb	0.0210389	0.399929	0.0658259	0.368281	0.122081	-0.00448027	1.50592	0.00551056	0.194166
HNSCC26_P24_G10_S370_comb	-0.0882731	-0.15064	0.246954	0.222433	0.266367	0.133167	-0.192148	1.45768	0.673338
HNSCC26_P12_E01_S241_comb	0.0145944	0.0580536	0.113247	0.0446711	0.172199	0.423648	-0.0258047	1.18161	0.57854
HNSCC26_P24_C12_S324_comb	0.0735415	0.0319659	0.0309941	0.0434899	0.1364	0.182785	-0.0172637	1.84365	0.640519
HNSCC26_P12_B01_S205_comb	-0.0116073	0.447801	0.086704	1.25086	0.158554	-0.0126908	2.15338	0.0641098	0.112614
HNSCC26_P24_G09_S369_comb	0.0336081	0.376156	0.0963591	0.93201	0.141668	0.014075	2.16595	-0.00907753	0.183116
HNSCC26_P24_D06_S330_comb	-0.0178593	0.392965	0.0388952	0.777718	0.150219	0.00821151	2.24194	0.033256	0.328957
HNSCC26_P24_G01_S361_comb	-0.0283121	0.458188	0.0687612	1.00186	0.247268	-0.0203499	2.36332	0.0383019	0.201194
HNSCC26_P12_D01_S229_comb	-0.058805	0.0705373	0.0463932	0.227515	0.162666	0.118414	-0.061513	1.56253	0.572491
HNSCC26_P24_A01_S289_comb	-0.0274671	0.721479	0.123589	-0.715188	0.219509	0.0201418	-0.933285	0.0574856	1.36676
HNSCC26_P12_D08_S236_comb	0.0863071	0.481633	0.0916514	1.25315	0.422928	0.0415501	2.2169	-0.037029	0.234885
HNSCC26_P24_E04_S340_comb	0.0747244	-0.0350697	0.169835	-0.00654861	0.225966	0.152202	0.180877	1.37335	0.644522
HNSCC26_P24_H07_S379_comb	-0.0160898	0.278786	0.332269	0.582611	0.167668	-0.00768206	1.49623	0.175651	0.284881
HNSCC26_P12_E08_S248_comb	0.0412647	0.320441	1.67167	-0.0548793	0.193451	0.00431842	0.0392036	0.0100639	0.458868
HNSCC26_P12_D02_S230_comb	0.0288432	0.268557	0.0729474	0.32963	0.15837	0.104769	0.348466	0.771206	0.642668
HNSCC26_P24_E12_S348_comb	-0.0120576	0.760215	0.0488401	1.31273	0.101381	-0.023351	1.74669	0.0220148	0.186488
HNSCC26_P24_G06_S366_comb	0.0296033	1.08842	0.202753	1.0068	0.160339	-0.00432646	1.89365	0.0341832	0.207961
HNSCC26_P12_F06_S258_comb	0.00110809	0.301145	0.341074	0.937657	0.166032	0.0046171	1.91757	0.00339913	0.214347
HNSCC26_P12_G07_S271_comb	0.0270134	0.359353	0.149817	1.04742	0.129598	0.00789823	1.7587	-0.106493	0.181459
HNSCC26_P12_D06_S234_comb	-0.00331728	0.174194	0.0624977	0.0032058	0.162907	-0.0440449	0.110556	2.14625	0.635756
HNSCC26_P24_F07_S355_comb	0.00896681	0.359558	0.0168526	1.27939	0.151834	0.0114806	2.29239	0.024904	0.238359
HNSCC26_P24_D07_S331_comb	0.0209045	0.399394	0.116197	1.10869	0.194255	-0.0124261	2.06847	0.00221453	0.166623
HNSCC26_P24_A06_S294_comb	-0.041881	1.66253	0.147631	-0.0530518	1.43107	0.00374086	-0.0571661	0.00930898	0.399145
HNSCC26_P12_F07_S259_comb	-0.0478659	0.150256	0.138609	0.0442864	0.204307	0.214963	-0.0456332	1.34452	0.621415
HNSCC26_P24_F05_S353_comb	0.0121851	0.561462	0.0577672	0.422724	0.16556	0.012155	1.65842	0.0156113	0.203764
HNSCC26_P24_C02_S314_comb	0.00543951	0.41411	0.157016	1.05109	0.157547	0.0683498	2.31031	0.246451	0.272399
HNSCC26_P12_C02_S218_comb	0.003932	1.10276	0.709014	-0.254444	0.16754	0.110546	1.86658	0.00117043	0.193247
HNSCC26_P24_A04_S292_comb	0.0204843	0.641599	0.0929038	0.970969	0.385794	-0.000933178	1.66541	0.0187512	0.223809
HNSCC26_P3_F11_S167_comb	0.0593512	0.145977	0.214786	0.107847	0.288264	0.10289	-0.146861	1.34468	0.714262
HNSCC26_P23_B02_S302_comb	0.00446733	0.382645	0.492627	0.783489	0.222485	-0.00530857	1.55847	0.0379483	0.239899
HNSCC26_P3_H03_S183_comb	0.0528737	0.725454	0.246036	0.447251	0.32561	0.10255	0.739661	0.0461066	0.345985
HNSCC26_P3_G12_S180_comb	-0.0713808	0.184396	0.0459651	-0.0165043	0.245082	-0.00199406	-0.00108121	2.12783	0.647324
HNSCC26_P23_G04_S364_comb	0.0593458	0.73432	0.17977	0.551068	0.248606	0.0141966	1.51282	0.0673888	0.20643
HNSCC26_P23_B10_S310_comb	0.000703504	0.0525562	0.0911517	0.0247154	0.201389	0.113342	-0.132845	1.38831	0.630716
HNSCC26_P23_D07_S331_comb	0.0432177	0.712908	0.102124	1.50536	0.160223	0.0188624	1.90864	0.0125103	0.179589
HNSCC26_P3_A10_S106_comb	-0.0436605	0.00260647	0.150429	0.232477	0.196463	0.236031	0.218866	1.05019	0.60847
HNSCC26_P3_E11_S155_comb	0.134231	0.591498	0.689289	0.313864	0.155089	0.0575685	0.556562	0.13926	0.5603
HNSCC26_P3_B08_S116_comb	-0.0187301	0.0676146	0.230932	0.232227	0.252623	0.0865855	-0.11038	1.23816	0.604635
HNSCC26_P23_A04_S292_comb	0.0757604	0.55656	0.198909	0.44527	0.180044	0.0575186	0.596671	0.520394	0.722746
HNSCC26_P3_D09_S141_comb	0.146779	0.00766878	0.0856832	0.0386008	0.201373	0.162007	-0.0480926	1.20496	0.728063
HNSCC26_P3_H07_S187_comb	0.048751	0.194872	0.209554	0.316275	0.229479	0.0754436	0.280558	0.960845	0.54525
HNSCC26_P23_H01_S373_comb	0.0105936	0.473772	0.0876581	1.07811	0.15188	-0.00105231	2.01103	0.0169255	0.174113
HNSCC26_P23_F08_S356_comb	0.0112769	1.22418	0.0447108	0.980077	0.169792	0.0564337	1.92075	-0.0357554	0.103941
HNSCC26_P23_F11_S359_comb	0.0431835	0.394942	0.137026	0.211652	0.182443	-0.0166694	1.88523	-0.00687669	0.298312
HNSCC26_P3_D03_S135_comb	0.0441957	0.311347	0.124419	-0.0450208	0.197445	0.000607164	-0.113259	-0.00462901	2.73185
HNSCC26_P23_B08_S308_comb	0.0891098	0.438168	0.106132	0.519801	0.122658	0.0250547	2.31432	0.409165	0.436809
HNSCC26_P23_F06_S354_comb	0.0132711	0.459551	0.0311137	0.992277	0.127568	0.00528251	2.50262	0.0335944	0.176228
HNSCC26_P3_H06_S186_comb	0.044177	0.507082	0.0814498	0.988267	0.246142	0.0537442	2.09458	0.0108009	0.226157
HNSCC26_P23_E07_S343_comb	0.0178968	0.361715	0.122813	0.882021	0.156436	0.00241363	2.03854	0.0908903	0.190483
HNSCC26_P3_B03_S111_comb	0.0670588	0.376533	0.0236064	1.14995	0.334978	0.00309848	2.57446	0.0183903	0.260362
HNSCC26_P3_D10_S142_comb	-0.117299	0.721628	0.118075	-0.0980065	0.318584	0.0100783	0.0952205	2.36762	0.657213
HNSCC26_P3_A03_S99_comb	-0.17347	0.0961508	0.114611	0.221891	0.202306	0.01334	0.0944478	1.63181	0.622859
HNSCC26_P23_G09_S369_comb	-0.00795512	0.347172	0.157726	1.23333	0.204113	0.00908353	2.37901	0.0311499	0.972787
HNSCC26_P23_E01_S337_comb	-0.0523052	0.286611	0.610575	-0.226437	0.366331	0.0178653	1.37011	0.673162	0.160898
HNSCC26_P3_A02_S98_comb	-0.0141482	1.28831	0.000428376	0.354297	1.59478	-0.00238464	0.854232	-0.074156	0.467257
HNSCC26_P3_C12_S132_comb	-0.101987	-0.0975218	0.140864	0.229368	0.149911	0.259941	-0.1234	1.5128	0.607665
HNSCC26_P23_A01_S289_comb	-0.0281117	0.592823	0.116137	0.954445	0.674136	0.0142633	2.00112	0.00164369	0.316095
HNSCC26_P23_G01_S361_comb	0.0179618	0.0350209	0.115344	0.180142	0.194005	0.200833	0.438393	1.20286	0.578818
HNSCC26_P3_H09_S189_comb	-0.0570611	0.124349	0.126914	0.00597102	0.164377	0.320458	0.15666	1.29997	0.573737
HNSCC26_P23_B03_S303_comb	0.00142191	0.0294031	0.146818	0.0510267	0.192087	0.187503	-0.167266	1.44812	0.666565
HNSCC26_P23_D06_S330_comb	-0.0589487	0.346578	0.226829	0.853979	0.249494	0.0160354	1.98465	0.0416085	0.149283
HNSCC26_P23_C10_S322_comb	-0.0279608	0.47821	0.0596918	0.98052	0.15437	-0.00409496	2.48093	0.112955	0.218508
HNSCC26_P23_C11_S323_comb	0.0528781	0.41461	0.128631	1.15615	0.116966	-0.00385411	2.10435	0.0234532	0.107043
HNSCC26_P3_C10_S130_comb	0.0395132	0.267065	0.0790827	0.747415	0.100166	0.0100935	2.66416	0.457646	0.188791
HNSCC26_P23_A05_S293_comb	0.0308414	0.116118	0.171682	0.122448	0.228325	0.353551	0.0936129	1.18908	0.6564
HNSCC26_P3_H10_S190_comb	0.0432597	0.200705	0.0735711	-0.0118054	0.330439	0.0147518	0.237458	2.02341	0.623154
HNSCC26_P3_F03_S159_comb	-0.00299872	0.504398	0.0961109	1.07632	0.144205	0.00329028	2.59474	-0.00249072	0.187089
HNSCC26_P23_H08_S380_comb	0.075224	0.396128	0.0503465	1.14952	0.155286	-0.00343901	1.98602	0.0412216	0.26578
HNSCC26_P3_E12_S156_comb	0.0372611	0.586889	0.0949138	-0.0282186	0.315686	-0.0175202	0.105795	1.99118	0.61104
HNSCC26_P23_B07_S307_comb	-0.0395668	0.650261	0.116025	1.0633	0.351137	-0.0182533	2.03576	0.0240753	0.223317
HNSCC26_P23_E08_S344_comb	0.0151866	0.843103	0.218468	0.472531	0.761449	0.0489275	0.875915	-0.00501582	0.330537
HNSCC26_P3_E03_S147_comb	0.048487	0.10031	0.056022	-0.0190196	0.285972	0.0339951	0.0657326	2.22746	0.609577
HNSCC26_P23_G03_S363_comb	-0.0054665	0.412907	0.0841622	1.03733	0.172525	0.00869629	2.22341	0.0997473	0.24946
HNSCC26_P3_C11_S131_comb	0.0185362	0.47308	0.106447	0.935115	0.14752	0.0290756	1.86395	0.0883048	0.164816
HNSCC26_P3_A09_S105_comb	0.0687649	0.470569	0.19467	0.893613	0.127199	-0.00314512	2.27276	-0.0121073	0.223597
HNSCC26_P23_A06_S294_comb	0.0180984	0.293636	0.170118	0.715291	0.160713	-0.00315005	1.90294	0.0610456	0.199363
HNSCC26_P23_A07_S295_comb	0.0446665	0.452114	0.0171605	1.0469	0.13811	0.000943702	2.25133	0.0214705	0.213986
HNSCC26_P23_D01_S325_comb	-0.135713	0.54045	0.410764	-0.307902	0.967706	0.0552547	0.398851	-0.00338964	0.601886
HNSCC26_P23_A10_S298_comb	0.0711988	0.00229148	0.264189	0.0697389	0.19052	0.0711265	-0.211356	1.54394	0.698905
HNSCC26_P23_C06_S318_comb	-0.0401084	0.28447	1.01279	0.738473	0.148747	0.0108004	1.22513	-0.258299	0.311847
HNSCC26_P23_C07_S319_comb	-0.00616577	0.374162	0.0904394	0.793329	0.153817	-0.00745956	2.29247	0.0497452	0.206767
HNSCC26_P23_D05_S329_comb	0.0207071	0.566249	0.141921	0.981665	0.27033	0.019262	1.8449	0.0137076	0.155611
HNSCC26_P3_G08_S176_comb	-0.0847498	0.812967	0.0946377	0.0769558	0.318412	-0.0236659	2.1719	-0.0254916	0.425641
HNSCC26_P23_C02_S314_comb	0.0288081	0.49671	0.0757511	1.07923	0.362205	0.0217967	2.39199	-0.062061	0.215745
HNSCC26_P23_G11_S371_comb	0.0146714	0.415573	0.140385	1.16329	0.140668	0.0183022	2.13788	-0.129945	0.183884
HNSCC26_P23_A03_S291_comb	0.00808388	0.384602	0.069859	1.11579	0.125919	0.0172173	2.13281	0.0543414	0.194228
HNSCC26_P23_D09_S333_comb	0.0211622	0.303571	0.0817202	1.22628	0.136509	0.00108526	2.35799	0.0050964	0.182758
HNSCC26_P3_D04_S136_comb	0.0758668	0.69542	0.184662	0.929568	0.160105	-0.0174728	1.90204	0.533437	0.153431
HNSCC26_P3_C07_S127_comb	-0.0752823	0.499734	0.0655982	-0.176265	0.48318	-0.00893091	1.5861	-0.136947	0.878079
HNSCC26_P3_H05_S185_comb	0.0315088	0.378196	0.123405	0.878244	0.156853	0.0172859	1.99215	-0.0939017	0.168328
HNSCC26_P23_F07_S355_comb	0.0279658	0.499496	0.103283	-0.104953	0.148159	-0.00467504	2.12553	-0.0162886	0.24528
HNSCC26_P23_H11_S383_comb	0.00829114	0.628491	0.14644	0.984059	0.169555	-0.00115852	1.97311	0.0178587	0.201561
HNSCC26_P23_E02_S338_comb	0.0370784	0.0231039	0.230357	0.0463923	0.193053	0.116046	-0.240353	1.69842	0.74147
HNSCC26_P3_D11_S143_comb	-0.043275	0.105697	0.0273506	-0.0721331	0.136951	-0.00161959	-0.0990409	2.29806	0.738685
HNSCC26_P3_E02_S146_comb	0.133141	0.0637846	0.280715	0.270792	0.222501	0.126072	0.157093	1.25789	0.597789
HNSCC26_P23_C01_S313_comb	0.0266548	0.748864	0.062156	0.776015	0.512644	-0.0041343	1.74369	0.022141	0.287081
HNSCC26_P23_F05_S353_comb	0.0410883	0.0838588	0.142154	-0.015937	0.172394	0.489508	0.446753	1.15395	0.551529
HNSCC26_P23_A11_S299_comb	-0.031244	0.874909	0.0979416	0.978788	0.401128	0.0102732	1.88387	0.0259995	0.180166
HNSCC26_P23_C04_S316_comb	-0.0195745	0.727471	0.185408	-0.0423999	0.574468	-0.00532232	0.62434	0.0309394	0.37038
HNSCC26_P23_D12_S336_comb	0.094581	0.668746	0.234528	1.17463	0.211699	-0.00824052	1.74188	0.0141336	0.180943
HNSCC26_P3_D05_S137_comb	0.0169854	0.0802379	0.0392565	0.811751	0.149829	0.0395003	2.31496	0.16324	0.0782875
HNSCC26_P3_D07_S139_comb	0.0866804	0.231133	0.897174	0.0160691	0.127039	-0.0283131	0.146492	1.45997	0.631603
HNSCC26_P23_H03_S375_comb	-0.0162708	0.863151	0.118258	0.417965	0.815531	-0.00851967	1.10833	0.159931	0.453869
HNSCC26_P23_B05_S305_comb	-0.00842525	0.204045	0.0499169	0.0162309	0.159174	-0.0328291	0.224624	1.505	0.586094
HNSCC26_P3_F08_S164_comb	0.0331314	0.463906	0.101326	0.492123	0.166385	0.0104732	0.485402	0.364034	0.54802
HNSCC26_P23_G12_S372_comb	0.016252	0.397117	0.159543	1.13988	0.194286	-0.000790532	2.16375	0.064311	0.204416
HNSCC26_P23_H07_S379_comb	0.0691978	0.92272	0.163683	1.33403	0.152953	0.0148676	1.74647	-0.00357247	0.134389
HNSCC26_P11_R_LN_C05_S317_comb	0.144389	0.649727	0.181586	-0.0120484	0.573219	-0.00272659	0.94448	0.0367528	0.590639
HNSCC26_P1_pri_G10_S178_comb	-0.00309209	0.78133	0.0755009	0.156779	0.202769	-0.0167302	1.5797	-0.099033	0.139502
HNSCC26_P1_pri_F06_S162_comb	-0.017136	0.687127	0.0477224	1.72971	0.143124	-0.0124086	2.21325	-0.0205622	0.171028
HNSCC26_P11_R_LN_C03_S315_comb	0.0367041	0.330152	0.0561455	1.2667	0.135399	0.00301126	2.11214	0.186385	0.200774
HNSCC26_P1_pri_C12_S132_comb	-0.025417	0.239603	-0.00175601	-0.0764273	0.306141	0.000316829	0.0901077	1.77824	0.823445
HNSCC26_P11_R_LN_D09_S333_comb	0.0419493	0.174862	0.0659177	1.18709	0.168092	-0.001286	2.66946	-0.00912153	0.115759
HNSCC26_P11_R_LN_C08_S320_comb	0.00811032	0.433729	0.164047	1.3825	0.146003	-0.0172355	1.97319	-0.00476409	0.1685
HNSCC26_P11_R_LN_E11_S347_comb	0.137739	0.521968	0.0275159	1.17974	0.13138	0.00491401	3.09222	-0.00630309	0.13404
HNSCC26_P11_R_LN_A04_S292_comb	0.0485356	1.52175	0.103205	1.05141	0.189357	-0.0188089	1.80013	0.151957	0.153121
HNSCC26_P11_R_LN_B04_S304_comb	0.00322565	0.296642	0.0349791	0.754982	0.137873	-0.00197326	2.22618	0.000493642	0.141477
HNSCC26_P1_pri_B06_S114_comb	-0.0835987	0.158133	0.193193	0.0954047	0.158322	0.0186389	0.118076	1.81985	0.613867
HNSCC26_P1_pri_D11_S143_comb	-0.0171468	0.0173367	0.261889	0.232747	0.2562	0.210407	-0.12359	1.43576	0.650373
HNSCC26_P1_pri_G02_S170_comb	0.166309	0.6093	0.091623	-0.132419	0.42346	-0.0198061	1.73914	-0.0281805	0.232379
HNSCC26_P1_pri_B02_S110_comb	0.0939489	0.74969	0.175286	0.19884	0.230874	0.225521	0.687684	0.311021	0.43203
HNSCC26_P1_pri_E03_S147_comb	0.0560976	0.323125	0.305083	-0.036268	0.16366	0.0242236	0.00272094	-0.0855785	0.890291
HNSCC26_P11_R_LN_G06_S366_comb	0.0458253	0.354011	0.236251	0.0243418	0.157291	-0.00250895	2.26788	0.00643007	0.219577
HNSCC26_P11_R_LN_F12_S360_comb	0.0214305	0.271955	0.342049	0.932322	0.165666	-0.0190476	1.91412	-0.0152205	0.232362
HNSCC26_P11_R_LN_A06_S294_comb	-0.00572281	0.728748	0.0315986	1.29527	0.0996258	-0.012171	1.95996	-0.0137258	0.2504
HNSCC26_P11_R_LN_B09_S309_comb	-0.0552209	0.320975	0.280448	1.12771	0.258673	0.111355	2.23387	-0.118636	0.153019
HNSCC26_P1_pri_H09_S189_comb	-0.0627218	0.465588	0.290354	1.35928	0.173028	-0.0257764	2.23546	0.0190717	0.436537
HNSCC26_P11_R_LN_B07_S307_comb	0.0123626	0.671768	0.0399942	-0.0761558	0.14832	-0.0135723	1.92899	-0.115623	0.173235
HNSCC26_P11_R_LN_D04_S328_comb	0.0839127	0.582636	0.152625	0.220435	0.182132	-0.00738698	1.75024	0.0912859	0.225779
HNSCC26_P1_pri_D01_S133_comb	-0.0134703	0.37361	0.290035	0.0151965	0.215812	0.0349409	2.18382	0.425398	0.651812
HNSCC26_P11_R_LN_B05_S305_comb	0.581616	0.861052	0.619723	1.63723	0.62521	0.0350586	1.71254	-0.00664234	1.62306
HNSCC26_P1_pri_H03_S183_comb	-0.0100319	0.300346	0.337662	0.886416	0.148094	-0.0229233	1.90183	0.0864849	0.237053
HNSCC26_P11_R_LN_G09_S369_comb	-0.00106205	0.870517	0.288573	0.177809	0.144293	0.0490549	0.469161	0.888227	0.548966
HNSCC26_P1_pri_H11_S191_comb	-0.0033067	0.0677463	0.0788501	-0.0954363	0.156567	-0.00952237	-0.0540544	2.54927	0.63866
HNSCC26_P11_R_LN_A09_S297_comb	0.0898974	0.327106	0.474121	1.10904	0.152531	0.00600335	2.12306	0.116288	0.152624
HNSCC26_P1_pri_E07_S151_comb	-0.00672873	0.679556	0.0989001	1.15	0.363637	-0.00195999	1.94179	0.0143995	0.232173
HNSCC26_P1_pri_G01_S169_comb	0.0481706	0.390539	0.120559	0.295726	0.137089	-0.000727984	2.5321	0.0398129	0.212781
HNSCC26_P1_pri_E09_S153_comb	0.125421	0.607135	0.107181	0.793128	0.370444	0.0198294	1.72362	0.0250563	0.26397
HNSCC26_P11_R_LN_A01_S289_comb	0.00774065	0.402009	0.0647943	0.352626	0.139338	0.00472279	2.46177	-0.0239636	0.149196
HNSCC26_P1_pri_C01_S121_comb	0.0350776	0.313798	0.136892	0.012382	0.15671	-0.00440131	1.62108	0.137709	0.153705
HNSCC26_P1_pri_E06_S150_comb	-0.00111331	0.879838	0.139786	0.315874	0.62021	0.0148339	0.53292	0.0180214	1.30508
HNSCC26_P11_R_LN_H06_S378_comb	0.253187	0.490753	0.277476	1.14795	0.399283	-0.0184563	1.70959	0.118079	0.417322
HNSCC26_P11_R_LN_A11_S299_comb	0.0421602	0.430318	-0.020988	1.46896	0.0905266	-0.0120666	1.60445	-0.000729931	0.362091
HNSCC26_P11_R_LN_D10_S334_comb	-0.0242865	0.688814	0.0768543	1.3578	0.155287	-0.0139636	2.32497	0.003018	0.529086
HNSCC26_P11_R_LN_C06_S318_comb	-0.0437461	0.405946	0.313466	-0.129899	0.132205	0.106164	0.412325	0.000737131	1.41726
HNSCC26_P1_pri_D12_S144_comb	0.282336	0.453841	0.124766	0.985526	0.300633	-0.0330368	1.6489	0.0203786	0.347208
HNSCC26_P1_pri_F07_S163_comb	0.0400226	0.348588	0.0978573	0.485712	0.14517	0.00126289	2.51574	0.0251948	0.185216
HNSCC26_P1_pri_B09_S117_comb	0.0350119	0.352695	0.1243	0.522709	0.257584	0.00122725	1.1028	0.0390092	0.180358
HNSCC26_P11_R_LN_D02_S326_comb	0.00849423	1.00716	0.180339	1.09079	0.196831	-0.0114551	1.915	-0.00609363	0.203785
HNSCC26_P11_R_LN_H03_S375_comb	0.0789652	-0.00799397	0.211215	0.0660954	0.206324	0.161073	-0.172044	1.50112	0.678101
HNSCC26_P1_pri_H01_S181_comb	0.0173415	0.00924582	0.0258604	-0.00935562	0.140372	-0.0147953	-0.0131003	2.15539	0.770196
HNSCC26_P11_R_LN_A02_S290_comb	0.0477018	0.341472	0.081611	1.52022	0.136388	0.00976156	2.49896	0.0248847	0.171891
HNSCC26_P11_R_LN_G12_S372_comb	0.022036	0.309697	0.137727	0.122713	0.110155	0.069766	0.675555	-0.00129873	1.1453
HNSCC26_P1_pri_D04_S136_comb	0.20244	0.295587	0.101972	0.248544	0.151846	0.0115132	1.96202	-0.162476	0.252437
HNSCC26_P11_R_LN_H09_S381_comb	-0.0274028	1.24676	0.417519	1.59161	0.188024	-0.0013434	0.68186	-0.00822315	0.235221
HNSCC26_P11_R_LN_F11_S359_comb	-0.0443565	0.195949	0.114427	0.0667867	0.181787	0.090309	0.193976	1.72424	0.63492
HNSCC26_P11_R_LN_E08_S344_comb	0.00632971	0.331326	0.202277	1.16514	0.233628	-0.00791926	2.32786	-0.0491435	0.149274
HNSCC26_P1_pri_C06_S126_comb	-0.04313	0.722743	0.103272	1.16638	0.432334	0.0145779	1.67373	0.0332035	0.229561
HNSCC26_P1_pri_H05_S185_comb	0.012208	0.34959	0.785561	0.542361	0.117218	-0.0042019	1.87158	0.0120476	0.375855
HNSCC26_P1_pri_F11_S167_comb	-0.156775	0.344308	0.108212	-0.0347681	0.114949	-0.0474739	0.00968441	2.68421	0.615864
HNSCC26_P1_pri_A01_S97_comb	0.0855709	0.292282	0.144997	0.576806	0.122478	-0.0049327	2.23254	0.00885831	0.149056
HNSCC26_P11_R_LN_D01_S325_comb	0.0762983	0.520215	0.0460546	0.291095	0.337792	-0.0338641	2.24519	0.0183384	0.170948
HNSCC26_P11_R_LN_H02_S374_comb	-0.0747042	0.751839	0.0769779	1.50963	0.206262	-0.00539545	2.1732	0.0571177	0.3358
HNSCC26_P1_pri_A05_S101_comb	-0.0158123	0.852516	0.0874683	0.408084	0.408454	0.00860044	1.75531	0.0288295	0.218032
HNSCC26_P11_R_LN_C07_S319_comb	0.0406392	0.550944	0.0473956	-0.389181	0.163892	0.0738615	1.69773	0.00082648	1.70341
HNSCC26_P11_R_LN_C09_S321_comb	0.0174256	1.3583	0.0388777	0.895011	0.153776	-0.0184598	1.7084	0.164097	0.223426
HNSCC25_P20_B02_S302_comb	-0.0316983	2.44042	0.0602529	0.0389504	0.161827	-0.00193749	0.132876	-0.00053295	0.369872
HNSCC25_P20_F12_S360_comb	-0.0198019	0.0422774	0.0664645	0.131023	0.129324	0.199777	0.0266619	1.39897	0.475984
HNSCC25_P2_C05_S29_comb	-0.0415873	0.52479	0.0881438	0.485266	0.126146	-0.00676537	1.88743	0.0209052	0.105924
HNSCC25_P20_E07_S343_comb	-0.0377641	0.453741	0.108005	1.16172	0.122607	-0.00433638	2.41819	0.0419665	0.183686
HNSCC25_P20_E09_S345_comb	-0.0145945	0.416895	0.277928	1.41877	0.153344	-0.00198447	3.04562	0.0563111	0.142882
HNSCC25_P2_G09_S81_comb	0.0656896	0.328927	0.089497	1.44458	0.120998	-0.00757538	3.44277	0.0210611	0.0992587
HNSCC25_P20_C01_S313_comb	-0.0305744	0.672723	0.31713	0.81335	0.681914	0.0805928	1.62731	0.0170009	0.160493
HNSCC25_P2_H08_S92_comb	-0.0475575	0.308415	0.878559	0.0318654	0.135871	-0.0320504	-0.0369123	0.62456	0.43767
HNSCC25_P2_H09_S93_comb	-0.0742099	0.026268	0.0923244	0.112913	0.216008	0.060491	-0.0234808	1.16839	0.600746
HNSCC25_P20_C05_S317_comb	-0.00584956	0.124664	0.0808947	0.00936872	0.104428	1.08456	0.0195422	0.587375	0.338923
HNSCC25_P2_F07_S67_comb	0.0254585	0.094705	0.199998	0.107426	0.276108	0.0473635	-0.177459	1.40606	0.63804
HNSCC25_P20_D11_S335_comb	0.016711	0.758465	0.105783	0.95522	0.603933	-0.0118968	2.07553	-0.00681105	0.251915
HNSCC25_P2_F09_S69_comb	0.00543193	0.47603	0.106556	0.237327	0.191732	-0.00379137	2.16592	0.144055	0.207758
HNSCC25_P2_A04_S4_comb	-0.0307629	-0.0436627	2.02509	0.167063	0.14444	-0.00719332	0.298991	0.257734	0.340498
HNSCC25_P20_B08_S308_comb	0.140239	2.69645	0.309325	0.0064933	0.183069	0.000717221	0.111873	0.000283933	0.325563
HNSCC25_P2_E02_S50_comb	-0.0557669	0.0767443	0.128997	0.262556	0.10348	0.58271	0.125379	1.03727	0.479177
HNSCC25_P2_F05_S65_comb	-0.0981316	0.526455	0.052448	0.379846	0.235416	0.0827255	0.60208	0.433324	0.338106
HNSCC25_P2_E08_S56_comb	0.0411714	0.551597	0.118581	1.21768	0.271439	-0.0131983	1.68168	0.0240058	0.226636
HNSCC25_P2_D12_S48_comb	0.290124	0.580537	0.125513	0.437444	0.115514	-0.0131207	1.78732	0.0442997	0.284846
HNSCC25_P2_C06_S30_comb	-0.0788171	0.533808	0.0613693	0.645672	0.115361	-0.00564604	2.06062	0.0142199	0.185492
HNSCC25_P2_H01_S85_comb	-0.0328127	0.387471	0.140243	0.177521	0.235267	0.0498555	0.316404	0.964434	0.56195
HNSCC25_P20_C02_S314_comb	-0.0354243	0.0247377	0.0686497	0.0560284	0.106978	0.275311	-0.0152698	1.41767	0.467272
HNSCC25_P2_D11_S47_comb	0.0107594	0.51727	0.329229	0.8873	0.48568	0.164797	1.72045	0.0229126	0.196502
HNSCC25_P20_G07_S367_comb	0.0685272	0.388694	0.0672299	0.538413	0.134797	-0.00488112	2.90486	0.0659832	0.197669
HNSCC25_P20_H01_S373_comb	0.0231148	0.35594	0.0673481	0.338094	0.136236	0.0250392	0.457653	0.721676	0.338442
HNSCC25_P20_G01_S361_comb	0.0246758	0.0877973	0.0464544	0.0662216	0.182562	0.0640662	-0.061897	1.71992	0.514904
HNSCC25_P20_B03_S303_comb	-0.0533654	0.137553	0.207404	0.272096	0.139146	0.0220095	0.0598311	1.05092	0.678941
HNSCC25_P20_H02_S374_comb	0.0870835	2.35997	0.108148	0.0247676	0.165142	0.0114971	0.124461	0.000611396	0.298041
HNSCC25_P2_B10_S22_comb	0.0525323	0.295557	0.609379	0.0164713	0.19128	-0.00084041	0.0673605	0.014257	0.622425
HNSCC25_P2_C01_S25_comb	-0.013011	0.442167	0.096505	1.12692	0.146768	-0.00571481	1.60686	0.0468967	0.160995
HNSCC25_P2_G02_S74_comb	-0.0417635	0.459514	0.0821327	0.103589	0.165019	-0.00701801	1.22747	0.0875879	0.25259
HNSCC25_P2_E04_S52_comb	-0.0327985	0.348912	0.0606517	0.519794	0.166955	-0.0214427	1.96683	-0.0106535	0.17048
HNSCC25_P20_B06_S306_comb	-0.011405	0.617482	-0.058423	1.78637	0.168936	-0.0122419	2.58386	8.43505e-07	0.0939585
HNSCC25_P2_B11_S23_comb	-0.133712	0.284299	0.253215	0.175614	0.126446	0.56719	0.346857	0.53277	0.416063
HNSCC25_P2_D10_S46_comb	0.117732	0.0661293	0.140446	0.318871	0.168517	0.0225897	-0.0294177	1.45952	0.5672
HNSCC25_P20_F09_S357_comb	0.395007	-0.00844041	0.0754964	0.0317705	0.123139	0.264868	-0.0954774	1.45699	0.48324
HNSCC25_P2_F10_S70_comb	-0.0493132	0.459271	0.192493	1.21644	0.150145	-0.00413844	1.40506	0.0811573	0.17384
HNSCC25_P2_H06_S90_comb	0.0828541	0.633126	0.0111502	-0.0750793	2.92604	-0.000423351	0.0617961	-0.000527026	0.0276278
HNSCC25_P2_C09_S33_comb	0.0545465	-0.184688	0.0221947	0.00982595	0.156283	-0.0129817	-0.10991	2.32077	0.637993
HNSCC25_P20_D03_S327_comb	-0.0535262	0.0396681	0.207454	0.259543	0.186117	1.82852	0.0304868	1.34427	0.533145
HNSCC25_P2_C03_S27_comb	-0.0170244	0.00617392	0.152815	0.0889231	0.215313	0.0920195	-0.043704	1.40278	0.601814
HNSCC25_P2_G01_S73_comb	-0.014042	0.509557	0.125764	0.168209	0.219742	-0.00390917	0.936241	0.195344	0.216489
HNSCC25_P2_G12_S84_comb	0.218677	0.501937	0.17012	0.613846	0.141811	0.0480802	0.790807	0.0814855	0.426745
HNSCC25_P2_G11_S83_comb	-0.0319975	0.303135	0.114452	0.442459	0.165985	-0.00560935	1.5249	0.0962542	0.169929
HNSCC25_P2_B01_S13_comb	-0.00996151	0.329179	0.0574482	1.65649	0.153332	-0.00220907	2.98727	0.0118577	0.125486
HNSCC25_P20_B05_S305_comb	-0.0639301	0.217787	0.103542	-0.0196142	0.199518	0.129469	0.491297	2.13222	0.604024
HNSCC25_P20_E06_S342_comb	0.0391805	0.35226	0.0655115	1.39621	0.115681	-0.00299986	3.14518	0.00217907	0.0882919
HNSCC25_P20_D08_S332_comb	0.00379145	0.125761	0.0900983	0.00973392	0.145155	1.05353	0.043741	0.530523	0.434586
HNSCC25_P20_A05_S293_comb	-0.0697642	0.146507	0.195641	0.242236	0.150688	0.00565416	0.00278429	1.16889	0.614453
HNSCC25_P20_G09_S369_comb	-0.0361313	0.455703	0.0783031	0.595721	0.143184	-0.00409652	1.78546	0.0666105	0.150026
HNSCC25_P20_E02_S338_comb	0.0247493	0.5947	0.327843	0.873721	0.581836	0.0644542	1.47219	0.0240647	0.172548
HNSCC25_P2_D09_S45_comb	-0.00716514	0.0437054	0.0196962	-0.0868068	0.180112	0.0128275	-0.0854599	1.88387	0.652466
HNSCC25_P20_D02_S326_comb	-0.0231563	0.100684	0.204969	0.138475	0.176486	0.146376	1.24253	1.43164	0.642285
HNSCC25_P2_E09_S57_comb	0.00313324	0.692269	0.0820045	1.47585	0.210743	-0.00196197	2.49885	0.0136385	0.391316
HNSCC25_P20_G02_S362_comb	-0.0597738	0.0220188	0.161469	0.379289	0.163977	0.0484038	0.0237033	1.35204	0.454781
HNSCC25_P2_H07_S91_comb	-0.0126033	0.44568	0.0828748	0.339724	0.146456	-0.00535641	3.08186	0.0495324	0.184067
HNSCC25_P2_G08_S80_comb	0.527872	0.164758	0.190937	0.110039	0.295004	0.0425749	0.272679	1.13963	0.820847
HNSCC25_P2_F12_S72_comb	-0.0156634	0.583735	0.0654983	1.27084	0.40807	-0.00962214	2.52648	0.0153922	0.239017
HNSCC25_P2_B06_S18_comb	-0.0253513	0.294534	0.143223	1.05933	0.182736	-0.00688993	1.51245	0.0907712	0.184913
HNSCC25_P2_F06_S66_comb	0.0116704	0.432317	0.135799	1.97567	0.158769	-0.00444547	2.65359	0.0473514	0.164995
HNSCC25_P2_A02_S2_comb	0.00278618	-0.0407176	0.178775	0.116272	0.15151	0.0517322	-0.0988035	1.48903	0.674466
HNSCC25_P2_B12_S24_comb	-0.0582707	0.033738	0.0980747	0.171356	0.274458	0.137504	0.106074	1.20528	0.589204
HNSCC25_P2_E10_S58_comb	0.0102893	-0.0356458	0.150696	0.0332544	0.23111	0.0723956	-0.216176	1.453	0.638197
HNSCC25_P20_F06_S354_comb	-0.0402259	3.00093	0.0493613	0.0181525	0.197372	0.00484768	0.143164	0.000469431	0.27922
HNSCC25_P2_E03_S51_comb	0.00432996	-0.139848	-0.0272302	0.0792551	0.150138	-0.0139874	-0.166722	2.27561	0.784784
HNSCC25_P2_G05_S77_comb	-0.0487204	0.0999898	0.140854	0.0834677	0.225517	0.072531	0.0384042	1.2158	0.617771
HNSCC25_P2_D05_S41_comb	-0.0285746	0.588758	0.180369	0.0810305	0.170879	-0.200689	2.1695	0.147813	0.223658
HNSCC25_P2_E07_S55_comb	-0.096008	0.0934907	0.114959	0.159722	0.229212	0.0505533	0.0563798	1.10334	0.559998
HNSCC25_P20_D09_S333_comb	-0.0338453	0.411876	0.0573225	0.459886	0.128859	-0.00384191	3.12542	0.0439462	0.177648
HNSCC25_P2_F04_S64_comb	6.16935	0.269609	0.0015264	0.0433859	0.0364587	0.000763296	0.0147432	-0.000345411	0.0211332
HNSCC25_P2_B05_S17_comb	0.0573255	0.052129	0.173626	0.034097	0.260043	0.05666	1.04586	1.40494	0.663707
HNSCC25_P20_C11_S323_comb	-0.0183611	0.0523816	0.238263	0.277157	0.225142	0.100563	0.0279804	1.21293	0.481927
HNSCC25_P2_F11_S71_comb	0.417817	0.399906	0.066448	0.483401	0.170008	0.00719828	1.89259	0.0125439	0.179826
HNSCC25_P2_B02_S14_comb	0.193374	0.534408	0.0903828	0.900673	0.171893	-0.0125562	3.02038	0.103296	0.598818
HNSCC25_P2_B03_S15_comb	-0.12359	0.234385	0.0587824	-0.00233124	0.160004	0.0822666	0.337651	2.40018	0.643319
HNSCC25_P2_F02_S62_comb	-0.0458744	0.579831	0.437623	0.757273	0.179152	-0.0153889	2.98992	-0.00506113	0.186627
HNSCC25_P2_E06_S54_comb	0.0154633	0.0484476	0.189751	0.0405091	0.220485	0.0690018	-0.154248	1.54587	0.684383
HNSCC25_P20_F04_S352_comb	0.0596911	0.489942	0.0755098	0.888996	0.219337	0.00563983	2.22419	0.0279164	0.126183
HNSCC25_P20_H08_S380_comb	-0.0621409	2.43618	0.149267	0.0512603	0.231536	0.00448841	0.0983272	0.000689045	0.283369
HNSCC25_P2_A01_S1_comb	0.056026	-0.0227704	0.229646	0.0230642	0.214443	0.0614783	-0.206307	1.5277	0.730385
HNSCC25_P2_A06_S6_comb	-0.00296119	0.406021	0.0836763	1.22058	0.164431	-0.00168668	1.57827	0.0307781	0.155756
HNSCC25_P20_A04_S292_comb	-0.0151767	0.115608	0.0769513	-0.0134367	0.181924	0.0701107	0.14525	2.63405	0.544608
HNSCC25_P2_D06_S42_comb	0.102265	0.0824483	0.0118311	-0.0829785	0.141981	-0.0346027	-0.156194	2.72723	0.690114
HNSCC25_P20_G04_S364_comb	0.0332587	0.0171386	0.133578	-0.0332696	0.19661	0.161688	-0.11381	1.38762	0.562503
HNSCC25_P2_A03_S3_comb	-0.0603244	0.782032	0.362811	0.407245	0.172174	0.03785	0.839848	0.164609	0.648965
HNSCC25_P2_A10_S10_comb	-0.0184618	0.159095	0.010295	0.0691751	0.138922	0.0692968	-0.0628317	1.52486	0.432619
HNSCC25_P20_B07_S307_comb	-0.0457321	3.44245	0.116709	0.0477352	0.231732	0.00613545	0.160451	-0.0012927	0.260819
HNSCC25_P20_D12_S336_comb	0.00122174	0.613342	0.0886886	0.534904	0.364046	-0.0105943	1.86705	0.0200839	0.211495
HNSCC25_P2_C11_S35_comb	-0.129162	-0.0584299	1.21533	0.231979	0.229156	0.0314862	1.56563	0.103753	0.478632
HNSCC25_P20_E08_S344_comb	-0.0476182	0.491487	0.0930308	1.30806	0.135721	-0.0114137	2.72303	0.124756	0.15832
HNSCC25_P2_D03_S39_comb	0.0436149	0.0742527	0.112801	0.0279592	0.217583	0.0545193	-0.0972248	1.29505	0.638829
HNSCC25_P2_D07_S43_comb	-0.0168094	0.453157	0.0269024	1.85633	0.138793	-0.00433549	2.24802	0.00366266	0.0975074
HNSCC25_P2_H04_S88_comb	0.0122555	0.293987	0.324714	0.0395621	0.179998	-0.0013962	-0.0509361	0.0269118	0.613041
HNSCC25_P2_C04_S28_comb	-0.0114467	0.290864	0.724806	1.5754	0.167398	-0.00103359	3.15116	0.0111968	0.114384
HNSCC25_P2_H03_S87_comb	-0.0229707	0.289261	0.183721	-0.154176	0.174769	-0.00384865	1.74675	0.0938468	0.170522
HNSCC25_P20_D06_S330_comb	-0.022839	2.73745	0.022339	0.00593204	0.251203	0.00243642	0.13172	0.000939462	0.271558
HNSCC25_P2_B08_S20_comb	0.00753902	0.409342	0.41277	1.75129	0.158069	-0.00317908	2.60587	0.0350234	0.234717
HNSCC25_P2_A05_S5_comb	-0.0830677	0.452815	0.169087	0.52816	0.157034	0.0544809	0.934276	0.268468	0.332937
HNSCC25_P2_B04_S16_comb	-0.112874	0.37071	0.281362	0.0768895	0.124748	0.0127754	0.0364005	0.00909342	1.30984
HNSCC25_P2_A12_S12_comb	0.0102694	0.458641	0.20111	0.700627	0.165279	-0.00580317	2.1419	0.0702667	0.181102
HNSCC25_P2_H10_S94_comb	0.00226322	0.0489187	0.116838	-0.0117237	0.196164	0.125632	0.186634	1.22869	0.579933
HNSCC25_P2_F01_S61_comb	-0.00993194	0.134857	0.0943172	0.200282	0.223318	0.0784726	-0.0289588	1.1768	0.565212
HNSCC25_P20_A02_S290_comb	-0.0105324	2.73293	0.0990709	0.0357776	0.193073	0.00173721	0.0964855	0.000184051	0.326598
HNSCC25_P20_B11_S311_comb	0.028698	0.402318	3.45808	-0.00719328	0.195522	-0.0010504	0.0755053	0.00109183	-0.12868
HNSCC25_P20_F10_S358_comb	-0.0527112	0.485823	0.0852457	0.124972	0.148468	-0.00654809	1.32673	0.0551956	0.219692
HNSCC25_P20_H12_S384_comb	0.0570555	0.469889	0.091368	1.61264	0.150102	-0.012157	3.0664	0.127424	0.197152
HNSCC25_P2_D02_S38_comb	0.0467755	0.123543	0.0283907	-0.00428264	0.238203	-0.033763	0.0172648	2.00712	0.574376
HNSCC25_P20_B12_S312_comb	0.0214289	-0.0273947	0.19243	0.0379495	0.199148	0.109275	-0.0134061	1.42455	0.618333
HNSCC25_P2_F03_S63_comb	-0.00488085	0.609305	0.0623137	1.41938	0.36325	-0.0149745	2.41541	0.0188593	0.222845
HNSCC25_P2_G03_S75_comb	-0.0101182	0.308595	0.0751057	0.572465	0.162914	-0.00646292	1.52132	0.0457196	0.100699
HNSCC25_P2_E05_S53_comb	-0.0221404	0.663388	0.0322659	1.65574	0.498537	-0.0187835	2.70836	0.0196633	0.206799
HNSCC25_P20_D07_S331_comb	-0.0222379	1.49589	0.407136	0.00204729	0.124048	0.000965661	0.109225	0.00031444	0.256333
HNSCC25_P2_A09_S9_comb	0.0195061	0.681314	0.0925068	1.30356	0.61506	-0.0116159	2.24805	0.00311927	0.14493
HNSCC25_P12_B02_S110_comb	0.00516443	0.331852	0.00963162	0.0319522	0.192334	-0.00613759	-0.199257	-0.0006335	1.69574
HNSCC25_P31_D01_S229_comb	0.0248068	0.156318	0.0587211	0.0124462	0.0962165	0.000255263	0.0169932	0.00057689	3.0187
HNSCC25_P4_G05_S269_comb	-0.00553164	0.451963	0.0928613	1.05246	0.125645	-0.00376209	1.35459	0.0203512	0.118576
HNSCC25_P12_F08_S164_comb	-0.0889847	0.303906	0.404387	0.20649	0.257436	-0.00056996	0.35446	-0.000379497	3.04567
HNSCC25_P12_D04_S136_comb	-0.0978114	0.0657908	0.493083	0.0125056	0.112063	0.0010222	-0.177734	-1.8115e-05	2.0902
HNSCC25_P12_F03_S159_comb	0.0900808	0.263784	0.0242881	0.0119051	0.072146	0.00433963	0.774634	0.000266227	1.63435
HNSCC25_P31_G02_S266_comb	0.147775	0.215645	0.393008	0.161724	0.0725301	-5.54848e-05	0.143731	0.000901652	1.8818
HNSCC25_P12_E01_S145_comb	0.0952706	0.271531	0.065977	0.00185219	0.0614397	0.00657804	0.0214803	0.000187865	3.38582
HNSCC25_P4_H01_S277_comb	0.00965918	0.0170658	0.131599	0.0308381	0.169664	0.134274	-0.168414	1.47534	0.601728
HNSCC25_P12_B03_S111_comb	0.230653	0.225939	-0.0204218	0.112884	0.0700506	0.00217683	0.406526	0.000732546	3.15696
HNSCC25_P4_H04_S280_comb	0.0927462	0.490889	0.0701928	1.3282	0.155224	-0.00362507	2.39255	0.00556591	0.149434
HNSCC25_P31_B01_S205_comb	0.074791	0.244654	0.24698	0.00532126	0.0645461	-5.91652e-05	-0.00473952	0.000432103	3.3145
HNSCC25_P12_C03_S123_comb	-0.0816197	0.0781312	0.146231	-0.0588695	0.14133	0.00144152	0.0112653	-0.00207463	2.31646
HNSCC25_P4_F02_S254_comb	0.00753732	0.117116	0.133555	0.172676	0.149026	0.561859	0.182231	0.925073	0.409441
HNSCC25_P4_G12_S276_comb	0.00194772	0.40901	0.255469	0.904061	0.153152	-0.00630659	1.82697	0.00919398	0.205344
HNSCC25_P12_F10_S166_comb	-0.0398343	0.199882	0.0745558	-0.0170496	0.0597872	-0.00868653	0.0790479	-0.00435718	2.89126
HNSCC25_P12_E06_S150_comb	-0.0497261	0.139202	0.20073	-0.0860114	0.21487	-0.00519119	0.0187627	-0.00136114	2.1311
HNSCC25_P4_D11_S239_comb	0.0786185	0.155579	0.110614	-0.0623595	0.0397298	-0.00848872	-0.135474	-0.000651238	3.13181
HNSCC25_P4_D05_S233_comb	0.0366056	0.0555744	0.127611	-0.00843255	0.220874	0.0668894	-0.0608717	1.40534	0.644042
HNSCC25_P12_A12_S108_comb	0.0603202	0.11675	0.126554	-0.00150582	0.0306154	0.00474432	0.258967	-0.000327417	2.58067
HNSCC25_P31_F05_S257_comb	0.00170363	-0.0417087	0.905631	-0.0241583	0.145364	-0.00495055	-0.166056	0.00108454	2.91591
HNSCC25_P4_B03_S207_comb	-0.135959	0.122596	0.185589	0.178784	0.111326	-0.0150039	0.204985	0.675075	0.724076
HNSCC25_P4_A03_S195_comb	0.0269782	0.27516	0.448301	0.0465271	0.185239	-9.61278e-06	0.0681567	0.0251942	0.660882
HNSCC25_P31_A08_S200_comb	0.0389329	0.267938	0.0647303	0.048306	0.0541612	0.00180735	-0.158449	-0.000137838	0.771061
HNSCC25_P12_G02_S170_comb	-0.0934138	0.200506	0.0868518	0.0951965	0.20322	-0.00171025	-0.00525157	2.59613e-06	2.07796
HNSCC25_P12_E08_S152_comb	0.0652282	0.037204	0.411747	-0.0620465	0.113768	-0.0222731	0.136868	-3.75119e-05	2.19663
HNSCC25_P4_E03_S243_comb	-0.0733854	-0.0363203	-0.0418174	-0.0530618	0.182076	-0.0223092	-0.0686287	2.9173	0.607323
HNSCC25_P31_G01_S265_comb	0.109921	0.268734	0.0688446	0.0539203	0.0596291	0.000924098	-0.326966	8.1913e-05	4.07865
HNSCC25_P12_F09_S165_comb	-0.0183333	0.126124	0.186154	-0.00622572	0.0943608	0.00500447	0.0216276	-0.00158966	1.82988
HNSCC25_P31_E05_S245_comb	0.204126	0.316248	0.0954515	0.0465526	0.0647306	-3.36212e-05	0.0942974	0.00112513	3.38848
HNSCC25_P31_G07_S271_comb	0.0645471	0.162448	0.0889311	0.0278532	0.114013	0.000667358	-0.247005	0.000248572	1.52858
HNSCC25_P4_C02_S218_comb	-0.0120297	0.0413247	0.166696	0.0441313	0.231923	0.0681003	-0.302618	1.44403	0.610645
HNSCC25_P31_F02_S254_comb	-0.006301	0.118166	0.206775	0.0631887	0.0749491	0.00341462	0.263931	-0.000255707	3.21023
HNSCC25_P4_A02_S194_comb	-0.0494748	0.540419	0.0813818	1.61984	0.131294	-0.00821135	2.13487	0.0582979	0.171691
HNSCC25_P4_A01_S193_comb	0.00984276	0.410192	0.109011	0.485315	0.173654	-0.00646821	2.06739	0.0121248	0.103625
HNSCC25_P4_C11_S227_comb	-0.0533706	-0.168008	0.0308241	-0.0691529	0.169145	-0.0226175	0.443031	2.50008	0.638714
HNSCC25_P31_H07_S283_comb	0.0252783	0.34888	0.0294926	-0.0111478	0.117039	-0.000319726	-0.0831908	-0.00527424	3.4839
HNSCC25_P31_C11_S227_comb	0.0191696	0.243618	0.168686	0.112924	0.0885989	-0.000423848	0.0695237	2.60731e-05	2.95481
HNSCC25_P4_D01_S229_comb	-0.00337502	0.13343	0.144533	0.0952289	0.239117	0.0390662	0.30508	1.06659	0.531213
HNSCC25_P31_A09_S201_comb	0.205027	0.224306	0.111864	0.160838	0.0985017	0.00303904	-0.128445	0.000268774	1.25878
HNSCC25_P4_G07_S271_comb	-0.022982	0.0195106	0.143442	0.0210366	0.167214	0.198469	-0.0968775	1.51518	0.602087
HNSCC25_P31_B09_S213_comb	0.0381451	0.304418	0.0845163	-0.0144515	0.108252	0.00418129	-0.141476	-0.00134112	1.88805
HNSCC25_P31_D05_S233_comb	0.197327	-0.0278799	0.0579373	0.0231515	0.0822335	0.00114616	-0.0127503	0.000219232	3.39938
HNSCC25_P4_H12_S288_comb	0.24079	0.366449	0.0792981	0.344619	0.116569	0.00376113	2.27061	0.00561932	0.0461569
HNSCC25_P4_A07_S199_comb	0.0269821	0.497089	0.0880842	1.01012	0.167175	-0.00148529	2.65094	0.00481206	0.17492
HNSCC25_P4_F03_S255_comb	0.0128361	0.573026	0.34188	0.957212	0.557958	0.0778237	1.7792	0.0241255	0.168343
HNSCC25_P4_B09_S213_comb	-0.0220442	0.428496	0.128809	0.385863	0.180174	-0.0120208	2.84853	0.0506376	0.188544
HNSCC25_P12_E12_S156_comb	-0.0220437	0.239181	1.85107	0.0860582	0.246236	-0.0112218	-0.0946628	0.000361342	3.45666
HNSCC25_P4_E02_S242_comb	1.68851	0.35049	0.144443	0.652074	0.120989	-0.0185105	1.84072	-0.048907	0.209619
HNSCC25_P31_H03_S279_comb	0.0464763	0.290082	0.138139	0.0203854	0.0479809	5.60728e-05	-0.0564682	0.000155766	3.27752
HNSCC25_P12_H07_S187_comb	0.0305648	0.13793	0.0868824	0.0736629	0.0696708	0.00167172	0.291451	0.000257507	2.40464
HNSCC25_P12_E11_S155_comb	-0.104144	0.206948	0.333436	-0.0566479	0.119484	-8.08439e-05	-0.113534	1.57267e-05	1.90058
HNSCC25_P4_B01_S205_comb	-0.0415615	0.801325	0.367265	0.530251	0.183934	-0.0530205	1.05342	0.0321934	0.638116
HNSCC25_P4_A08_S200_comb	-0.147626	0.0711285	0.166771	-0.0150804	0.0725346	1.73834	0.173145	0.189144	0.166761
HNSCC25_P12_B09_S117_comb	-0.100396	0.08239	0.541641	-0.0313251	0.118234	-0.0209182	0.0887907	0.00162812	2.22893
HNSCC25_P31_H12_S288_comb	0.0446413	0.261539	0.0199307	-0.0146512	0.0755674	0.00207193	0.203447	6.33654e-05	3.06209
HNSCC25_P31_A11_S203_comb	0.0449508	0.2834	0.106007	0.0349227	0.0838737	0.00116609	-0.0685918	0.000168764	0.903521
HNSCC25_P12_A08_S104_comb	0.00778475	0.0490353	0.246682	-0.0290978	0.109906	0.000624794	0.173653	-0.000448372	1.7451
HNSCC25_P12_H08_S188_comb	-0.110796	0.319191	0.056135	0.0289249	0.108599	-0.00252022	0.190038	-0.000960929	3.28729
HNSCC25_P12_H06_S186_comb	0.130936	0.215525	0.060342	-0.00602912	0.08084	0.0041877	-0.00697454	0.00035963	2.17357
HNSCC25_P4_E04_S244_comb	0.0528441	0.56323	0.363179	0.293731	0.120356	-0.0543432	0.593358	0.164158	0.536972
HNSCC25_P31_C01_S217_comb	0.0318379	0.138271	0.0317075	0.0102525	0.0418751	-0.000161004	-0.0744446	6.11006e-05	0.949225
HNSCC25_P12_H12_S192_comb	0.0614229	0.0201077	0.112977	-0.00128977	0.0301646	0.00276592	-0.505723	-0.000443615	2.60815
HNSCC25_P4_D03_S231_comb	0.0787437	-0.0271909	0.140161	0.106922	0.191004	0.0364932	-0.105696	1.5043	0.592003
HNSCC25_P12_B10_S118_comb	-0.0735764	0.201053	0.263016	-0.0334208	0.121313	-0.00194873	-0.333693	-0.00095653	3.79711
HNSCC25_P12_C02_S122_comb	0.0304345	0.44014	3.74947	-0.00976506	0.195997	-0.00758833	-0.0257203	0.00116574	0.639991
HNSCC25_P12_F11_S167_comb	0.0611891	0.250621	0.115382	-0.0842005	0.14476	0.00357233	-0.12503	0.000180513	3.09003
HNSCC25_P4_F11_S263_comb	0.0290794	-0.0610543	0.134711	0.0430473	0.221608	0.0608171	-0.148649	1.55467	0.639332
HNSCC25_P31_C05_S221_comb	0.0412671	0.179803	2.28188	-0.0102353	0.100796	-0.00380441	0.199653	-0.0032682	3.13051
HNSCC25_P12_F06_S162_comb	0.0213193	0.464999	0.0771146	0.0584734	0.0816069	0.0031861	-0.209897	-0.000387561	2.07378
HNSCC25_P4_F07_S259_comb	-0.0338111	0.309563	0.17539	1.34812	0.1177	-0.00201894	2.07223	0.0227927	0.105624
HNSCC25_P31_G08_S272_comb	0.0187168	0.300221	0.0680775	-0.00346011	0.0678083	-6.53513e-05	1.18463	0.00019433	3.22992
HNSCC25_P31_B06_S210_comb	0.0161149	0.337545	0.153492	0.0799079	0.10118	0.00160996	-0.0755995	-0.000493192	1.67116
HNSCC25_P4_D08_S236_comb	-0.00486407	0.0571624	0.126315	0.00763861	0.186551	0.397458	0.421307	1.14683	0.528148
HNSCC25_P4_D09_S237_comb	6.11253	0.308841	0.00725231	-0.00292656	0.107034	-3.08928e-07	-0.0478034	4.48727e-08	0.0749276
HNSCC25_P4_F10_S262_comb	0.100693	-0.0706304	0.0317932	0.0262057	0.157895	-0.0330865	-0.0947413	2.48704	0.770195
HNSCC25_P12_A11_S107_comb	-0.010674	0.193228	0.185877	0.0177979	0.0806754	0.00780762	-0.0590537	-0.00251656	2.09959
HNSCC25_P12_E02_S146_comb	0.0382137	0.115265	0.110775	-0.071953	0.0336971	-0.00155472	-0.135872	-0.00030494	3.0936
HNSCC25_P12_H01_S181_comb	-0.0183764	0.174542	-0.0162472	-0.0434825	0.0270254	-0.0129219	-0.426819	0.00151953	1.90791
HNSCC25_P31_C09_S225_comb	0.243112	0.348653	0.0604833	0.0466129	0.0644699	-0.00278632	0.228056	0.00177136	4.22911
HNSCC25_P4_B05_S209_comb	0.0738409	-0.0442281	-0.0330168	0.0534074	0.167258	-0.0182387	0.964743	1.937	0.867219
HNSCC25_P4_B04_S208_comb	0.034118	0.262115	0.00975455	1.92679	0.126108	-0.0162753	2.06462	0.0540451	0.144882
HNSCC25_P4_G08_S272_comb	-0.0308903	0.695931	0.162037	0.760049	0.70377	0.0523775	1.78682	0.0237743	0.203458
HNSCC25_P31_A02_S194_comb	0.236835	0.377368	0.0558972	0.178177	0.0650031	-0.000107182	-0.0341645	0.000872114	2.17612
HNSCC25_P4_B06_S210_comb	-0.0706459	0.570481	0.0878813	0.39636	0.173309	-0.0102305	0.884148	0.00295974	0.625061
HNSCC25_P4_C04_S220_comb	-0.00661316	0.555382	0.0700136	1.68669	0.435855	-0.00466305	2.77125	0.00692071	0.174856
HNSCC25_P12_D11_S143_comb	-0.0405903	0.296596	0.347169	0.0342622	0.202882	-0.00548519	0.04982	0.000677852	1.7938
HNSCC25_P31_H04_S280_comb	0.0597811	0.282077	0.120651	0.00654902	0.0589279	-0.000902133	-0.153442	0.000400025	0.961589
HNSCC25_P4_H07_S283_comb	0.0201301	0.445051	0.085718	0.714113	0.164992	-0.00252694	2.68604	0.0101789	0.210986
HNSCC25_P31_H01_S277_comb	0.0683516	0.32463	0.0514425	0.0171557	0.0572177	0.000952624	0.140065	0.000103496	1.34301
HNSCC25_P12_C06_S126_comb	0.0482197	0.251175	0.721436	0.0246044	0.115012	0.00150252	0.879085	0.00686249	1.77058
HNSCC25_P12_D02_S134_comb	-0.0337217	0.26204	0.0717153	0.0382516	0.156394	0.00347725	-0.0977413	-0.00279826	1.45474
HNSCC25_P12_A03_S99_comb	0.043936	0.229481	-0.205685	0.132027	0.20992	-0.00547489	-0.108554	-0.000310984	1.37135
HNSCC25_P31_H11_S287_comb	0.0533907	0.396258	0.0618332	-0.0144891	0.0843265	0.00135066	0.0380811	-0.00212973	4.02502
HNSCC25_P4_B12_S216_comb	-0.0665757	0.799219	0.292404	0.390983	0.151317	0.0100307	0.733686	0.618092	0.519338
HNSCC25_P31_B02_S206_comb	0.206338	0.381398	0.0415581	0.0349075	0.0403369	0.00273919	0.129851	0.000450573	2.82856
HNSCC25_P4_C10_S226_comb	-0.00516994	0.410545	0.0756289	0.573294	0.155313	-0.00637345	1.82803	0.0368833	0.125894
HNSCC25_P31_D06_S234_comb	0.0430944	0.178215	0.0625101	0.00102718	0.063993	0.00228343	-0.234432	0.00191088	3.42606
HNSCC25_P4_F01_S253_comb	0.0291228	0.0860352	0.180662	0.0897598	0.269263	0.0705083	0.259589	1.31489	0.600158
HNSCC25_P4_B07_S211_comb	0.0214575	-0.0335882	0.188467	0.0969486	0.165141	0.0519904	-0.210793	1.61459	0.632002
HNSCC25_P4_A10_S202_comb	0.0144039	-0.0978471	-0.0164305	0.0228839	0.22852	-0.00257683	-0.0823748	2.17578	0.696787
HNSCC25_P12_E10_S154_comb	-0.0547297	0.226116	0.210691	0.0490287	0.190068	-0.000717334	-0.258722	-0.00160508	2.29478
HNSCC25_P4_E07_S247_comb	-0.0911623	0.731086	0.24286	0.419075	0.141379	-0.0306891	0.704419	0.659287	0.541693
HNSCC25_P12_E04_S148_comb	0.001709	0.349682	0.0761373	0.012371	0.0861383	0.00803318	-0.150532	0.000457712	3.44244
HNSCC25_P31_H10_S286_comb	0.0402799	0.290546	0.0535764	0.0466523	0.0534609	-0.000584065	-0.0400233	0.00028159	3.27475
HNSCC25_P31_A07_S199_comb	0.150589	0.315137	0.398152	0.354975	0.103239	0.00251998	-0.264724	0.00143868	4.03098
HNSCC25_P4_G11_S275_comb	-0.0130007	0.479425	0.0851959	0.0690413	0.140466	-0.00448288	1.22702	0.0374304	0.158097
HNSCC25_P4_F12_S264_comb	-0.033745	0.562152	0.0761285	0.253352	0.178817	-0.00780704	1.47129	0.0719558	0.263755
HNSCC25_P12_B01_S109_comb	-0.0672654	0.224278	0.00128734	-0.0151136	0.127425	-0.0172256	0.0394778	5.83524e-05	1.53851
HNSCC25_P31_F06_S258_comb	0.0324947	0.113507	0.123914	-0.0107355	0.0670795	0.00885915	0.0811426	0.000211235	2.38515
HNSCC25_P31_G03_S267_comb	0.0545243	0.244086	0.743915	0.108941	0.0855953	-0.00078366	-0.00255865	0.0656519	1.56815
HNSCC25_P31_D07_S235_comb	0.103125	0.226836	0.180176	0.0196265	0.0995789	0.00289155	-0.233346	0.00637922	1.35799
HNSCC25_P4_H09_S285_comb	0.0455401	0.0277561	0.0966425	-0.0118185	0.0357682	-0.00930994	-0.202929	-0.000514354	3.07471
HNSCC25_P31_D04_S232_comb	0.0454661	0.170512	0.534821	0.0119224	0.0660577	0.0313859	-0.134749	0.018081	0.868122
HNSCC25_P12_A10_S106_comb	0.0702041	0.455271	-0.0591419	-0.0110177	0.269023	0.00450275	0.0838769	-0.00600074	1.82325
HNSCC25_P4_E08_S248_comb	0.386007	0.0158107	0.110161	0.0797284	0.220298	0.0667365	-0.147559	1.21391	0.600029
HNSCC25_P31_C04_S220_comb	-0.108249	0.129727	0.397369	0.0270349	0.11952	0.0222814	-0.0682096	-0.000533332	1.36958
HNSCC25_P4_A04_S196_comb	-0.0104484	0.371541	0.204697	0.570838	0.176313	-0.0075894	2.79134	0.0419057	0.106681
HNSCC25_P4_F08_S260_comb	0.0103951	0.00501027	0.192294	0.0393739	0.226036	0.0309136	-0.174027	1.52962	0.635881
HNSCC25_P4_G09_S273_comb	-0.116535	0.654462	0.217754	0.438801	0.136993	-0.00598791	0.702506	0.739678	0.495111
HNSCC25_P4_C08_S224_comb	0.0286347	0.0334004	0.135595	0.00197374	0.215511	0.098434	-0.12902	1.43841	0.64051
HNSCC25_P31_B11_S215_comb	0.0921564	0.256072	0.252472	0.184079	0.0617273	0.000452176	-0.160745	0.00083461	1.92427
HNSCC25_P4_A09_S201_comb	-0.0310478	0.401784	2.92299	-0.00509595	0.216854	-0.00147575	0.164411	-0.0045628	0.536672
HNSCC25_P12_B08_S116_comb	0.0851554	0.235826	0.0555558	0.0143909	0.0556029	0.00515851	0.0436608	-2.9325e-05	3.02757
HNSCC25_P31_C10_S226_comb	0.0598743	0.246645	0.0837999	0.0100445	0.0588094	0.00380213	-0.131023	0.000129387	2.44124
HNSCC25_P12_G01_S169_comb	-0.154542	0.210459	0.458039	-0.00315335	2.95736	-0.00169967	-0.0764785	0.000677695	1.48895
HNSCC25_P31_D03_S231_comb	0.215727	0.416086	0.0110831	0.0706871	0.0801702	0.000564858	-0.0368911	0.00010465	2.03356
HNSCC25_P31_G05_S269_comb	0.451	0.165574	0.722402	0.107034	0.188956	-0.00173282	-0.0329096	0.00219665	3.57023
HNSCC25_P4_D07_S235_comb	-0.0954791	0.722162	0.238351	0.838444	0.142616	-0.0112632	0.750904	0.664119	0.504401
HNSCC25_P12_G05_S173_comb	-0.121512	0.269688	-0.00756054	0.0312562	0.0422124	0.000756652	-0.095317	-0.001754	3.42933
HNSCC25_P4_E01_S241_comb	0.179999	0.0613266	0.111793	-0.0226299	0.220699	0.082417	-0.116545	1.41295	0.640487
HNSCC25_P31_F03_S255_comb	0.0516313	0.32346	0.0340718	0.020777	0.0561414	0.00023175	0.448003	0.00409651	2.87509
HNSCC25_P4_F06_S258_comb	-0.0179706	0.0351646	0.138048	0.0191269	0.22153	0.0687087	-0.169434	1.43499	0.63716
HNSCC25_P12_H04_S184_comb	0.0655784	0.172112	0.0668972	0.00608958	0.075698	0.000144052	-0.11937	0.000100018	3.25261
HNSCC25_P31_A10_S202_comb	0.0505504	0.0239459	0.0254076	0.0104773	0.0832443	0.00127168	-0.000876739	-2.18804e-05	2.91175
HNSCC25_P4_H02_S278_comb	-0.0221744	0.341234	0.160936	1.32252	0.154754	-0.00344889	1.77436	0.0535909	0.129822
HNSCC25_P31_F10_S262_comb	0.0415254	0.194395	0.117737	0.00368496	0.0602051	0.00213342	-0.00564676	-0.000628353	1.72241
HNSCC25_P12_A01_S97_comb	-0.0301269	0.129807	0.416024	-3.44158e-05	0.110635	0.00152729	-0.00543663	0.00403841	3.39911
HNSCC25_P4_C06_S222_comb	0.0653774	0.511447	0.0463424	1.20836	0.336871	0.000850755	2.56832	0.0266308	0.128151
HNSCC25_P4_A06_S198_comb	-0.113503	0.0207543	-0.0239194	-0.0110757	0.140504	-0.0219851	0.107967	2.42189	0.612877
HNSCC25_P31_G11_S275_comb	1.33289	0.318044	0.0543394	-0.0020777	0.0629324	0.00251431	-0.0103094	0.000475986	3.44324
HNSCC25_P12_H10_S190_comb	-0.00303411	0.612308	0.156298	0.0326046	0.445286	0.000960154	0.0271843	-0.00139074	2.5704
HNSCC25_P12_D01_S133_comb	0.0603358	0.208856	0.00635282	0.0291129	0.0875072	0.000404996	0.0130359	4.77236e-05	1.93052
HNSCC25_P31_F01_S253_comb	0.039872	0.234086	0.0809357	-0.00228521	0.0464192	0.000573925	-0.0651331	-1.79434e-06	3.15108
HNSCC25_P4_G04_S268_comb	-0.00371989	0.586537	0.113527	0.72107	0.168104	-0.0194359	2.71895	-0.0481402	0.312213
HNSCC25_P31_E03_S243_comb	0.0120124	0.257261	0.0178385	-0.0224594	0.0417432	-0.0168735	-0.180161	-0.00328235	3.68703
HNSCC25_P12_C09_S129_comb	-0.0728681	0.188604	-0.128097	0.00155436	0.0331017	-0.00199158	-0.167352	-0.0023167	3.10722
HNSCC25_P31_C06_S222_comb	0.0922407	0.254039	0.0761382	-0.00940059	0.0469902	-0.000410376	-0.0848291	-5.10521e-06	0.77874
HNSCC25_P4_G03_S267_comb	-0.00715013	0.0233411	0.306259	0.154738	0.27952	0.114117	-0.111946	1.50276	0.692484
HNSCC25_P4_D06_S234_comb	0.0465069	0.0614009	0.119235	0.174634	0.21564	0.108598	0.00606704	1.31787	0.619718
HNSCC25_P4_H10_S286_comb	0.00782502	-0.0321353	0.800815	-0.0504597	0.156913	-0.0141817	-0.0477964	2.36033	0.668187
HNSCC25_P31_B07_S211_comb	0.0379285	0.042729	0.00124178	0.0349048	0.0585746	0.000690377	0.184835	4.32632e-06	3.04615
HNSCC25_P4_B10_S214_comb	0.0130891	0.03184	0.125864	0.198729	0.174371	0.035579	-0.0791782	1.502	0.564489
HNSCC25_P4_D12_S240_comb	0.000483988	0.417833	0.0869577	1.71452	0.174241	-0.0277579	1.29628	0.133154	0.209867
HNSCC25_P12_F12_S168_comb	0.0096118	0.354049	0.0339144	0.00494708	0.117638	0.00214236	-0.0109731	-0.00652543	1.87284
HNSCC25_P31_G04_S268_comb	0.13397	0.279175	0.0653594	0.00378825	0.0595581	-0.00125392	0.0552208	-5.19246e-05	0.55711
HNSCC25_P4_B02_S206_comb	-0.0829115	0.0308294	0.0905312	0.12552	0.245448	0.132247	-0.0974334	1.19	0.608907
HNSCC25_P31_F04_S256_comb	0.118055	0.313693	0.0970807	0.0523168	0.0737001	0.00170289	0.0889963	0.00521372	0.921656
HNSCC25_P4_G06_S270_comb	0.00998122	0.711668	0.0792626	0.909848	0.707301	-0.0098678	1.33024	0.0145166	0.239515
HNSCC25_P4_E11_S251_comb	0.0195949	0.418246	0.0743544	1.48128	0.153979	-0.0166536	2.52796	0.170212	0.103525
HNSCC25_P31_D08_S236_comb	0.295033	0.186249	0.17478	-0.00602778	0.0632368	0.00062396	0.0271292	0.000495846	3.42683
HNSCC25_P31_B04_S208_comb	0.0735453	0.376588	0.0792404	0.021629	0.0790186	0.000972161	-0.19253	0.000942061	3.30551
HNSCC25_P4_G01_S265_comb	-0.0288449	0.0415995	0.113769	0.109988	0.113563	0.447531	-0.0856972	1.13206	0.429634
HNSCC25_P4_E09_S249_comb	0.0116005	0.40121	0.26812	0.427143	0.17533	-0.00357949	1.43458	0.00336341	0.25174
HNSCC25_P4_C12_S228_comb	6.17782	0.282435	0.0258457	-0.0130055	0.0372331	-1.37394e-06	-0.00464294	8.25863e-08	0.0282262
HNSCC25_P12_F01_S157_comb	-0.0454687	0.0476585	0.26888	0.00315423	0.151336	0.000884996	-0.17622	0.00029403	3.60881
HNSCC25_P12_H09_S189_comb	0.0344399	0.124713	0.170375	-0.0231027	0.0660668	-0.00325991	-0.17795	7.84881e-05	3.27261
HNSCC25_P31_E08_S248_comb	0.0583215	0.126169	0.108344	-0.0434687	0.0530426	-0.0013292	0.943815	-3.58956e-05	4.40839
HNSCC25_P12_G07_S175_comb	0.0878942	0.140075	0.0538898	0.0186168	0.0354427	0.000709527	0.0586955	0.000108366	3.05246
HNSCC25_P12_H11_S191_comb	0.0636846	0.178919	0.0501306	0.0197659	0.0722668	0.00872344	-0.216618	5.95905e-05	2.36746
HNSCC25_P31_B12_S216_comb	0.136084	0.155384	0.144904	-0.016033	0.0775987	-0.000159819	-0.0913889	0.000199631	3.68508
HNSCC25_P31_A04_S196_comb	0.10665	-0.0908104	1.39326	0.0613518	0.101892	0.000817914	-0.0573253	0.0175918	1.43478
HNSCC25_P12_G04_S172_comb	0.0187488	0.178302	0.0316706	0.00788871	0.0596446	0.00367861	0.0937928	0.000257802	2.83463
HNSCC25_P31_C08_S224_comb	0.00998862	0.273706	0.0632088	-0.0118667	0.0691282	0.000503018	0.0953748	0.000238433	1.79634
HNSCC25_P12_E05_S149_comb	0.015891	0.218708	0.0764731	-0.00761405	0.0975867	0.000657259	0.0670884	0.000144925	3.65001
HNSCC25_P31_E06_S246_comb	-0.0038823	-0.0769672	0.574986	0.0415761	0.0605515	0.00248916	0.168906	0.00579631	2.73539
HNSCC25_P4_B11_S215_comb	-0.00599095	-0.0361757	0.176405	0.0102391	0.213692	0.0887325	-0.181998	1.50686	0.653729
HNSCC25_P4_F05_S257_comb	-0.0596294	0.455171	0.0591324	1.55489	0.138857	-0.00422545	1.3366	0.0517166	0.204408
HNSCC25_P4_D10_S238_comb	0.0608686	0.0691507	0.160099	-0.00456839	0.201736	0.0560998	-0.0719557	1.53045	0.720951
HNSCC25_P12_A09_S105_comb	-0.0264176	-0.0675182	0.0559681	-2.87571e-05	0.0649764	0.00407122	0.00965322	-0.000767926	2.52187
HNSCC25_P4_B08_S212_comb	-0.00859315	0.0576951	0.125424	-0.00884049	0.2322	0.0643548	-0.00807092	1.4017	0.626527
HNSCC25_P31_E04_S244_comb	0.000573368	0.240459	0.132616	0.193837	0.044894	0.00223351	0.0313524	-0.000967241	3.05266
HNSCC25_P4_C09_S225_comb	0.0648732	-0.0479823	0.259559	0.117893	0.187868	0.0778383	-0.26458	1.53965	0.696588
HNSCC25_P12_G09_S177_comb	-0.0133737	0.180427	0.125104	-0.0078332	0.0779024	0.00591802	-0.118426	-0.0002658	4.31974
HNSCC25_P31_B10_S214_comb	-0.0311289	0.141878	0.77523	0.0704432	0.111219	0.00337711	-0.191801	0.0165737	1.47541
HNSCC25_P31_E02_S242_comb	0.0478709	0.108701	0.0323779	0.50509	0.102522	-0.0102431	-0.0683404	-0.00202589	1.42506
HNSCC25_P12_B12_S120_comb	-0.0308796	0.881698	0.0961479	0.0630304	0.777306	0.00826644	-0.05513	-0.00228135	1.37452
HNSCC25_P4_C01_S217_comb	-0.0205312	0.401829	0.0892899	0.382655	0.168078	-0.00585065	1.56173	0.0816484	0.188472
HNSCC25_P12_A02_S98_comb	-0.101844	0.279989	0.464807	0.0167641	0.14582	-0.00553579	-0.0970418	0.000331859	3.01982
HNSCC25_P12_G08_S176_comb	0.0165798	0.281557	0.39139	-0.0404596	0.101467	0.0042151	0.195866	-4.0727e-05	1.77395
HNSCC25_P12_C08_S128_comb	-0.0433226	0.0813	0.55252	-0.0532677	0.0749233	0.133268	0.0819214	-0.0174704	1.07174
HNSCC25_P31_E07_S247_comb	-0.115382	0.305164	0.224484	0.138127	0.0941857	-0.0347623	0.60069	-0.0129783	1.94938
HNSCC25_P12_D06_S138_comb	-0.184348	0.305357	0.235489	0.159784	0.109422	0.00168571	-0.104063	-0.000139248	3.82241
HNSCC25_P31_E01_S241_comb	0.084708	0.384982	0.0737623	0.0140506	0.0598093	-0.000154147	-0.026016	0.000730967	0.948518
HNSCC25_P12_G11_S179_comb	0.139586	0.300976	0.101457	0.0252386	0.0820063	0.00284536	-0.411131	-1.08821e-05	1.9775
HNSCC25_P4_H06_S282_comb	0.0124085	0.294438	0.0152683	0.836317	0.157087	-0.00607927	2.16364	0.0229577	0.113996
HNSCC25_P31_H06_S282_comb	0.176905	0.321086	0.131622	0.0888225	0.0601844	-0.00129036	0.0759537	0.000952742	1.28443
HNSCC25_P31_A06_S198_comb	0.0226377	0.177598	0.130921	-0.0053182	0.0759114	2.24303e-05	-0.0417419	0.000557794	1.32988
HNSCC25_P4_D02_S230_comb	-0.107274	0.72485	0.268579	0.416977	0.146544	0.0258964	0.722496	0.792625	0.490627
HNSCC25_P31_C02_S218_comb	0.00309606	0.335832	0.0620406	0.0122604	0.0672919	0.00505249	0.0834814	0.000566308	3.34698
HNSCC25_P12_D12_S144_comb	-0.0314485	0.0669878	0.415054	-0.0412257	0.0863772	0.128028	0.0578325	-0.00538389	3.39467
HNSCC25_P31_A03_S195_comb	0.148146	0.318477	0.0209377	0.0132274	0.12973	0.00273959	-0.0125349	0.000773163	2.37578
HNSCC25_P12_B04_S112_comb	-0.0534826	0.0782098	0.270141	-0.0186096	0.0830677	0.000658378	-0.178888	-0.00107432	2.31792
HNSCC25_P4_H08_S284_comb	0.00624338	-0.0202829	-0.299117	0.125928	0.186083	-0.0133055	0.533103	1.92206	0.599533
HNSCC25_P12_H03_S183_comb	0.0116142	0.271469	0.111219	0.318231	0.137456	0.0031143	-0.0965983	0.114822	1.31921
HNSCC25_P4_E12_S252_comb	-0.0318756	0.281595	0.136183	1.13416	0.12564	-0.00287516	2.04827	0.0329232	0.124412
HNSCC25_P31_A05_S197_comb	0.127309	0.239117	0.0837103	0.0334042	0.0390918	0.000922434	0.10915	0.000897824	3.86512
HNSCC25_P3_B03_S111_comb	-0.015235	0.225451	0.0366481	0.0831805	0.188793	0.0581867	0.128131	1.05109	0.524759
HNSCC25_P3_E03_S147_comb	-0.0978539	0.373008	0.102042	1.57584	0.131465	-0.00323665	2.32055	0.000191	0.126643
HNSCC25_P22_F04_S352_comb	-0.0399433	0.281968	0.29012	0.206727	0.227155	0.0540362	0.332901	1.00791	0.57536
HNSCC25_P3_C12_S132_comb	-0.0111017	0.474714	0.110396	0.114252	0.209616	-0.0325302	1.02896	0.200065	0.232669
HNSCC25_P22_F01_S349_comb	-0.020731	0.383765	0.084608	1.58454	0.144635	-0.00688345	3.14188	0.0682628	0.227474
HNSCC25_P22_F05_S353_comb	0.00919206	0.037586	0.141142	0.0134119	0.194977	0.185597	-0.131062	1.46107	0.645772
HNSCC25_P3_B10_S118_comb	-0.0815137	0.100543	0.108211	0.302256	0.133144	0.264662	0.0367605	1.24398	0.536199
HNSCC25_P22_E04_S340_comb	0.0682846	0.247962	0.0576036	-0.0183043	0.212901	0.327552	0.118485	2.36447	0.582225
HNSCC25_P22_H05_S377_comb	-0.0112664	0.104817	0.218879	0.332799	0.200416	0.0343141	0.169548	1.16384	0.430102
HNSCC25_P22_C08_S320_comb	6.46555	0.163704	-0.0159015	0.0408536	0.0718912	0.00331445	-0.0240693	-0.00277999	-0.0393619
HNSCC25_P3_A05_S101_comb	0.0047366	0.0485335	0.207651	0.0228899	0.225233	0.0738596	-0.22503	1.53156	0.636018
HNSCC25_P3_H04_S184_comb	0.0661752	-0.0402714	0.24471	0.0304828	0.285776	0.0521245	-0.198951	1.55446	0.710227
HNSCC25_P3_E08_S152_comb	-0.0397696	0.0318691	0.08014	-0.0466309	0.156077	-0.0385076	0.0300144	1.59859	0.69337
HNSCC25_P3_F03_S159_comb	-0.0294217	0.848188	0.367154	0.462114	0.153296	-0.0596292	0.890496	0.122882	0.653729
HNSCC25_P22_E09_S345_comb	-0.00343958	0.452164	0.0900037	0.364377	0.140297	-0.00604853	1.53971	0.0700976	0.28463
HNSCC25_P22_H12_S384_comb	-0.0232785	0.525446	0.0562411	-0.0769397	0.213891	-0.0136013	1.38154	0.0194908	0.152019
HNSCC25_P3_H12_S192_comb	-0.0162656	0.263099	0.102558	1.3676	0.123385	-0.00524092	2.32715	0.0125617	0.116433
HNSCC25_P3_D03_S135_comb	6.11493	0.165035	0.00191544	0.0161947	0.0358707	0.000256695	-0.148991	-0.000150877	0.072213
HNSCC25_P3_F07_S163_comb	-0.00312797	0.274214	0.04917	1.3087	0.136071	-0.0121835	2.36194	0.00897285	0.0948591
HNSCC25_P3_D07_S139_comb	-0.00673612	0.40582	0.0922623	0.483106	0.181264	-0.00391861	2.91434	0.0562251	0.198611
HNSCC25_P3_F09_S165_comb	-0.0642566	0.258657	0.162497	0.113455	0.222226	0.0577066	0.101717	1.10394	0.594608
HNSCC25_P3_D04_S136_comb	-0.0298371	0.348231	0.0900388	1.8685	0.166219	-0.0163057	2.98814	0.0119735	0.180874
HNSCC25_P3_D08_S140_comb	0.032757	0.271406	-0.013593	1.71803	0.123809	-0.0152935	2.31439	0.00945839	0.104997
HNSCC25_P3_C06_S126_comb	0.0341277	-0.00939362	-0.00115284	-0.0267386	0.147772	-0.03061	0.0531628	3.25154	0.683006
HNSCC25_P3_H03_S183_comb	-0.00534944	0.356848	0.0806218	0.436349	0.155659	-0.0101922	3.10787	0.0364494	0.138617
HNSCC25_P3_G11_S179_comb	-0.00344928	0.446044	0.0657513	0.670564	0.151919	-0.00471207	1.82682	0.039873	0.181896
HNSCC25_P3_D05_S137_comb	0.183839	0.293144	0.15686	0.956779	0.18424	-0.00411506	1.36983	0.114547	0.190944
HNSCC25_P22_G07_S367_comb	-0.0290653	0.253435	0.148675	0.423184	0.153844	0.0198923	0.610864	0.865141	0.398223
HNSCC25_P3_E10_S154_comb	-0.113324	-0.0458394	-0.0254483	-0.0374948	0.126028	-0.0303603	-0.0624184	2.88301	0.611295
HNSCC25_P22_D02_S326_comb	0.045244	0.47156	0.710922	0.0668676	0.183234	-0.00750513	-0.0765635	0.809717	0.586495
HNSCC25_P3_G02_S170_comb	-0.0586309	0.587419	0.427989	0.228959	0.164324	-0.0225289	0.0660171	2.22881	0.609184
HNSCC25_P3_G12_S180_comb	0.00975835	0.438568	0.266645	0.533491	0.179948	-0.00251693	2.565	0.0552804	0.218152
HNSCC25_P3_B04_S112_comb	-0.162504	0.0916853	0.0374303	0.232456	0.121441	0.107564	0.226145	2.28492	0.682958
HNSCC25_P3_C02_S122_comb	0.0443995	-0.0144524	0.163181	0.0527178	0.197607	0.149944	-0.133418	1.45078	0.648143
HNSCC25_P3_G05_S173_comb	-0.089102	0.0838272	0.0274527	-0.0540648	0.192611	-0.0172089	-0.0422682	2.25541	0.648686
HNSCC25_P22_F10_S358_comb	-0.0797943	0.33938	0.274991	0.750287	0.163452	0.250837	0.721438	0.0352881	0.579011
HNSCC25_P22_A08_S296_comb	-0.192208	0.33068	0.0359431	-0.0430443	0.157011	-0.0818717	0.0923931	3.73984	0.565886
HNSCC25_P22_E08_S344_comb	0.00292723	0.617741	0.0746707	1.37198	0.455314	-0.00533678	1.43414	0.0104179	0.189186
HNSCC25_P3_B07_S115_comb	-0.0529426	0.41539	0.0709837	1.4984	0.275813	-0.0208939	1.63799	0.0228682	0.203011
HNSCC25_P22_C03_S315_comb	-0.0576428	2.26981	-0.0308798	0.0194917	0.142661	-0.00124887	0.0856583	-0.00208139	0.177315
HNSCC25_P3_H10_S190_comb	-0.0200085	0.726763	0.877544	0.298364	0.254464	-0.0152838	0.696726	0.0396526	1.23876
HNSCC25_P22_C09_S321_comb	0.0134269	0.315904	0.082563	0.860787	0.203982	-0.00434105	2.62699	0.0324672	0.108166
HNSCC25_P22_H07_S379_comb	-0.0305094	2.3865	0.214704	0.00762955	0.221094	0.00326494	0.102314	2.03093e-05	0.262505
HNSCC25_P22_G10_S370_comb	-0.0195309	2.10035	0.555738	0.0361733	0.178321	0.00200593	0.111119	-0.000668791	0.24636
HNSCC25_P22_D04_S328_comb	-0.0301577	-0.0571327	0.163065	0.145149	0.160274	0.0414412	-0.139872	1.62597	0.664224
HNSCC25_P3_G06_S174_comb	-0.0438415	0.355102	0.141969	0.6473	0.121612	-0.0264462	2.30022	-0.0504021	0.167383
HNSCC25_P3_E07_S151_comb	0.00964585	0.230719	0.0515764	0.921019	0.132553	-0.000870371	2.70944	0.00268753	0.0821407
HNSCC25_P3_C11_S131_comb	-0.0483684	0.197535	0.536147	0.0909855	0.267774	-0.00176443	0.220464	-0.118714	0.525782
HNSCC25_P3_E05_S149_comb	0.000144279	0.307542	0.068023	0.457064	0.150679	-0.00244733	1.94965	0.0235699	0.14907
HNSCC25_P22_E10_S346_comb	-0.0266644	0.130085	0.202896	0.324799	0.189737	0.0799245	0.110087	1.32068	0.492622
HNSCC25_P3_C05_S125_comb	0.0657277	0.0111283	0.249841	0.168966	0.277477	0.062887	-0.129119	1.49969	0.715988
HNSCC25_P3_F05_S161_comb	-0.0979482	0.269033	1.40064	-0.0188763	0.0316209	-0.000426951	0.956767	-0.0030107	3.25736
HNSCC25_P22_H03_S375_comb	0.00990363	0.094883	0.145761	0.274875	0.175487	0.0701889	0.150557	1.27911	0.539721
HNSCC25_P3_B01_S109_comb	-0.019827	0.380336	0.150581	1.16478	0.138769	-0.00415408	1.61685	0.0598417	0.166524
HNSCC25_P3_A06_S102_comb	6.33141	0.302854	0.0801549	-0.0038451	0.0339584	0.00526798	-0.00112885	-0.00238139	0.0422256
HNSCC25_P22_G02_S362_comb	0.00227917	0.613689	0.0804457	0.341974	0.452205	-0.00742569	1.67082	0.0163337	0.198783
HNSCC25_P3_A11_S107_comb	-0.00311904	0.65026	0.144934	0.0223471	0.286674	-0.0596606	-0.0688362	1.92029	0.707815
HNSCC25_P3_A09_S105_comb	-0.0225667	0.453806	0.0862843	0.550244	0.153035	-0.00594243	1.91704	0.0372798	0.130292
HNSCC25_P3_F08_S164_comb	-0.031927	0.472404	0.0896164	0.291228	0.121308	-0.016453	3.06799	0.0387144	0.170107
HNSCC25_P22_H09_S381_comb	0.0373737	0.515263	0.233131	0.185967	0.231459	0.184214	0.482914	0.38172	0.474309
HNSCC25_P22_G04_S364_comb	-0.0227392	0.601728	0.104405	0.667814	0.134906	-0.00229288	2.19627	0.0664978	0.188857
HNSCC25_P22_H06_S378_comb	0.00934347	0.000479019	0.142552	0.0658185	0.190408	0.147242	-0.130159	1.4682	0.62845
HNSCC25_P3_D11_S143_comb	-0.0750717	0.182259	0.158031	0.317209	0.139115	0.0405149	0.0310368	1.24584	0.544929
HNSCC25_P3_B06_S114_comb	0.0596152	0.160375	0.0561841	0.083279	0.119683	-0.0183283	0.122599	1.10461	0.621455
HNSCC25_P3_G10_S178_comb	-0.00312219	0.67817	0.410949	0.345763	0.587822	0.0163795	1.88345	0.0132119	0.20393
HNSCC25_P3_H07_S187_comb	-0.0303113	0.439971	0.0841336	0.3112	0.170453	-0.0114413	1.49908	0.0396468	0.319889
HNSCC25_P3_A07_S103_comb	-0.0110228	0.409441	0.0243939	1.59153	0.154121	-0.00183416	1.66047	0.00816799	0.130305
HNSCC25_P3_E11_S155_comb	0.0159747	0.366862	0.092877	1.30893	0.128287	-0.00349713	1.47894	0.0434111	0.148795
HNSCC25_P3_C08_S128_comb	0.01095	0.460674	0.177555	0.20429	0.194172	0.0293145	0.368824	0.907279	0.560809
HNSCC25_P22_C04_S316_comb	0.0181786	0.764921	0.106562	0.886456	0.633988	-0.0125363	1.89492	-0.0046081	0.271123
HNSCC25_P3_D02_S134_comb	-0.0145079	0.567745	0.220469	0.260728	0.254253	0.0374311	1.44402	0.445695	0.306867
HNSCC25_P22_B06_S306_comb	-0.0100804	0.383966	0.199634	0.175812	0.211019	0.0216716	0.045027	1.0409	0.527678
HNSCC25_P3_E06_S150_comb	-0.100006	0.124087	0.0403286	-0.00805609	0.183664	-0.0376362	0.080311	2.71457	0.669429
HNSCC25_P3_H09_S189_comb	-0.0574496	0.562794	0.0502514	0.661703	0.178717	-0.027549	2.93296	0.00525872	0.234793
HNSCC25_P22_F11_S359_comb	-0.0342305	-0.0163417	0.142438	0.155883	0.180922	0.208494	-0.0465616	1.39461	0.545849
HNSCC25_P22_E02_S338_comb	0.0100107	0.300805	0.0713094	0.4991	0.183549	0.02176	0.482881	0.610688	0.34353
HNSCC25_P3_B12_S120_comb	-0.0398917	0.21545	0.132389	0.750089	0.129836	-0.0221567	1.6507	-0.0483478	0.214924
HNSCC25_P3_B11_S119_comb	-0.0631459	-0.0679007	-0.0465054	-0.0291111	0.160879	-0.0402862	-0.0701409	1.64117	0.606859
HNSCC25_P3_D09_S141_comb	-0.00530581	0.425204	0.217967	0.171324	0.199199	0.0301959	0.139914	1.07843	0.584154
HNSCC25_P3_A02_S98_comb	-0.0100258	0.459489	0.0967557	0.632708	0.166527	-0.00514282	1.80872	0.0272086	0.180304
HNSCC25_P3_E01_S145_comb	-0.0210862	0.369144	0.0829507	1.62865	0.127988	-0.00599416	2.18493	0.0189434	0.146872
HNSCC25_P3_A01_S97_comb	-0.0314943	0.284102	0.13843	1.02831	0.160736	-0.00762611	1.89021	0.0730796	0.17747
HNSCC25_P3_C07_S127_comb	0.0329051	0.378486	0.0944279	-0.0184491	0.211484	-0.0628085	0.113628	2.85212	0.567193
HNSCC25_P3_D10_S142_comb	-0.0080418	-0.00640048	0.125316	0.0281568	0.204918	0.141301	-0.160275	1.49783	0.61877
HNSCC25_P3_G09_S177_comb	-0.000705765	0.29132	0.112365	0.582912	0.163093	-0.00823238	1.83043	0.245527	0.531791
HNSCC25_P3_C09_S129_comb	-0.150477	0.572578	0.182161	0.31837	0.331451	0.00589208	1.03341	0.199408	0.511007
HNSCC25_P3_B08_S116_comb	-0.022536	0.463359	0.0947675	0.630924	0.147815	-0.0113275	3.03069	0.0469729	0.168535
HNSCC25_P22_B02_S302_comb	-0.0306231	0.410191	1.22378	0.40123	0.177585	0.122406	2.31154	0.365281	0.671833
HNSCC25_P3_H05_S185_comb	0.0491418	-0.00283545	0.0307758	-0.00686096	0.249349	0.0429313	-0.043649	2.11264	0.659912
HNSCC25_P22_D12_S336_comb	0.00361738	0.435595	0.0769712	0.406818	0.130185	-0.00259537	1.7441	0.0276118	0.184252
HNSCC25_P3_B09_S117_comb	0.0105417	0.221837	0.0809796	0.685562	0.147037	-0.0117046	2.82922	0.0131356	0.438295
HNSCC25_P3_E02_S146_comb	-0.0959483	0.314234	0.0802576	-0.0445142	0.175746	-0.082555	0.0636647	1.22323	0.618162
HNSCC25_P3_F02_S158_comb	0.000670171	0.577911	0.109319	1.09281	0.276658	-0.00784852	2.55711	0.0191497	0.228639
HNSCC25_P3_G04_S172_comb	-0.0402434	0.477669	0.0979605	1.8057	0.163775	-0.0134637	2.45115	0.0548307	0.286512
HNSCC25_P22_E01_S337_comb	-0.03418	0.515181	0.114366	0.467359	0.173236	-0.00887677	1.65181	0.0254255	0.237623
HNSCC25_P3_D06_S138_comb	0.00108729	0.414915	0.0584174	1.52755	0.142874	-0.00172433	2.68209	0.0144683	0.154812
HNSCC25_P22_D11_S335_comb	-0.00810246	0.321694	0.134219	0.301845	0.172456	0.0157991	0.185149	0.74625	0.392206
HNSCC25_P3_E12_S156_comb	-0.0189221	0.478447	0.0969629	1.61697	0.120336	-0.00652342	2.56873	0.0479744	0.132902
HNSCC25_P3_H02_S182_comb	-0.00251681	0.656768	0.136747	1.1719	0.400682	-0.0136593	2.38335	0.0194496	0.241712
HNSCC25_P3_E09_S153_comb	-0.0502115	0.104143	0.088107	0.0231082	0.163816	0.416582	-0.204777	1.26201	0.498138
HNSCC25_P3_F04_S160_comb	-0.0155394	0.417773	0.151586	0.647916	0.134419	0.000566318	1.22518	-0.0475313	0.121133
HNSCC25_P22_B01_S301_comb	-0.0198693	0.353093	0.137143	0.553051	0.12153	0.0068119	0.821556	0.545969	0.28456
HNSCC25_P3_D01_S133_comb	-0.00969288	0.100677	0.107129	0.021558	0.106044	0.574533	-0.0379876	0.877777	0.38921
HNSCC25_P22_G09_S369_comb	-0.1569	0.272368	0.0847434	-0.0409984	0.155792	-0.0717185	-0.00543966	1.61202	0.53315
HNSCC25_P3_A03_S99_comb	-0.00449792	-0.0423045	0.121513	0.117771	0.263773	0.42691	0.0496709	0.982196	0.563617
HNSCC25_P3_A04_S100_comb	-0.0824888	0.463066	0.208173	0.628624	0.159233	-0.0358168	1.19862	-0.0557206	0.344352
HNSCC25_P3_F12_S168_comb	6.28286	0.193939	0.0182597	-0.00921611	0.0311289	-0.000957825	-0.0457824	-0.000596519	0.00936443
HNSCC25_P22_B12_S312_comb	8.56484e-06	0.121195	0.189466	0.142703	0.182928	0.319258	-0.130608	1.36178	0.577851
HNSCC25_P3_F10_S166_comb	-0.038093	0.486995	0.0842979	2.23434	0.150259	-0.00835145	1.57039	0.066684	0.299094
HNSCC25_P19_LN_C10_S226_comb	0.063419	0.118172	0.130011	0.0613758	0.105959	0.944416	0.314965	0.355938	0.361438
HNSCC25_P19_LN_D06_S234_comb	-0.0182753	1.97596	0.350906	-0.0191654	0.144731	0.00495188	0.0866524	0.000467799	0.269512
HNSCC25_P19_LN_D03_S231_comb	-0.0438722	0.38412	0.060487	1.75567	0.181561	-0.00830588	1.71108	0.105106	0.136659
HNSCC25_P19_LN_C06_S222_comb	-0.0361266	0.522118	0.124469	0.376562	0.107346	-0.0152036	1.52678	0.0357578	0.167169
HNSCC25_P19_LN_G11_S275_comb	-0.0417396	1.56757	0.136933	0.00871004	0.116299	0.00134963	0.115606	0.000213315	0.248871
HNSCC25_P19_LN_H04_S280_comb	-0.0149171	0.280641	0.112137	0.415533	0.106608	-0.136095	1.78086	0.0299521	-0.00687309
HNSCC25_P19_LN_H12_S288_comb	-0.052097	0.0478513	0.149672	0.130176	0.233274	0.124091	0.101859	1.30653	0.568578
HNSCC25_P19_LN_D10_S238_comb	0.0342607	-0.00519309	0.192774	0.152184	0.174525	0.0550804	-0.216185	1.52686	0.628911
HNSCC25_P19_LN_B04_S208_comb	-0.0144548	2.11967	0.091142	0.057223	0.238377	-0.00125638	0.179251	-0.000394309	0.278614
HNSCC25_P19_LN_G10_S274_comb	-0.0138321	0.449862	0.0613979	0.415288	0.165018	-0.0165938	2.17465	0.0737872	0.198875
HNSCC25_P19_LN_F05_S257_comb	-0.0024934	0.280613	-0.00767054	0.702981	0.108729	-0.0113251	1.8353	0.00519935	0.16733
HNSCC25_P19_LN_B09_S213_comb	0.00288627	0.139538	0.164986	0.0490498	0.250001	0.11457	-0.00896506	1.27303	0.527573
HNSCC25_P19_LN_E02_S242_comb	0.00955837	0.194765	0.069118	0.0230403	0.165569	0.226187	0.27291	0.973735	0.470154
HNSCC25_P19_LN_A02_S194_comb	-0.0185282	0.331775	0.034198	0.456914	0.184927	-0.00848973	2.1513	0.0352642	0.116575
HNSCC25_P19_LN_E05_S245_comb	-0.0377693	0.454993	0.0790843	0.130948	0.140833	-0.00643066	1.36537	0.0702246	0.251154
HNSCC25_P19_LN_A10_S202_comb	-0.0153657	0.239758	0.16614	0.399009	0.162464	0.051265	0.437484	0.992235	0.414194
HNSCC25_P19_LN_C05_S221_comb	0.0361689	0.266542	0.0270781	1.90925	0.164621	-0.00997809	2.16851	0.035754	0.181965
HNSCC25_P19_LN_D05_S233_comb	-0.0118311	1.42651	0.137367	-0.00605025	0.125573	0.000721472	0.0418673	0.000240931	0.331248
HNSCC25_P19_LN_H09_S285_comb	0.028768	0.603331	0.244431	0.684696	0.0801944	-0.00541248	2.00309	0.00950901	0.130919
HNSCC25_P19_LN_E11_S251_comb	-0.211183	0.176404	0.0213574	-0.0628463	0.150823	-0.0632255	0.477544	1.93158	0.583139
HNSCC25_P19_LN_F09_S261_comb	-0.0214332	0.571796	0.0696057	0.179517	0.326789	-0.0188638	3.0523	0.0166004	0.169538
HNSCC25_P19_LN_C09_S225_comb	-0.00745907	1.69202	0.169104	0.016252	0.123002	0.000430347	0.164409	8.91456e-05	0.280522
HNSCC25_P1_pri_C02_S26_comb	0.077133	0.409297	0.845261	0.519349	0.181557	-0.00864122	1.61161	0.0105193	0.340356
HNSCC25_P1_pri_B09_S21_comb	-0.104272	0.692045	0.444336	0.540122	0.18955	-0.0307566	0.923037	0.0469173	0.628139
HNSCC25_P1_pri_C09_S33_comb	0.158964	-0.114203	0.000193481	0.00404669	0.174809	-0.0205548	-0.128866	2.06166	0.648856
HNSCC25_P1_pri_G11_S83_comb	-0.0407558	0.392498	0.0847604	0.298848	0.144418	-0.0155383	2.96468	0.0282777	0.213838
HNSCC25_P1_pri_G01_S73_comb	-0.011169	0.505519	0.0849633	0.104439	0.270196	-0.0126948	1.15534	0.0166666	0.100877
HNSCC25_P1_pri_B05_S17_comb	-0.0508879	0.473165	0.0805177	0.221994	0.161454	-0.00986409	1.41151	0.0749474	0.243499
HNSCC25_P1_pri_H04_S88_comb	-0.114767	0.00751722	-0.0245305	-0.0274361	0.193797	-0.0241887	0.0444054	1.7181	0.723147
HNSCC25_P1_pri_C07_S31_comb	-0.030782	0.224103	0.468891	0.221369	0.192798	-0.0932793	1.35613	0.0326429	0.0966635
HNSCC25_P1_pri_F01_S61_comb	0.0528805	0.281211	0.323721	0.0487653	0.193517	-0.00240797	0.13817	0.028382	0.733503
HNSCC25_P1_pri_E10_S58_comb	0.00808032	0.0982066	0.0981556	-0.117088	0.171005	0.0498183	0.118673	2.31098	0.750129
HNSCC25_P1_pri_A06_S6_comb	-0.0626251	0.49894	0.172577	0.220445	0.15975	-0.0953989	1.59303	0.0281434	0.247821
HNSCC25_P1_pri_C01_S25_comb	-0.0264533	0.462112	0.108935	1.22739	0.268618	-0.0102251	2.70881	0.0164797	0.159467
HNSCC25_P1_pri_E04_S52_comb	-0.00853328	0.470529	0.0752757	0.695426	0.281079	-0.00716957	2.55868	0.0247411	0.210747
HNSCC25_P1_pri_H05_S89_comb	-0.013701	0.40841	0.050938	0.80718	0.124147	-0.00484187	2.45709	0.0207479	0.171667
HNSCC25_P1_pri_F12_S72_comb	-0.017383	0.370693	0.0614048	1.34332	0.108685	-0.00809728	1.83526	0.0032931	0.23917
HNSCC25_P1_pri_A09_S9_comb	-0.0592574	0.448022	0.79736	0.375136	0.141887	-0.00802137	0.652816	-0.0106785	0.34229
HNSCC25_P1_pri_E03_S51_comb	0.0122361	0.468088	0.0947739	1.55462	0.111056	-0.0025961	2.9515	0.0237727	0.154099
HNSCC25_P1_pri_A05_S5_comb	-0.0116255	0.37044	0.259018	0.25667	0.259449	0.0251752	0.150483	1.01971	0.576008
HNSCC25_P1_pri_B04_S16_comb	0.0191308	0.291987	0.0842931	0.719641	0.123634	-0.00160687	1.84179	0.0110607	0.102862
HNSCC25_P1_pri_G06_S78_comb	-0.108263	0.429394	0.105283	-0.0370072	0.205216	-0.0662467	-0.038611	1.51685	0.61239
HNSCC25_P1_pri_B12_S24_comb	0.00340603	0.423346	0.0930719	1.52538	0.155123	-0.00351082	2.74572	0.050614	0.166172
HNSCC25_P1_pri_E05_S53_comb	-0.00867095	0.308896	0.0770036	1.46668	0.144297	-0.00523714	2.04128	0.0368535	0.143718
HNSCC25_P1_pri_H12_S96_comb	-0.019535	1.05741	-0.0541398	0.188444	0.302742	-0.137063	3.12357	0.0164364	0.635363
HNSCC25_P1_pri_D12_S48_comb	-0.00627615	0.397367	0.0774565	0.0202655	0.25587	-0.0474724	0.0254398	2.52414	0.601978
HNSCC25_P1_pri_A10_S10_comb	-0.055198	0.821207	0.3285	0.372983	0.151319	0.0176749	0.739572	0.610517	0.501312
HNSCC25_P1_pri_F06_S66_comb	-0.127757	0.231689	0.0114072	-0.0300472	0.15579	-0.0393262	-0.0558461	1.97846	0.680419
HNSCC25_P1_pri_G10_S82_comb	-0.0386425	0.757654	0.327475	0.408119	0.14894	0.00985694	0.768298	0.578012	0.529964
HNSCC25_P1_pri_F04_S64_comb	0.0358422	0.806843	0.130678	0.571544	0.705211	0.0512815	1.11508	0.0229013	0.170066
HNSCC25_P1_pri_B07_S19_comb	-0.0156791	0.335528	0.120921	0.288047	0.186589	-0.00742991	1.5777	0.0957011	0.109259
HNSCC25_P1_pri_H07_S91_comb	-0.0163975	0.382066	0.0929121	1.42859	0.155531	-0.0170815	1.57643	0.0738715	0.119876
HNSCC25_P1_pri_H09_S93_comb	-0.0799411	0.168822	0.466493	0.328195	0.193994	-0.00930423	0.725945	0.00997984	0.634138
HNSCC25_P1_pri_F08_S68_comb	-0.0162538	0.489114	1.18101	0.158386	0.149758	-0.0140456	0.205629	-0.0212113	0.207586
HNSCC25_P1_pri_F11_S71_comb	-0.00913064	0.461454	0.0802724	1.334	0.149343	-0.0021818	2.65162	0.00418857	0.19524
HNSCC25_P1_pri_G08_S80_comb	-0.0689715	0.43514	0.187074	0.576169	0.0944068	-0.00791687	1.98352	-0.00326481	0.0684857
HNSCC25_P1_pri_A11_S11_comb	-0.0729762	0.21728	0.170706	-0.0590354	0.167031	-0.0158972	0.233815	2.52592	0.605527
HNSCC25_P1_pri_H11_S95_comb	0.0592406	0.505595	0.106822	0.837732	0.151102	-0.00789491	1.7032	0.0211562	0.180379
HNSCC25_P1_pri_E11_S59_comb	-0.0200496	0.314307	0.124259	0.566679	0.188793	-0.00833453	2.86902	0.143205	0.151518
HNSCC25_P1_pri_F02_S62_comb	0.0088602	0.143305	0.171926	0.351993	0.179041	0.0490927	0.225997	1.23078	0.448001
HNSCC25_P1_pri_G12_S84_comb	-0.032669	0.424643	0.0744275	1.4331	0.128032	-0.00388874	2.83511	0.0488985	0.204624
HNSCC25_P1_pri_F03_S63_comb	0.0376385	0.712042	0.0897615	1.15174	0.433475	-0.0085807	2.22675	0.0115848	0.29168
HNSCC25_P1_pri_F10_S70_comb	0.0313222	0.524551	0.353709	2.39628	0.149535	-0.00829158	1.34627	1.54678	0.0497748
HNSCC25_P1_pri_G07_S79_comb	-0.0171539	0.596875	0.0590736	0.317773	0.412428	-0.00965228	1.71149	0.0255709	0.260166
HNSCC25_P1_pri_G03_S75_comb	-0.00342791	0.778245	0.0355848	0.78112	0.717468	-0.0105376	1.3378	0.0186788	0.219248
HNSCC25_P1_pri_G05_S77_comb	0.00449358	0.385067	0.128802	1.65971	0.132397	-0.00175759	2.98566	0.0242906	0.14424
HNSCC25_P1_pri_C03_S27_comb	0.0398767	0.782001	0.130048	0.223636	0.599937	-0.0022476	2.07247	-0.00243085	0.25823
HNSCC25_P1_pri_F05_S65_comb	0.0440226	0.288076	0.48809	0.041119	0.181413	-0.000852007	0.0521598	0.0123135	0.637607
HNSCC25_P1_pri_C10_S34_comb	-0.0296349	0.0668075	0.0885139	-0.0152359	0.111329	0.681426	0.134451	1.01249	0.43079
HNSCC25_P1_pri_H01_S85_comb	0.0176178	0.682967	0.160302	1.29388	0.499043	-0.0211578	1.59719	0.0108373	0.310436
HNSCC25_P1_pri_E02_S50_comb	-0.0725026	0.578477	0.08332	1.33611	0.192089	-0.0191931	2.85486	0.0169715	0.173738
HNSCC25_P1_pri_D03_S39_comb	0.0182524	0.664283	0.148568	1.07636	0.488074	-0.0127337	1.50284	0.0216962	0.291976
HNSCC24_P3_H01_S85_comb	-0.0888329	1.24956	1.52207	0.0115706	0.147675	-0.00256413	0.0578615	-0.000274471	0.505553
HNSCC24_P3_C11_S35_comb	0.018484	0.0288402	0.169993	0.121993	0.213369	0.129013	0.0007108	1.37869	0.677414
HNSCC24_P3_G12_S84_comb	1.01721	0.328334	0.0934048	0.067444	0.129891	-0.00298573	0.0925221	0.000517584	0.994713
HNSCC24_P3_D02_S38_comb	-0.018464	0.298179	0.124163	0.971326	0.157877	0.00722443	1.91182	-0.0092481	0.171603
HNSCC24_P3_F01_S61_comb	-0.0420661	0.666273	0.0403876	-0.00559807	0.941662	0.00537156	0.135743	-0.00866915	0.75131
HNSCC24_P3_B02_S14_comb	5.97558	0.381037	0.0330613	0.0113218	0.0592386	-0.00191626	-0.154824	0.00320861	0.204357
HNSCC24_P3_C01_S25_comb	-0.0226065	0.289487	2.43534	0.00219191	0.188693	0.00177818	0.0816325	0.00646925	0.487954
HNSCC24_P3_E06_S54_comb	-0.0922211	0.227407	0.193353	0.0845872	0.157583	0.0639423	0.17203	1.41079	0.753992
HNSCC24_P3_D08_S44_comb	-0.00825011	0.196503	0.0790495	0.262484	0.155819	0.0974697	0.251242	1.31974	0.546413
HNSCC24_P3_G08_S80_comb	5.49897	0.244456	0.0644906	0.0327951	0.087434	-0.00289989	-0.0961767	0.000138559	0.354698
HNSCC24_P3_E10_S58_comb	-0.0094167	0.299023	0.171723	-0.0464254	0.182425	-0.025895	0.191833	1.95663	0.666646
HNSCC24_P3_D10_S46_comb	0.599547	0.453262	0.0829603	-0.0291292	0.822307	-0.00446236	0.204618	-0.0176851	0.781925
HNSCC24_P3_G09_S81_comb	1.28723	0.407321	0.0546648	-0.0253646	0.731071	-0.00560543	0.142694	0.00870198	0.5601
HNSCC24_P3_A01_S1_comb	0.20722	0.370346	0.0576388	0.732358	0.140084	-0.000727943	2.07923	0.0863166	0.182392
HNSCC24_P3_D01_S37_comb	0.0510876	0.263321	0.103101	1.2657	0.138657	0.00321827	2.63866	-0.0134227	0.283831
HNSCC24_P3_A10_S10_comb	0.040983	0.125034	0.0832	0.13564	0.198075	0.111682	0.0990433	1.15435	0.797159
HNSCC24_P3_G10_S82_comb	0.0431909	0.443669	0.225701	0.0759454	0.344144	0.0291677	0.185062	0.0657959	0.712671
HNSCC24_P3_B09_S21_comb	-0.00815413	0.222673	0.138728	0.0321025	0.181619	0.249839	-0.0246934	1.43543	0.65422
HNSCC24_P3_G04_S76_comb	2.20543	0.395467	0.11786	-0.0229378	0.540006	-0.00337843	-0.1348	0.00367754	0.569325
HNSCC24_P3_E02_S50_comb	1.72769	0.341804	-0.0221772	-0.0519236	0.402406	0.0412098	-0.105675	0.00254117	0.551687
HNSCC24_P3_B10_S22_comb	0.0387618	0.238696	0.231579	0.301372	0.258831	0.122996	0.15535	1.12793	0.676485
HNSCC24_P3_H06_S90_comb	5.61286	0.356936	0.0474191	0.0241843	0.0700325	-0.00367606	-0.140833	0.00549392	0.13725
HNSCC24_P3_H10_S94_comb	6.03136	0.366406	0.0643215	0.0337276	0.0557979	-0.000352515	-0.0501797	0.00052428	0.129282
HNSCC24_P3_E09_S57_comb	0.0695911	0.0204014	0.228389	0.105951	0.254929	0.0839511	-0.165675	1.53359	0.82729
HNSCC24_P3_C12_S36_comb	-0.0856337	0.229774	0.176939	0.207624	0.180971	-0.00210113	0.0923114	2.55879	0.679554
HNSCC24_P3_F03_S63_comb	0.0325161	-0.00200638	0.142442	0.2064	0.213865	0.0895965	-0.138303	1.39504	0.660775
HNSCC24_P3_G05_S77_comb	-0.06459	0.189652	1.0244	0.121568	0.189766	0.0278708	0.188274	2.68338	0.743622
HNSCC24_P3_B03_S15_comb	0.0215841	0.648764	0.057993	0.639085	0.483209	-0.00853274	2.05295	0.0218059	0.242163
HNSCC24_P3_B07_S19_comb	0.0743902	-0.0307384	0.0935454	0.0118555	0.222221	0.0707644	-0.135086	1.36687	0.6382
HNSCC24_P3_H05_S89_comb	-0.0558662	0.0879453	0.154564	0.0587847	0.0568698	1.72827	0.14951	0.188637	0.247777
HNSCC24_P3_E03_S51_comb	-0.06678	0.710484	0.240572	0.428255	0.194985	0.055781	2.10194	0.0173115	0.526824
HNSCC24_P3_A04_S4_comb	-0.00765493	0.364006	0.0413703	0.256512	0.022846	0.137051	0.472158	-0.0599515	1.52949
HNSCC24_P3_D12_S48_comb	-0.00228065	-0.0173846	0.122305	0.0942667	0.21068	0.0488409	-0.118717	1.48506	0.66123
HNSCC24_P3_C10_S34_comb	5.17053	0.356035	0.151775	0.040324	0.0861352	-0.00307954	0.328995	0.00406774	0.293219
HNSCC24_P3_F04_S64_comb	-0.0872737	0.167403	0.111925	0.157398	0.158153	0.0875357	0.180586	1.76524	0.659754
HNSCC24_P3_A06_S6_comb	1.09569	0.29595	0.01249	0.0331044	0.204831	-0.00250347	0.181347	0.0201546	1.0833
HNSCC24_P3_E12_S60_comb	0.0107043	0.352481	0.0983244	1.002	0.145919	-0.00686459	2.39773	0.0613798	0.215574
HNSCC24_P3_D03_S39_comb	0.0896492	0.457861	0.194287	0.566169	0.106557	0.0285925	0.798915	0.421448	0.732576
HNSCC24_P3_H03_S87_comb	-0.0204957	0.352333	0.0989419	1.06121	0.181969	-0.00147693	2.26097	0.0352585	0.212249
HNSCC24_P3_D07_S43_comb	-0.11964	0.217216	3.18029	0.161162	0.132059	-0.00144353	-0.134242	-0.0013738	0.293548
HNSCC24_P3_C08_S32_comb	0.0297133	-0.0178129	0.0888942	-0.0139382	0.221933	0.0702824	0.012643	1.42201	0.656179
HNSCC24_P3_B06_S18_comb	-0.0164809	0.642991	0.17974	0.645922	0.590907	0.0266065	1.27032	0.0179632	0.273169
HNSCC24_P3_F02_S62_comb	-0.0350771	-0.0189284	0.18682	0.110657	0.181649	0.127878	0.043031	1.3775	0.748508
HNSCC24_P3_B08_S20_comb	4.62403	0.259862	-0.00613778	0.108436	0.120103	-0.00304132	0.162942	0.00899207	0.164261
HNSCC24_P3_G11_S83_comb	0.133734	0.113217	0.216539	0.131269	0.210739	0.0900007	0.574175	1.14229	0.662188
HNSCC24_P3_G01_S73_comb	-0.122925	0.329938	0.0184153	0.117696	0.17087	-0.0124961	0.297445	2.59945	0.668273
HNSCC24_P3_B01_S13_comb	5.91193	0.377843	0.0982568	0.00318175	0.0563849	-6.96222e-05	-0.148837	-0.00545286	0.189766
HNSCC24_P3_C02_S26_comb	0.0215301	-0.0539553	0.17623	0.0184557	0.230488	0.0580865	-0.125689	1.49619	0.733226
HNSCC24_P3_G06_S78_comb	-0.000580949	0.375091	0.0494692	1.40942	0.240515	0.00113689	2.10721	0.00573638	0.157018
HNSCC24_P3_F11_S71_comb	6.17073	0.257419	0.0708467	0.0262061	0.0952125	-0.000245244	-0.0775167	0.000121415	0.0849773
HNSCC24_P3_E11_S59_comb	0.174199	0.28961	0.104037	0.0237716	0.216738	-0.0163823	0.304407	1.69589	0.700715
HNSCC24_P3_A02_S2_comb	-0.0315813	0.256525	0.204863	0.133817	0.134694	0.0268979	0.341064	1.46637	0.775496
HNSCC24_P3_A07_S7_comb	0.0555722	0.50854	0.192929	0.401971	0.1481	0.0546849	0.666142	0.770525	0.709362
HNSCC24_P13_R_LN_D09_S141_comb	0.029387	0.441179	0.639495	0.657886	0.14547	-0.00270756	1.67519	-0.188171	0.273158
HNSCC24_P13_R_LN_F03_S159_comb	-0.0486511	0.257696	0.129023	0.0163991	0.193374	-0.109176	0.332612	2.08578	0.679134
HNSCC24_P13_R_LN_B05_S113_comb	0.00582549	0.458184	0.64207	0.866957	0.111054	-0.0225481	2.0144	-0.223046	0.244539
HNSCC24_P13_R_LN_F12_S168_comb	0.0452322	1.00577	0.0911525	0.313227	0.169391	0.00239278	0.773937	0.843269	0.969581
HNSCC24_P13_R_LN_A03_S99_comb	-0.049556	0.0113634	0.0503844	-0.00643127	0.177659	-0.0157056	0.433958	2.45875	0.690928
HNSCC24_P13_R_LN_E12_S156_comb	-0.0275437	0.54398	0.111094	0.354699	0.179942	-0.0175296	0.670735	0.48406	0.604937
HNSCC24_P25_L_LN_B12_S312_comb	-0.0911139	0.523051	0.13354	1.05776	0.223152	-0.0126767	2.08197	0.00791056	0.191258
HNSCC24_P13_R_LN_C09_S129_comb	0.0454954	0.69398	0.120245	0.458922	0.0909267	0.00455783	1.00367	-0.158761	0.995563
HNSCC24_P25_L_LN_H11_S383_comb	0.0781306	0.230236	0.0937975	0.440863	0.148354	0.07731	0.268822	0.947869	0.551936
HNSCC24_P13_R_LN_D11_S143_comb	0.0788966	-0.0445425	0.209291	0.0800178	0.218857	0.0822719	-0.0672989	1.55537	0.688688
HNSCC24_P25_L_LN_D09_S333_comb	-0.0503368	0.418562	0.000141114	0.258831	0.118948	0.0561366	0.8097	0.936902	0.542726
HNSCC24_P13_R_LN_H06_S186_comb	0.186857	0.385959	0.422802	0.563354	0.149656	-0.00760804	1.42088	1.14352	0.554367
HNSCC24_P13_R_LN_C03_S123_comb	0.0364663	0.445278	0.382726	0.729983	0.136274	-0.0522345	1.066	1.10194	0.536315
HNSCC24_P13_R_LN_G01_S169_comb	0.0140801	0.275687	0.127205	0.121261	0.221534	-0.0327016	0.223789	1.3421	0.72414
HNSCC24_P13_R_LN_A04_S100_comb	0.121292	0.792588	0.353905	0.472674	0.159797	-0.00514041	1.0061	0.0273738	0.641244
HNSCC24_P13_R_LN_E03_S147_comb	-0.0445393	0.404093	0.197156	0.896187	0.138606	-0.00474541	1.75588	-0.0402293	0.433613
HNSCC24_P13_R_LN_C02_S122_comb	-0.0418741	0.0178807	-0.0042572	0.113862	0.153824	0.0588461	0.14104	2.54169	0.576441
HNSCC24_P13_R_LN_G06_S174_comb	-0.0108698	0.372343	0.0573402	-0.0529753	0.223329	-0.0156188	0.106249	2.17364	0.729836
HNSCC24_P25_L_LN_G12_S372_comb	5.75828	0.319526	0.0204892	-0.0253923	0.0411851	-0.00139965	0.0623812	0.00176027	0.159864
HNSCC24_P13_R_LN_B02_S110_comb	-0.0215861	0.44316	0.120142	0.992415	0.175499	-0.0212899	2.08135	-0.0945173	0.156808
HNSCC24_P13_R_LN_G02_S170_comb	-0.0108035	0.587932	0.0255524	0.356148	0.144835	0.0207406	0.178037	1.44951	0.587505
HNSCC24_P13_R_LN_F06_S162_comb	0.077791	0.0640452	0.0244829	0.0667521	0.164654	-0.0228299	0.0150828	2.48009	0.702008
HNSCC24_P13_R_LN_D01_S133_comb	-0.0622219	0.385793	0.178485	0.0567939	0.224518	-0.0581887	0.386591	1.96821	0.682439
HNSCC24_P13_R_LN_A05_S101_comb	-0.0328563	0.230722	0.228605	0.241029	0.15498	-0.0928638	0.288073	0.592008	0.681111
HNSCC24_P25_L_LN_G05_S365_comb	0.0127738	0.356807	0.124591	0.769053	0.18241	-0.00258477	1.59257	0.0599818	0.220027
HNSCC24_P13_R_LN_F08_S164_comb	0.25046	0.0318469	0.0893019	0.0720626	0.174744	-0.0629879	-0.0069796	1.98748	0.644528
HNSCC24_P13_R_LN_A06_S102_comb	0.0535012	0.417836	0.135286	0.704773	0.158546	0.03214	0.807288	0.232482	0.456288
HNSCC24_P13_R_LN_H02_S182_comb	-0.0175333	0.222946	0.181415	0.0015541	0.196339	0.660759	0.253575	2.0125	0.686997
HNSCC24_P13_R_LN_C12_S132_comb	-0.0729781	0.210268	-0.0128018	0.0470603	0.182747	0.00601658	0.106526	2.27167	0.704186
HNSCC24_P25_L_LN_E06_S342_comb	1.20782	0.44895	-0.0140286	-0.037495	0.815185	-0.00254257	0.00783797	-0.00509486	0.587448
HNSCC24_P13_R_LN_D12_S144_comb	0.0027628	0.492749	0.228325	0.343415	0.156491	0.0135415	0.396165	0.904874	0.636919
HNSCC24_P13_R_LN_C07_S127_comb	0.142217	-0.0140662	-0.0409721	0.0806754	0.12124	0.0635845	0.665809	2.39212	0.762279
HNSCC24_P13_R_LN_F11_S167_comb	-0.0526931	0.498775	0.689524	0.806159	0.135569	-0.0242325	1.73953	0.44632	0.259878
HNSCC24_P13_R_LN_E02_S146_comb	0.0123476	0.0323823	-0.0377691	0.0603754	0.19585	-0.0481647	0.000761817	2.18723	0.727271
HNSCC24_P13_R_LN_E04_S148_comb	0.0250672	0.225774	0.25031	0.0921936	0.168997	-0.0133521	0.108018	1.84478	0.790432
HNSCC24_P13_R_LN_E10_S154_comb	0.0654682	0.440133	0.62585	0.894865	0.145756	-0.00945413	1.68776	-0.411523	0.244114
HNSCC24_P25_L_LN_H06_S378_comb	0.381105	0.46454	0.807734	-0.0549424	0.943449	0.00288261	-0.0135077	-0.0196598	0.966922
HNSCC24_P13_R_LN_H08_S188_comb	-0.000471838	0.417801	0.518014	0.912514	0.171355	-0.0223701	2.72197	-0.309502	0.175076
HNSCC24_P13_R_LN_A02_S98_comb	-0.0454586	0.0764234	0.11181	0.0685614	0.150513	-0.0041296	0.000680936	2.25023	0.673256
HNSCC24_P13_R_LN_A08_S104_comb	-0.0526246	0.099118	0.10706	0.0338406	0.168408	-0.0154004	-0.135333	2.35687	0.733137
HNSCC24_P13_R_LN_H07_S187_comb	-0.0408966	-0.0366894	0.2054	0.339366	0.197906	0.120617	0.0335822	1.36915	0.624641
HNSCC24_P13_R_LN_G09_S177_comb	-0.063417	0.264846	0.227652	0.673739	0.0810896	0.00457445	1.67552	0.649809	0.989597
HNSCC24_P13_R_LN_E07_S151_comb	-0.0469528	0.375753	0.402118	0.60375	0.132797	0.0665193	0.645999	-0.323636	0.456618
HNSCC24_P13_R_LN_E01_S145_comb	0.0700616	0.562451	0.0410922	0.35727	0.212865	0.0638444	1.277	1.02715	0.641477
HNSCC24_P13_R_LN_G10_S178_comb	0.0297207	0.515247	0.136682	0.385117	0.419672	-7.32542e-05	1.34926	0.599017	0.386782
HNSCC24_P13_R_LN_A07_S103_comb	0.0184882	0.730638	0.206293	0.519356	0.235173	0.00415969	1.71113	-0.0524174	0.198559
HNSCC24_P13_R_LN_C01_S121_comb	0.0117581	0.145634	0.234897	0.108269	0.167443	-0.0861987	0.294085	2.05219	0.654345
HNSCC24_P13_R_LN_D05_S137_comb	0.0704718	0.419453	0.121955	0.8069	0.183845	-0.00987886	1.98082	-0.209821	0.146912
HNSCC24_P13_R_LN_B11_S119_comb	-0.0176245	0.777837	0.182482	0.455785	0.190126	-0.0247152	0.852287	1.00099	0.459133
HNSCC24_P13_R_LN_D07_S139_comb	0.0435046	0.150766	0.014575	-0.0255744	0.172941	-0.0324837	0.181792	1.79364	0.643503
HNSCC24_P13_R_LN_F05_S161_comb	-0.0429628	0.143705	0.199657	0.318954	0.275674	0.0970786	0.213216	1.23516	0.60466
HNSCC24_P13_R_LN_A09_S105_comb	-0.111114	0.289618	0.0937912	0.0623274	0.203092	-0.0325525	0.0510335	2.37305	0.699405
HNSCC24_P13_R_LN_B09_S117_comb	-0.0394692	0.428445	0.440227	0.90535	0.111751	0.026453	1.92765	0.534695	0.28622
HNSCC24_P13_R_LN_D10_S142_comb	-0.0681715	0.466695	0.0528148	0.12124	0.167943	0.00629593	0.88896	2.11015	0.648776
HNSCC24_P13_R_LN_F01_S157_comb	0.00625191	0.512927	0.930237	0.656906	0.165186	-0.0378573	1.6026	-0.101595	0.276909
HNSCC24_P13_R_LN_B03_S111_comb	-0.00771581	0.382301	0.959755	0.936591	0.181525	-0.014363	1.8244	-0.264153	0.241386
HNSCC24_P13_R_LN_H09_S189_comb	-0.0587075	0.41292	1.21542	0.766773	0.109244	-0.0124552	1.26747	0.281842	0.604436
HNSCC24_P13_R_LN_C11_S131_comb	0.0657429	-0.0344009	0.202117	0.0392107	0.223891	0.0393353	-0.159144	1.56226	0.723475
HNSCC24_P13_R_LN_D06_S138_comb	-0.0740818	0.621247	0.590854	0.584522	0.175926	0.00269814	1.36409	-0.26495	0.810361
HNSCC24_P13_R_LN_B12_S120_comb	0.0137688	0.709136	0.0882695	0.132703	0.153773	0.0353065	0.286426	1.27157	0.585386
HNSCC24_P13_R_LN_H01_S181_comb	-0.0459997	0.497783	0.261162	0.39874	0.136566	-0.00034339	0.469933	1.27661	0.561611
HNSCC24_P13_R_LN_A12_S108_comb	-0.05247	0.356753	0.392051	0.247252	0.122048	0.0058823	0.712791	1.69262	0.593107
HNSCC24_P13_R_LN_G07_S175_comb	0.0258876	-0.00864591	0.0372542	0.0720014	0.145482	-0.132308	0.177235	1.47892	0.739293
HNSCC24_P13_R_LN_E08_S152_comb	0.0180587	0.576891	0.232085	0.832598	0.43033	0.0021551	1.98892	0.69978	0.213127
HNSCC24_P13_R_LN_B06_S114_comb	0.099626	0.0290852	0.0426848	0.119213	0.167083	0.0685912	0.141505	2.12063	0.716885
HNSCC24_P13_R_LN_E11_S155_comb	3.28075	0.221346	0.00514981	0.0250766	0.120141	0.00512288	0.00889636	-0.00215574	0.56855
HNSCC24_P13_R_LN_B04_S112_comb	-0.0251705	0.333732	0.0924232	-0.0245335	0.206557	-0.0326111	0.142239	1.26551	0.715352
HNSCC24_P13_R_LN_C08_S128_comb	0.0374325	0.364984	0.18794	1.07395	0.14542	-0.0143689	2.20333	0.383744	0.135454
HNSCC24_P13_R_LN_B07_S115_comb	0.0241197	0.448315	0.327261	0.576412	0.171827	0.0260591	1.1729	1.21204	0.499539
HNSCC24_P25_L_LN_G11_S371_comb	-0.0414459	0.652189	0.208809	0.727248	0.487726	-0.0020925	1.69647	0.0184616	0.335187
HNSCC24_P13_R_LN_A10_S106_comb	0.0302103	0.517605	0.154103	0.217062	0.149879	0.0542066	0.337831	0.465906	0.767864
HNSCC24_P13_R_LN_H04_S184_comb	-0.0194234	0.388092	0.268241	0.849896	0.166101	0.0260929	1.83502	0.470475	0.60657
HNSCC24_P13_R_LN_F02_S158_comb	-0.013824	0.441469	0.294854	0.193415	0.118409	0.0109785	0.357202	1.60758	0.623562
HNSCC24_P13_R_LN_E05_S149_comb	-0.0322555	0.370192	0.58783	0.992078	0.118992	-0.0344292	2.35488	0.129107	0.238749
HNSCC24_P13_R_LN_E09_S153_comb	0.0487109	0.232039	0.13445	0.131008	0.181881	-0.0437741	0.251759	1.73981	0.672723
HNSCC24_P25_L_LN_E10_S346_comb	0.0056273	0.37279	0.0554286	1.0977	0.171787	-0.00312904	2.17569	0.0240116	0.158256
HNSCC24_P13_R_LN_G03_S171_comb	-0.025541	0.0527363	0.0512809	-0.0107291	0.177429	-0.0144833	-0.23833	2.33004	0.74885
HNSCC22_P5_B11_S215_comb	-0.075649	0.00857408	0.179329	0.082758	0.19656	0.197766	-0.240061	1.49889	0.613726
HNSCC22_P5_C08_S224_comb	-0.0645667	0.353683	0.132991	0.360471	0.189202	0.105226	0.362159	0.882057	0.477094
HNSCC22_P5_D11_S239_comb	-0.041929	0.17504	0.18777	0.176184	0.175489	0.0446502	-0.0950587	1.44939	0.646633
HNSCC22_P5_H09_S285_comb	0.00317853	0.56343	0.285169	0.233037	0.161132	0.0388278	0.353991	0.983152	0.593311
HNSCC22_P5_F06_S258_comb	-0.022485	0.451288	0.0708535	2.13932	0.210346	-0.00762563	1.2644	0.0175792	0.206659
HNSCC22_P5_C09_S225_comb	-0.00203156	0.400154	0.0805291	0.96642	0.156772	-0.00918054	2.42427	0.0388495	0.16527
HNSCC22_P5_C04_S220_comb	0.00950037	0.407246	0.0371235	1.09827	0.19157	-0.000229396	1.96013	0.0287139	0.185715
HNSCC22_P5_A04_S196_comb	-0.039973	0.448655	0.0568489	0.845316	0.13238	-0.0143015	2.67811	0.0540081	0.144799
HNSCC22_P5_A12_S204_comb	0.00551654	0.565009	0.929625	0.577033	0.201313	0.00216652	0.116326	0.055979	0.277927
HNSCC22_P5_D06_S234_comb	-0.00142887	0.433877	0.0818914	1.06751	0.149559	-0.00507122	1.65112	0.0311109	0.175109
HNSCC22_P5_F10_S262_comb	-0.0396688	0.244427	0.170725	0.317178	0.231174	0.0428107	0.143239	1.01077	0.494886
HNSCC22_P5_H12_S288_comb	-0.0681637	0.642522	0.873308	0.673804	0.192695	0.0029079	0.405901	0.0169858	0.26121
HNSCC22_P5_D12_S240_comb	-0.027412	0.357297	0.144535	1.28384	0.158539	0.00744776	2.19957	-0.0243337	0.135911
HNSCC22_P5_A11_S203_comb	0.332638	0.260974	0.0255524	-0.0286712	0.222751	-0.00474207	0.0861706	2.55231	0.626441
HNSCC22_P5_A08_S200_comb	-0.143628	0.584071	0.226433	0.773811	0.499177	0.0133419	1.18974	0.000241312	0.336131
HNSCC22_P5_H11_S287_comb	-0.0123117	0.482919	0.095888	0.95325	0.115885	-0.0110725	0.903414	0.0593138	0.220135
HNSCC22_P5_C05_S221_comb	0.0187107	0.376881	0.00806833	1.19449	0.232367	-0.00441086	2.38141	0.0135356	0.12884
HNSCC22_P5_E02_S242_comb	0.916264	0.148153	0.298154	0.293233	0.329175	0.0824441	1.6215	1.14498	1.18461
HNSCC22_P5_A07_S199_comb	-0.0160085	0.399061	0.0571856	0.756653	0.145177	-0.0153222	2.6148	0.0640291	0.258236
HNSCC22_P5_B02_S206_comb	-0.0859472	0.361332	0.0801278	0.906673	0.22489	-0.021656	1.61973	0.0384965	0.13281
HNSCC22_P5_B04_S208_comb	-0.0016811	0.155251	0.175161	0.0391004	0.246864	0.131463	-0.154345	1.42583	0.631874
HNSCC22_P5_A05_S197_comb	0.00369566	0.376453	0.0861135	0.985265	0.132928	0.000279612	2.75813	0.0440593	0.177464
HNSCC22_P5_G02_S266_comb	-0.019928	0.471319	0.0355138	1.03701	0.221862	0.0238131	2.77465	0.0154184	0.154714
HNSCC22_P5_C01_S217_comb	-0.0224127	0.407361	0.163405	1.23133	0.163284	-0.00472003	1.53955	0.0690605	0.166716
HNSCC22_P5_G03_S267_comb	-0.00700476	0.558695	0.0662248	0.81385	0.436561	-0.00973477	1.63618	0.0165977	0.229418
HNSCC22_P5_D05_S233_comb	-0.121463	0.776278	0.252688	0.497779	0.782914	0.0499885	1.97128	0.00868454	0.476893
HNSCC22_P5_F09_S261_comb	-0.0122455	0.484098	0.093321	1.08337	0.134867	-0.000846378	2.54968	0.0743353	0.186675
HNSCC22_P5_H06_S282_comb	-0.0138418	0.40912	0.107928	0.949571	0.169146	-0.0130256	2.46166	0.0857743	0.182882
HNSCC22_P5_B03_S207_comb	-0.0101381	0.356551	0.053678	1.16735	0.162578	0.00329394	2.42226	0.0262315	0.197288
HNSCC22_P5_F04_S256_comb	-0.172465	0.360388	0.16147	0.16596	0.210062	0.135674	0.277466	1.0859	0.649316
HNSCC22_P5_D09_S237_comb	0.107017	0.406556	0.0358777	2.00368	0.166929	-0.0130699	2.87025	0.016374	0.145349
HNSCC22_P5_F12_S264_comb	-0.000986081	0.361418	0.0405504	1.27111	0.214516	0.000625553	3.03323	0.0166603	0.198255
HNSCC22_P5_C11_S227_comb	2.51753	0.202609	0.084306	0.0432605	0.133864	0.013085	1.52748	-0.013706	1.61817
HNSCC22_P5_H03_S279_comb	-0.0221992	0.660103	0.0841992	1.40447	0.484132	0.00370016	2.35488	0.011872	0.319513
HNSCC22_P5_B05_S209_comb	0.0491968	0.394341	0.063505	0.938807	0.136547	-0.00495487	2.67494	0.0330728	0.219128
HNSCC22_P5_A10_S202_comb	0.011054	0.467101	2.23791	0.217729	0.198566	-0.00504754	0.749256	0.0136686	0.362125
HNSCC22_P5_A06_S198_comb	-0.0369536	0.450557	0.0755117	1.00057	0.157809	-0.0178552	2.78991	0.0383138	0.184741
HNSCC22_P5_D03_S231_comb	-0.144083	0.177629	0.0587793	-0.0304912	0.191228	-0.00559087	0.186688	2.55717	0.605277
HNSCC22_P5_C06_S222_comb	0.0231727	0.469246	1.09417	0.359103	0.170699	-0.000585938	1.38573	0.0667165	0.274919
HNSCC22_P5_G07_S271_comb	-0.0462719	0.41078	0.0550842	0.679333	0.196428	-0.0164178	2.63768	0.0468749	0.24722
HNSCC22_P5_C12_S228_comb	0.135705	0.614863	0.0311477	0.752489	0.440715	-0.0205101	2.05205	0.020395	0.3665
HNSCC22_P5_F05_S257_comb	-0.182439	0.152278	0.0191784	0.0144085	0.215692	-0.0170713	0.114397	2.64554	0.629717
HNSCC22_P5_E10_S250_comb	-0.0271581	0.489549	0.0199998	2.26272	0.192692	-0.00407753	2.7825	0.0103214	0.176709
HNSCC22_P5_E06_S246_comb	0.0401988	0.393637	0.0301654	1.03479	0.186018	0.00701922	2.77521	0.001409	0.21946
HNSCC22_P5_E04_S244_comb	0.00930751	0.485508	0.111734	0.967366	0.167378	-0.00323806	2.82525	0.0604999	0.278751
HNSCC22_P5_B07_S211_comb	0.00536755	0.425643	0.0610335	0.940713	0.281002	-0.00284761	1.27887	0.0186777	0.190804
HNSCC22_P5_G08_S272_comb	-0.0652356	0.363651	0.0692499	0.972677	0.183455	-0.00580373	1.59301	0.0158379	0.104622
HNSCC22_P5_E07_S247_comb	-0.0243278	0.391806	0.0643448	0.938732	0.105849	-0.00146621	1.83546	0.039046	0.154808
HNSCC22_P5_D01_S229_comb	0.12871	0.410144	0.0435077	1.30207	0.133119	-0.00156762	2.25928	0.0662549	0.168137
HNSCC22_P5_A01_S193_comb	-0.187472	0.482393	0.0693517	0.866957	0.254209	-0.0216647	3.14109	0.0507273	0.249524
HNSCC22_P5_A09_S201_comb	-0.0736998	0.15194	0.0365183	0.171417	0.156294	0.364198	0.067844	1.10269	0.432571
HNSCC22_P5_G04_S268_comb	0.0180271	0.631872	0.0270036	0.753213	0.503378	-0.0100878	1.07875	0.0207297	0.300257
HNSCC22_P5_D08_S236_comb	-0.0126147	0.369895	0.0742495	1.06457	0.273479	0.00687156	1.57962	0.014571	0.225329
HNSCC22_P5_F02_S254_comb	-0.00997196	0.422448	0.0684764	0.941321	0.30747	-0.00621912	2.39016	0.008053	0.265645
HNSCC22_P5_H01_S277_comb	-0.0432174	0.384364	0.0592116	0.803982	0.183296	-0.00826669	3.11292	0.0290511	0.15626
HNSCC22_P5_F11_S263_comb	-0.0222326	0.462308	0.0769923	0.958141	0.355355	-0.00182773	2.60677	0.0217969	0.231394
HNSCC22_P5_D02_S230_comb	-0.0511747	0.951861	0.213242	0.666023	0.604731	0.0593423	1.66008	0.00961962	0.409795
HNSCC22_P5_G11_S275_comb	0.0233041	0.0156585	0.103945	0.070054	0.192386	0.0666327	-0.0514446	1.34568	0.638186
HNSCC22_P5_C10_S226_comb	0.0272081	0.842051	0.285067	0.433944	0.957085	0.0153532	0.989283	0.0139193	0.376852
HNSCC22_P5_F03_S255_comb	-0.0552238	0.780508	0.252105	0.579175	0.455979	0.161242	1.68482	0.0307179	0.500899
HNSCC22_P5_E09_S249_comb	-0.137451	0.286158	0.303066	0.113124	0.0643012	0.00699007	1.39706	0.0277531	2.00077
HNSCC22_P5_F07_S259_comb	-0.0484066	0.449132	0.0539704	0.804201	0.123984	-0.0144516	2.8105	0.0463663	0.154
HNSCC22_P5_E08_S248_comb	-0.097928	0.836702	0.121065	0.609832	0.570019	0.0105267	1.10458	0.0148988	0.388903
HNSCC22_P5_E05_S245_comb	-0.0190314	0.406929	0.0669296	0.931906	0.1543	-0.0223697	2.63402	0.0221345	0.131031
HNSCC22_P5_F01_S253_comb	-0.0185945	0.404901	0.0549699	0.921399	0.140403	-0.0131111	2.81457	0.0351204	0.217893
HNSCC22_P5_B12_S216_comb	-0.023392	0.289568	0.107968	0.970308	0.199628	-0.0211344	2.83159	-0.0118139	0.23796
HNSCC22_P5_G05_S269_comb	-0.0663717	0.344501	0.150207	0.977397	0.117031	-0.00639834	3.37936	0.0109118	0.0965864
HNSCC22_P5_G01_S265_comb	-0.0857499	0.133062	0.0174214	-0.0265869	0.155891	-0.0130616	-0.0352434	2.06054	0.860441
HNSCC22_P5_B10_S214_comb	-0.00551644	0.487692	0.0970605	1.10279	0.25566	-0.00321445	2.38905	0.0106947	0.138545
HNSCC22_P5_B09_S213_comb	-0.0117154	0.362117	0.0920318	0.882019	0.150646	-0.00820162	1.17599	0.0360251	0.2544
HNSCC22_P5_G12_S276_comb	-0.090131	1.26338	0.0944943	1.74616	1.41038	-0.0104328	1.90984	-0.000464441	0.355471
HNSCC22_P5_E03_S243_comb	-0.0514438	0.768934	0.124869	0.50975	0.617914	0.0179281	1.40577	0.05432	0.462389
HNSCC22_P5_E01_S241_comb	-0.0159104	0.341212	0.00448036	1.23725	0.219849	0.0521961	1.5492	0.0807259	0.219733
HNSCC22_P5_H02_S278_comb	-0.0221031	0.324531	0.078909	1.02721	0.179852	-0.00859764	2.55928	0.0455738	0.139344
HNSCC22_P5_H07_S283_comb	-0.0304271	0.900717	0.249483	0.602427	0.606737	0.0235051	2.29501	0.00924224	0.35751
HNSCC22_P5_E11_S251_comb	1.23613	0.368879	0.0994287	0.383048	0.126755	0.0562261	0.599395	0.730652	0.524658
HNSCC22_P5_H05_S281_comb	-0.000622057	0.886854	0.119267	1.54631	0.575113	0.0318711	1.05379	0.0115955	0.29788
HNSCC22_P5_B06_S210_comb	-0.0346323	0.76607	0.290975	0.414229	1.02389	0.158258	0.915252	0.0215119	0.362954
HNSCC22_P5_H04_S280_comb	0.0343056	0.626484	0.0575903	0.705926	0.442738	-0.0118046	2.07386	0.0196671	0.280991
HNSCC22_P5_B08_S212_comb	-0.0347099	0.365129	0.207169	1.08053	0.178474	-0.0167874	0.989606	0.0218497	0.217636
HNSCC22_P5_C03_S219_comb	-0.0261714	0.43517	0.0528205	0.630319	0.178985	0.00353864	2.74321	0.0259392	0.196109
HNSCC22_P5_D07_S235_comb	0.096878	0.02998	0.0932106	0.0543285	0.224395	0.0846834	-0.0955745	1.28557	0.638447
HNSCC22_P5_C07_S223_comb	-0.0312219	0.335302	0.0959964	2.01805	0.140944	-0.00433695	2.91223	0.0182988	0.0915031
HNSCC22_P5_H08_S284_comb	-0.0370268	0.370316	0.0476258	0.846771	0.110806	-0.00410482	3.11288	0.0240026	0.169289
HNSCC22_P4_A12_S12_comb	-0.0190689	0.418627	0.058729	0.928257	0.110314	-0.013719	1.2444	0.0487501	0.257222
HNSCC22_P4_C04_S28_comb	-0.037551	0.417481	0.0775119	0.888884	0.170572	0.0380994	2.21144	0.818094	0.396941
HNSCC22_P4_B03_S15_comb	-0.08485	0.00303279	0.127448	0.0712699	0.132797	0.240177	2.12724	1.47549	0.570151
HNSCC22_P2_pri_F01_S253_comb	0.0376136	0.0158435	0.112246	0.0387913	0.304139	0.142433	0.0299531	1.30981	0.612448
HNSCC22_P4_H06_S90_comb	-0.0628096	-0.0687414	0.190806	0.126718	0.196603	0.107876	0.739899	1.47269	0.637414
HNSCC22_P4_C05_S29_comb	-0.0910617	0.515649	0.682318	0.360097	0.187189	0.0298156	0.0876034	0.0290662	0.373424
HNSCC22_P4_H07_S91_comb	-0.0258945	0.469617	0.0901188	0.915978	0.147674	-0.00804814	0.852967	0.0694949	0.235388
HNSCC22_P4_D03_S39_comb	-0.0524437	0.0152951	0.127496	0.06399	0.125464	0.273104	-0.101653	1.41388	0.563417
HNSCC22_P2_pri_G06_S270_comb	-0.0812543	0.243816	0.262082	0.0889144	0.303716	0.108978	0.1179	1.25625	0.656556
HNSCC22_P4_C11_S35_comb	5.63222	0.278921	0.371279	0.0404158	0.0614948	-3.90558e-05	-0.184394	-0.00508567	0.450989
HNSCC22_P4_G10_S82_comb	-0.0598449	0.491243	0.13117	0.862867	0.33764	-0.0122296	2.35299	0.0450306	0.238511
HNSCC22_P4_E06_S54_comb	-0.0384101	0.704603	0.146863	0.622956	0.735283	-0.00491899	1.52159	0.00517163	0.38563
HNSCC22_P2_pri_F09_S261_comb	-0.154005	0.881368	0.420338	0.335294	0.15276	0.122643	0.700953	1.45937	0.961632
HNSCC22_P4_H11_S95_comb	-0.0744605	0.0992048	0.192407	0.176686	0.246452	0.0993714	-0.13922	1.38702	0.609852
HNSCC22_P4_E07_S55_comb	-0.0200248	0.473884	0.0943566	0.933009	0.132583	-0.0106137	2.35877	0.0619059	0.195437
HNSCC22_P4_H10_S94_comb	-0.0390137	0.344138	0.0707098	1.02162	0.18558	-0.00305615	2.98064	0.000661971	0.361331
HNSCC22_P2_pri_G08_S272_comb	0.0328038	0.0123767	0.176889	0.014821	0.206274	0.0623119	-0.118004	1.45633	0.660091
HNSCC22_P2_pri_H04_S280_comb	-0.0615434	0.101102	0.21411	0.318957	0.206784	0.172378	0.16638	1.19739	0.515372
HNSCC22_P4_F05_S65_comb	-0.039897	0.107866	0.0925081	0.154879	0.159957	0.182085	0.163358	1.52911	0.615976
HNSCC22_P2_pri_B08_S212_comb	3.2241	0.164757	0.089085	0.0339083	0.0329159	0.0048122	0.0911389	-0.00356926	1.10243
HNSCC22_P4_G07_S79_comb	-0.10804	0.243536	0.157681	0.224553	0.251899	0.105609	0.0179313	1.20586	0.52616
HNSCC22_P2_pri_H12_S288_comb	2.08681	0.246355	0.0501366	0.0333657	0.0481568	-0.00438254	-0.0215145	-0.00929165	1.59831
HNSCC22_P4_G03_S75_comb	-0.127756	0.653108	0.0806969	0.504764	0.594488	-0.00192777	1.72645	-0.0798659	0.201087
HNSCC22_P4_G01_S73_comb	-0.153277	-0.0179504	0.094942	0.0441585	0.230867	0.0718272	-0.109068	1.27455	0.619806
HNSCC22_P4_B02_S14_comb	6.24321	0.24429	0.00726246	-0.00335661	0.0538971	0.000271754	0.0348533	-0.00189714	0.147268
HNSCC22_P4_D10_S46_comb	0.150893	0.490337	0.0945285	2.06695	0.289921	-0.00666315	2.2691	-0.0107535	0.147242
HNSCC22_P2_pri_D09_S237_comb	3.96978	0.267932	0.354015	0.084023	0.0904355	-0.000825775	-0.096108	-0.00525064	0.544396
HNSCC22_P4_H09_S93_comb	0.159524	0.328132	0.121303	1.14612	0.199402	0.0403339	2.8659	0.00939221	0.212572
HNSCC22_P4_C06_S30_comb	-0.0820573	-0.0144356	0.0823175	0.0738989	0.170953	0.0648329	-0.137415	1.74997	0.643311
HNSCC22_P4_D01_S37_comb	-0.0517322	0.408196	0.0931606	0.931725	0.128406	-0.00433032	3.06951	0.0071908	0.146959
HNSCC22_P2_pri_A03_S195_comb	-0.120013	-0.0268162	0.146754	0.167876	0.144674	0.31589	-0.119981	1.37627	0.536247
HNSCC22_P4_C12_S36_comb	6.19906	0.182502	0.0442083	0.0520509	0.0289365	-0.00041493	-0.0548035	-0.00128626	0.0383302
HNSCC22_P4_G11_S83_comb	-0.00860296	0.325667	0.107422	0.872884	0.151324	0.0113602	2.77496	0.00997152	0.13936
HNSCC22_P2_pri_E02_S242_comb	-0.0955467	0.466938	0.101398	0.0566461	0.263645	-0.00894465	0.265598	2.10298	0.644389
HNSCC22_P4_B11_S23_comb	0.275163	0.543133	0.0692097	1.68331	0.434138	-0.011738	2.76258	0.00989699	0.223099
HNSCC22_P4_B05_S17_comb	-0.0232935	0.468715	0.101365	0.849753	0.139596	0.00151237	2.74387	0.0416	0.152722
HNSCC22_P2_pri_D01_S229_comb	0.77316	0.435983	0.488686	-0.0744072	0.763844	-0.00321491	-0.175035	-0.0146066	0.844516
HNSCC22_P2_pri_B12_S216_comb	-0.0710265	0.415534	0.348081	0.772947	0.251128	0.00352353	2.15659	0.0410061	0.210979
HNSCC22_P4_H02_S86_comb	-0.0277532	0.409422	0.0794419	0.927905	0.163473	-0.0024212	1.56587	0.00923349	0.147136
HNSCC22_P4_B07_S19_comb	-0.048391	0.791448	0.0736605	0.445606	0.690491	0.0101913	2.21414	0.00190134	0.518464
HNSCC22_P4_E12_S60_comb	0.0225419	0.0298367	0.0915909	0.0726148	0.199443	0.0959952	-0.00701031	1.41264	0.625693
HNSCC22_P2_pri_H05_S281_comb	-0.0115867	0.57903	0.173775	0.0474282	0.254993	0.000126189	0.108594	0.00583476	0.766851
HNSCC22_P2_pri_C09_S225_comb	0.00626778	0.103577	0.154991	-0.00957999	0.0499361	1.56664	0.136768	0.237243	0.227903
HNSCC22_P4_A07_S7_comb	-0.0494911	0.380495	0.0980508	1.01964	0.0978498	-0.010473	2.89468	0.0208758	0.150291
HNSCC22_P2_pri_C07_S223_comb	0.504515	0.234208	0.393604	0.012348	0.0753901	-0.034504	-0.0837333	-0.00612024	2.14388
HNSCC22_P2_pri_B03_S207_comb	0.0686421	-0.0433179	0.241386	-0.0523296	0.150118	-0.0141625	0.07013	2.15253	0.738862
HNSCC22_P4_A09_S9_comb	0.0133599	0.53972	0.0353239	0.961184	0.302743	-0.00058708	2.59057	0.0201267	0.230468
HNSCC22_P4_B09_S21_comb	0.0774349	0.557372	0.0668886	0.934454	0.362275	-0.0165167	2.34508	0.0144993	0.223956
HNSCC22_P2_pri_E07_S247_comb	-0.0300086	0.00776668	0.166876	0.0131653	0.232627	0.113038	-0.0441824	1.38185	0.808602
HNSCC22_P2_pri_D04_S232_comb	-0.00413072	0.0311439	0.142564	0.0117287	0.213371	0.0591929	-0.0717254	1.5143	0.794364
HNSCC22_P2_pri_F03_S255_comb	0.151306	0.281807	0.116459	0.0281803	-0.00184754	-0.00554227	0.00698954	-0.0109953	2.70217
HNSCC22_P4_F11_S71_comb	0.0349632	0.721371	0.122697	0.741641	0.633349	-0.0148392	1.93218	0.00969985	0.418027
HNSCC22_P4_A04_S4_comb	-0.0317621	-0.0711225	0.0598261	0.0749132	0.212025	0.108998	-0.123213	1.49766	0.602743
HNSCC22_P4_C08_S32_comb	0.0563934	0.710048	0.159528	1.13179	0.719987	-0.00788882	1.02855	0.00809076	0.39675
HNSCC22_P4_D04_S40_comb	-0.0418054	0.932114	0.103844	0.577825	0.804268	-0.0128527	1.50821	-0.00304716	0.470265
HNSCC22_P2_pri_E10_S250_comb	0.115642	0.0110121	0.24099	0.0440941	0.167207	0.0908116	-0.21514	1.64633	0.771507
HNSCC22_P4_E08_S56_comb	-0.00508906	0.512179	0.0316058	1.04506	0.333281	0.0275588	1.71944	0.0170949	0.223792
HNSCC22_P4_F03_S63_comb	0.0103831	0.696415	0.0419454	0.742901	0.623972	-0.0107052	1.96412	0.0185329	0.257025
HNSCC22_P4_H12_S96_comb	-0.0326771	0.49239	0.116297	0.909066	0.139412	-0.00482276	2.37302	0.0301627	0.205636
HNSCC22_P4_D05_S41_comb	-0.129808	0.277159	0.074442	0.26773	0.204387	0.0859035	0.00735816	1.38012	0.721565
HNSCC22_P4_E03_S51_comb	-0.0580123	0.411402	0.0365917	0.927621	0.12437	-0.00976579	1.19917	0.0343022	0.159119
HNSCC22_P4_D02_S38_comb	-0.103657	-0.0358176	0.149059	0.137473	0.170161	0.138525	-0.155497	1.54882	0.599716
HNSCC22_P4_E10_S58_comb	0.00246661	0.334366	0.0899617	1.78224	0.174314	0.00255001	2.64099	0.057857	0.178835
HNSCC22_P4_F07_S67_comb	0.00166423	0.591766	0.0340827	1.01859	0.300942	0.00144803	2.73742	0.0295073	0.193107
HNSCC22_P4_D12_S48_comb	0.0185711	0.453044	0.199729	0.375542	0.115246	0.172248	0.762314	0.167557	0.333814
HNSCC22_P2_pri_E04_S244_comb	-0.0159676	0.299112	0.192481	0.191485	0.228219	0.139513	-0.00355697	1.11796	0.6247
HNSCC22_P4_B06_S18_comb	-0.0643848	0.117904	0.0269112	0.0138656	0.213059	0.0454052	0.114524	1.54651	0.641598
HNSCC22_P2_pri_G04_S268_comb	2.02141	0.24862	0.0194185	0.0149988	0.0540178	-0.00107512	0.0257472	-0.00624702	1.62661
HNSCC22_P4_G02_S74_comb	-0.0312631	0.329615	0.0439256	1.42478	0.152756	-0.0046421	1.79571	0.0225402	0.145821
HNSCC22_P2_pri_B09_S213_comb	-0.111197	0.362485	0.214911	1.40106	0.143879	-0.009655	2.67115	0.0168847	0.274718
HNSCC22_P4_C10_S34_comb	-0.106947	-0.03157	0.0381173	0.109967	0.132664	0.304799	0.183734	1.57633	0.577868
HNSCC22_P2_pri_G05_S269_comb	0.164886	0.297193	0.0129273	0.0557948	0.022559	-0.00523928	0.0401365	-0.0152987	1.76586
HNSCC22_P4_H08_S92_comb	0.0100087	0.883111	0.0690614	0.557118	0.93211	-0.0113441	1.06619	0.00371686	0.278001
HNSCC22_P4_E11_S59_comb	-0.0192586	0.359289	0.0765757	0.955803	0.200653	-0.0107204	2.73715	0.00855383	0.19764
HNSCC22_P2_pri_A05_S197_comb	0.0519531	0.150829	0.482837	-0.0688261	0.124569	0.00689386	-0.0977298	1.90505	0.722925
HNSCC22_P4_C03_S27_comb	0.0402523	0.691388	0.11578	0.758637	0.42929	0.0139294	2.4356	0.0164659	0.305262
HNSCC22_P4_F09_S69_comb	0.136314	0.380598	0.0671862	0.899455	0.139218	-0.0112431	0.996183	0.0850986	0.197982
HNSCC22_P2_pri_B06_S210_comb	0.00917867	2.01777	-0.047521	0.137231	0.457893	-0.0582944	0.19952	-0.0150294	1.02001
HNSCC22_P4_A06_S6_comb	5.84777	0.228213	-0.0887504	-0.006316	0.0397068	0.000274558	0.176537	-0.0010053	0.0966798
HNSCC22_P4_A08_S8_comb	0.0188995	-0.0072733	0.207725	0.0829392	0.292515	0.0708334	-0.326115	1.5632	0.73589
HNSCC22_P2_pri_D11_S239_comb	-0.134174	0.334271	0.078695	0.86695	0.126142	0.0638141	2.47398	0.0796955	0.157132
HNSCC22_P4_B08_S20_comb	5.95281	0.276083	0.0378406	0.008789	0.0540188	-0.000462998	-0.11981	-0.0026227	0.223537
HNSCC22_P4_F08_S68_comb	0.254046	0.0258264	0.0773082	-0.0356378	0.185224	0.0225845	-0.224278	1.54221	0.60905
HNSCC22_P4_F06_S66_comb	-0.0265454	0.61171	0.0583416	0.824459	0.415481	-0.00891754	2.54101	0.0177773	0.278049
HNSCC22_P4_G09_S81_comb	-0.0537593	0.275347	-0.0554428	0.263164	0.196257	0.05779	0.331022	0.919275	0.394992
HNSCC22_P4_E09_S57_comb	-0.0166713	0.320471	1.26108	0.442636	0.157617	-0.00325979	0.619165	0.0418629	0.292158
HNSCC22_P4_D09_S45_comb	-0.0609717	0.390084	0.0577862	0.740554	0.155582	0.0326734	1.61072	0.0577178	0.170377
HNSCC22_P4_B12_S24_comb	-0.0649677	0.790456	0.31269	0.615444	0.651907	0.0491252	1.1837	0.0163593	0.380976
HNSCC22_P4_F04_S64_comb	0.00898834	-0.0510193	0.110197	0.0401042	0.20158	0.100058	-0.118332	1.50189	0.665239
HNSCC22_P4_A11_S11_comb	-0.00471512	0.357349	0.114181	0.895988	0.143379	-0.0129535	2.70142	0.0386769	0.288492
HNSCC22_P4_D08_S44_comb	0.00110389	0.639521	0.0611618	0.920382	0.439189	-0.000768047	2.37537	0.0242142	0.291513
HNSCC22_P2_pri_C01_S217_comb	-0.0201368	0.863696	0.182627	0.245382	0.220009	0.150054	0.445976	0.812111	0.653198
HNSCC22_P2_pri_H07_S283_comb	-0.00762009	0.124515	0.173356	0.0974119	0.254805	0.0799275	-0.180613	1.41612	0.645482
HNSCC22_P4_E02_S50_comb	-0.00811664	0.421479	0.139809	0.818797	0.157012	-0.00788955	0.965226	0.0617003	0.32529
HNSCC22_P4_D07_S43_comb	-0.0142534	0.519574	0.249071	0.21896	0.136454	0.0802302	0.630257	0.373317	0.276391
HNSCC22_P2_pri_C12_S228_comb	0.0201279	0.452156	0.934736	0.811511	0.19787	0.0428163	2.0087	0.0454684	0.120903
HNSCC22_P2_pri_F11_S263_comb	0.309285	0.615651	0.251615	0.341513	0.136769	0.179912	0.591689	0.607231	0.656063
HNSCC22_P2_pri_C08_S224_comb	0.300178	0.297597	0.189478	0.0837521	0.0314555	-0.00335429	-0.000511257	-0.0126524	1.90612
HNSCC22_P4_F01_S61_comb	-0.00838057	0.379254	0.119041	1.65038	0.244581	-0.000137701	2.58059	0.0113142	0.196625
HNSCC22_P2_pri_E09_S249_comb	0.105457	0.449751	0.398186	0.638034	0.14595	-0.00415889	1.04754	0.0367708	0.176465
HNSCC22_P2_pri_B05_S209_comb	3.27511	0.32123	1.08345	0.0403989	0.107322	-0.000533912	0.0462904	-0.00109971	0.936086
HNSCC22_P4_D11_S47_comb	-0.0129641	0.350683	0.0544736	1.60103	0.14243	-0.00288743	2.40417	0.0233028	0.15875
HNSCC22_P2_pri_D07_S235_comb	4.44695	0.26418	0.0993158	0.0285681	0.0687631	-0.000637738	-0.072517	-0.0028746	0.596879
HNSCC22_P4_C09_S33_comb	-0.0257839	0.396806	0.0754162	0.936639	0.136197	0.00112602	2.72429	0.0297853	0.15549
HNSCC22_P4_C07_S31_comb	0.0114597	0.927939	0.318738	0.504843	0.860885	0.0527851	1.73552	0.0135591	0.342258
HNSCC22_P4_H04_S88_comb	-0.0119248	0.401051	0.105215	1.03777	0.182678	-0.00639278	1.22592	0.0246852	0.174889
HNSCC22_P4_G05_S77_comb	-0.0277998	0.41165	0.0449524	1.06875	0.191849	0.00165786	1.43585	0.0155262	0.41282
HNSCC22_P4_B04_S16_comb	2.22688	0.294512	0.160183	0.0723233	0.171793	0.000399627	-0.196394	-0.0103113	1.32834
HNSCC22_P4_E04_S52_comb	-0.0701911	0.0842403	0.233369	0.175971	0.276903	0.081377	-0.131212	1.45758	0.64174
HNSCC22_P4_A03_S3_comb	-0.0230416	0.404066	0.0615873	0.953923	0.135097	-0.010603	0.899559	0.0478311	0.327362
HNSCC22_P4_F02_S62_comb	-0.0172887	0.44957	0.0910951	0.918271	0.12456	-0.00214478	2.81535	0.0364814	0.14998
HNSCC22_P4_F10_S70_comb	0.00500658	0.419529	0.0670969	0.944497	0.15127	-0.0108808	1.25941	0.0542118	0.216488
HNSCC22_P2_pri_C03_S219_comb	0.00502203	0.150214	0.0788669	-0.00912389	0.161096	-0.00490727	0.150692	2.12434	0.671458
HNSCC22_P2_pri_F08_S260_comb	0.255327	0.174014	0.0104841	0.0361532	0.0229729	0.0222228	-0.094101	-0.0137908	2.73275
HNSCC22_P4_B01_S13_comb	0.0708104	0.46146	0.130653	0.802613	0.474657	-0.00768449	1.23402	0.0235223	0.225994
HNSCC22_P4_B10_S22_comb	6.15791	0.253214	-0.021841	0.0467292	0.0302085	0.000208271	0.015745	-0.000371275	0.10332
HNSCC22_P2_pri_E11_S251_comb	0.0555551	0.342169	0.0162844	0.19052	0.129693	0.561337	0.509476	1.03552	0.471303
HNSCC18_P4_A12_S12_comb	-0.0217239	0.324551	0.0523515	1.52388	0.182612	-0.00091574	1.43499	0.0229641	0.184775
HNSCC18_P4_H04_S88_comb	0.00688369	0.580087	0.0386016	1.10901	0.416589	-0.016996	2.33946	0.0218918	0.323326
HNSCC18_P4_D10_S46_comb	6.32626	0.259299	0.0132793	0.00618749	0.0258483	-0.00285215	-0.102991	-0.00398741	0.0764772
HNSCC18_P4_G09_S81_comb	0.00333365	0.501575	0.0982317	0.769752	0.196167	-0.0308827	2.79372	0.0584856	0.0431742
HNSCC18_P4_E01_S49_comb	0.0134469	0.617943	0.120878	0.624082	0.561677	0.020042	1.78485	0.0240019	0.236521
HNSCC18_P4_E07_S55_comb	0.00654007	0.457609	0.109113	0.737812	0.162664	-0.022445	2.29329	0.0310502	0.176498
HNSCC18_P4_C07_S31_comb	0.00551746	0.19562	0.00109008	0.700629	0.141602	-0.00308288	2.12747	0.0148146	0.139186
HNSCC18_P4_A11_S11_comb	6.29692	0.255639	0.0374381	0.00675014	0.0361838	0.000218271	0.0691785	0.000678753	0.0333422
HNSCC18_P4_E02_S50_comb	0.0548943	0.62477	0.154916	1.31474	0.101893	-0.0353586	1.13039	0.0321354	0.913297
HNSCC18_P4_C12_S36_comb	-0.0878761	0.128782	0.0888634	-0.0645377	0.179069	0.0181086	-0.0566213	2.7045	0.591511
HNSCC18_P4_F05_S65_comb	-0.0130527	0.526361	0.0880489	0.157315	0.211231	-0.0591046	2.38744	0.256635	0.275826
HNSCC18_P4_C08_S32_comb	0.018835	0.355388	0.0716143	1.34078	0.109529	-0.00119081	2.09109	0.0396955	0.158296
HNSCC18_P4_G03_S75_comb	0.029343	0.430133	0.0639583	0.236414	0.0927009	-0.00147658	1.89834	0.0168036	0.139757
HNSCC18_P4_A05_S5_comb	6.4388	0.284743	0.0141332	-0.0267647	0.331032	0.00720335	-0.113804	0.00847575	0.0850414
HNSCC18_P4_F04_S64_comb	0.016895	0.3438	0.0773816	1.65073	0.211472	-0.0267634	2.51134	0.0302351	0.278683
HNSCC18_P4_C06_S30_comb	-0.0236148	0.366168	0.0890843	1.5672	0.158236	-0.0882201	2.18552	0.0575687	0.333571
HNSCC18_P4_F08_S68_comb	-0.0802712	0.605487	0.287769	1.04542	0.200097	-0.0137254	1.8292	-0.00980943	0.386478
HNSCC18_P4_D08_S44_comb	0.0348876	0.55029	0.0728275	0.525957	0.124432	-0.0457761	2.65342	0.0150539	0.072213
HNSCC18_P4_E09_S57_comb	0.0191534	0.565926	0.31622	1.47744	0.0933229	-0.0091651	1.80585	-0.00384532	0.15316
HNSCC18_P4_H01_S85_comb	0.0336818	0.612088	0.0108048	1.05473	0.47127	-0.0193405	1.99082	0.0304327	0.214107
HNSCC18_P4_F12_S72_comb	-0.016385	0.43949	0.519162	0.578128	0.148561	-0.0367025	2.7645	0.000298624	0.144944
HNSCC18_P4_B11_S23_comb	-0.00503223	0.676375	0.266009	0.987506	0.667184	0.0131535	1.45993	0.0120081	0.258721
HNSCC18_P4_A07_S7_comb	0.0395364	0.466151	0.110434	0.222656	0.207189	-0.0176628	0.84627	0.174271	0.242934
HNSCC18_P4_G07_S79_comb	0.0561512	0.629042	0.0487991	0.299865	0.438326	-0.0182324	1.89526	0.0315392	0.199671
HNSCC18_P4_E06_S54_comb	-0.0190912	0.290858	0.00590528	0.579557	0.263933	-0.00995644	1.85252	0.0165928	0.637706
HNSCC18_P4_B12_S24_comb	0.00985623	0.273236	0.534599	0.227649	0.178115	-0.00964356	1.95773	-0.00659613	0.576767
HNSCC18_P4_D09_S45_comb	0.0418525	0.374406	0.0512365	0.625236	0.150347	-0.0195966	1.33669	0.0158237	0.155596
HNSCC18_P4_C10_S34_comb	-0.0367458	0.772008	0.142081	0.41682	0.832429	0.0425088	1.62164	0.0111094	0.273543
HNSCC18_P4_C04_S28_comb	-0.024008	0.672609	0.0835633	0.509326	0.149547	-0.0262204	2.30541	0.0322309	0.181077
HNSCC18_P4_H05_S89_comb	0.0373783	0.313844	0.0876794	1.60445	0.20794	-0.0198118	2.43273	0.0387249	0.148698
HNSCC18_P4_B09_S21_comb	-0.0266697	-0.0806826	-0.0137373	0.0351841	0.202112	-0.0145084	0.0361035	2.17728	0.790579
HNSCC18_P4_D02_S38_comb	0.0543265	0.552101	0.0784811	1.64378	0.103783	-0.0170569	1.09197	0.00886002	0.16146
HNSCC18_P4_G12_S84_comb	0.019878	0.709868	0.0224478	0.873612	0.602322	-0.00944744	2.19398	0.0332869	0.201074
HNSCC18_P4_F11_S71_comb	-0.0234873	0.625733	0.0729193	0.977213	0.532373	0.0187823	1.85297	-0.0563041	0.248441
HNSCC18_P4_H11_S95_comb	0.0186197	0.450362	0.141076	0.745446	0.167831	-0.0176318	2.21664	0.131544	0.164728
HNSCC18_P4_G04_S76_comb	-0.010202	0.462205	0.523157	-1.03342	0.208087	-0.0341973	1.62034	0.0362642	0.376094
HNSCC18_P4_H12_S96_comb	0.00150572	0.361181	0.053496	0.899162	0.185687	-0.00219652	2.35962	0.0324752	0.158294
HNSCC18_P4_C01_S25_comb	0.0369838	0.506511	0.234701	1.50579	0.166784	-0.0765709	2.89496	0.0313122	0.157379
HNSCC18_P4_C11_S35_comb	0.057617	0.281519	0.0541914	0.772687	0.1508	-0.0129815	2.57619	0.0404808	0.193499
HNSCC18_P4_F01_S61_comb	-0.221486	0.310731	0.0955748	1.28982	0.120199	-0.00360149	1.74095	0.00975063	0.21156
HNSCC18_P4_D06_S42_comb	0.0134788	0.373163	0.0980493	2.09989	0.162787	-0.0289853	0.832167	0.0236539	0.0945446
HNSCC18_P4_G11_S83_comb	-0.0224652	0.677445	0.241373	0.736672	0.6882	0.0696415	1.50968	-0.0119835	0.251506
HNSCC18_P4_C02_S26_comb	0.0144533	0.392001	0.0501369	1.80279	0.144595	0.00183834	1.14014	0.0279734	0.168974
HNSCC18_P4_A03_S3_comb	0.0370368	0.00107988	0.177951	0.185598	0.161963	0.0464282	-0.107368	1.45839	0.682907
HNSCC18_P4_F10_S70_comb	0.0172309	0.81362	0.0935555	0.914398	0.659503	0.00400917	1.88512	-0.00817507	0.301602
HNSCC18_P4_E04_S52_comb	0.0693228	0.344484	0.0299995	1.59898	0.149147	-0.00398858	2.66743	0.0280807	0.169074
HNSCC18_P4_C09_S33_comb	0.0355358	0.365929	0.0847068	0.340062	0.169449	-0.0307148	2.36604	0.0796537	0.187368
HNSCC18_P4_F03_S63_comb	0.0260367	0.409721	0.163415	1.07217	0.173626	-0.0188563	3.10976	0.0255723	0.022322
HNSCC18_P4_H10_S94_comb	0.0206575	0.710029	0.0336831	0.150335	0.705043	0.011335	1.99782	0.0286782	0.184869
HNSCC18_P4_G02_S74_comb	0.0247774	0.445723	0.102195	2.01161	0.157647	-0.0185114	2.80145	0.0657455	0.210027
HNSCC18_P4_B08_S20_comb	0.0678464	0.68592	0.0742883	0.726294	0.247763	-0.0313219	1.88465	0.00267431	0.180885
HNSCC18_P4_A09_S9_comb	-0.00163156	0.469578	0.149483	1.16055	0.450716	0.0817216	1.97076	-0.0140794	0.188505
HNSCC18_P4_F07_S67_comb	0.0757847	0.501191	0.0920872	1.18147	0.0871038	-0.00996773	1.26542	0.0051956	0.14344
HNSCC18_P4_E03_S51_comb	0.00299924	0.401774	0.0709744	2.13772	0.135914	0.0158681	2.21832	0.0106816	0.161185
HNSCC18_P4_H02_S86_comb	0.00779377	0.451586	0.141612	0.0305669	0.176137	-0.0897015	2.17793	0.138936	0.18747
HNSCC18_P4_H08_S92_comb	-0.00709263	0.513681	0.129119	0.342462	0.187639	-0.0256457	0.959143	0.0694513	0.374304
HNSCC18_P4_D05_S41_comb	0.00625774	0.592435	0.127912	-0.138795	0.253816	-0.0216829	2.27172	0.0134234	0.341295
HNSCC18_P4_C03_S27_comb	0.0218014	0.268332	0.0791713	1.549	0.144022	0.000103782	2.20879	0.0292821	0.170107
HNSCC18_P4_E08_S56_comb	0.0064781	0.408031	0.626892	1.19178	0.0862215	-0.0201978	1.73611	0.00775357	0.161378
HNSCC18_P4_E12_S60_comb	-0.0623504	0.271703	0.488811	0.868719	0.129897	-0.0205229	1.89171	0.0245902	0.167378
HNSCC18_P4_B10_S22_comb	0.0162575	0.557614	0.0133321	0.852663	0.42115	0.00942131	2.11061	-0.0982406	0.119093
HNSCC18_P2_A04_S100_comb	-0.0125572	0.310066	0.0335636	1.58533	0.186138	-0.0102429	2.51216	0.0129439	0.121877
HNSCC18_P7_H05_S185_comb	-0.0189826	0.328305	0.0872419	1.12077	0.164685	-0.00616149	2.31649	0.197909	0.200939
HNSCC18_P3_D04_S328_comb	0.000425409	0.378147	0.0833878	1.47796	0.158393	-0.00566739	2.58813	0.0179097	0.129992
HNSCC18_P16_A08_S200_comb	0.108519	0.252267	0.0735484	-0.0424711	0.105192	-0.00665889	-0.0305526	0.00437849	3.16599
HNSCC18_P3_D05_S329_comb	0.0181593	0.496757	0.0397442	1.28667	0.177484	-0.00113679	2.08913	0.0140592	0.142971
HNSCC18_P3_E11_S347_comb	0.0215034	0.34635	0.0759293	0.482756	0.146914	-0.0149761	2.10929	0.0612785	0.219968
HNSCC18_P2_A11_S107_comb	0.00454016	0.735437	0.0388725	-0.152904	0.563934	-0.0196472	2.32059	0.0214739	0.134242
HNSCC18_P16_B11_S215_comb	0.0172575	0.295555	0.0430052	-0.0358503	0.1526	-0.00283126	-0.233844	0.000811065	2.12905
HNSCC18_P3_B10_S310_comb	-0.015171	0.321966	0.00215439	0.638589	0.17311	-0.000270772	2.65357	0.00732721	0.155077
HNSCC18_P15_C09_S33_comb	0.0779165	0.559093	1.08689	0.00388917	0.136007	-0.000634192	-0.0798807	0.0081196	1.53117
HNSCC18_P16_F10_S262_comb	0.015856	0.139648	-0.0526093	0.0453956	0.36671	0.00764286	-0.301592	0.0051368	0.624159
HNSCC18_P7_E03_S147_comb	0.0421036	-0.00411515	0.215873	-0.0326322	0.164253	-0.00660219	-0.156839	2.53119	0.670039
HNSCC18_P13_C10_S322_comb	-0.0811153	0.153008	-0.0906959	-0.0173163	0.0915769	-0.00128137	-0.272369	0.0162132	3.37996
HNSCC18_P7_A03_S99_comb	-0.0139072	0.0622493	0.148282	0.000331151	0.0875539	1.45492	0.298333	0.225797	0.198686
HNSCC18_P15_A10_S10_comb	0.0218058	0.0758817	0.446257	0.0270624	0.162663	-0.00998524	-0.120495	-0.000432403	2.25742
HNSCC18_P15_H09_S93_comb	0.13307	0.0483621	0.1498	0.0747999	0.250973	0.00600045	0.151282	-0.00561467	0.777329
HNSCC18_P3_H08_S380_comb	-0.00268019	0.298756	0.0667765	1.67616	0.134457	-0.00337792	2.94614	0.0122726	0.193139
HNSCC18_P13_F05_S353_comb	0.160108	0.415093	0.0352108	-0.016655	0.0881806	-0.0206745	0.314178	-0.00439221	2.03344
HNSCC18_P15_C05_S29_comb	0.059919	0.149353	0.288247	0.0261743	0.203124	-0.00591027	-0.0770101	0.00127626	2.55065
HNSCC18_P16_E11_S251_comb	-0.10318	0.282363	-0.656335	0.00270333	0.0756194	0.000732794	-0.20652	0.00128766	3.13069
HNSCC18_P2_G12_S180_comb	0.0559839	0.536169	0.0200662	1.26288	0.294399	-0.00884674	2.20227	-0.0340459	0.168381
HNSCC18_P3_F11_S359_comb	-0.184282	0.782566	0.206617	0.383663	0.302736	-0.0167441	1.14441	-0.00676836	0.355303
HNSCC18_P7_E11_S155_comb	0.0938153	0.416627	0.0518851	0.776944	0.163055	-0.0335539	2.78455	0.0265591	0.132486
HNSCC18_P2_E11_S155_comb	-0.0270508	0.682294	0.0801775	0.786392	0.576406	0.0536017	1.7703	0.0118609	0.292822
HNSCC18_P3_A08_S296_comb	0.0230732	0.537881	0.0756086	0.319479	0.418886	-0.0161194	1.37628	0.0181406	0.155745
HNSCC18_P16_G09_S273_comb	-0.0118647	0.789326	0.961444	-0.0230337	0.927159	0.00463381	-0.172326	0.00197196	2.03636
HNSCC18_P2_F04_S160_comb	0.0272602	0.310551	0.0937706	1.33191	0.129494	-0.000375731	2.29668	0.00271746	0.117721
HNSCC18_P7_H11_S191_comb	-0.00773981	0.345967	0.074956	0.802647	0.168056	-0.000761237	2.4092	0.0215786	0.177979
HNSCC18_P3_D01_S325_comb	0.00170523	0.328924	0.11524	1.22491	0.197277	0.00274728	2.34088	0.0390903	0.209021
HNSCC18_P13_C01_S313_comb	0.0184393	2.69143	0.104105	0.000399824	0.162418	-0.013502	0.118914	6.74484e-05	0.274459
HNSCC18_P3_E03_S339_comb	-0.0413427	0.603448	0.323309	0.666757	0.204255	-0.0355154	3.86561	0.21604	0.00686523
HNSCC18_P2_A01_S97_comb	0.0239669	0.493013	0.204658	1.10661	0.0820227	-0.0118617	1.68072	0.00754558	0.175114
HNSCC18_P16_A04_S196_comb	-0.0199268	0.174893	0.0413424	0.0194788	0.043266	0.00190827	-0.0484046	-0.000758757	2.93248
HNSCC18_P13_E08_S344_comb	6.2213	0.291119	-0.0261185	0.0653184	0.0492296	-0.00663081	0.0526549	-0.00193316	0.059679
HNSCC18_P3_H12_S384_comb	0.0191947	0.537735	0.0740988	0.674833	0.361541	-0.00539836	2.00319	0.0224992	0.197092
HNSCC18_P3_G01_S361_comb	-0.0725302	0.838028	0.0559743	0.449466	0.132357	-0.0392283	0.488625	0.000796029	0.150658
HNSCC18_P3_G05_S365_comb	-0.0294413	0.611474	0.0482299	0.519374	0.168067	-0.0259936	2.63784	0.0254	0.0877944
HNSCC18_P13_E12_S348_comb	-0.0290109	0.446068	0.251042	0.0255897	0.0603659	-0.00354675	0.591664	0.0008516	3.08992
HNSCC18_P3_G12_S372_comb	0.00101572	0.809002	0.252282	0.430771	0.169842	0.0211615	0.725953	0.608937	0.564688
HNSCC18_P3_D09_S333_comb	0.0639882	0.412604	0.122101	0.88386	0.0455094	0.00621447	1.00673	0.0131486	0.365123
HNSCC18_P3_D03_S327_comb	0.0753497	0.538657	0.0516716	0.85401	0.402986	0.00874623	2.21747	0.0219178	0.205127
HNSCC18_P3_A02_S290_comb	6.18184	0.321432	0.0436459	0.0148951	0.0446238	-5.77426e-05	0.106555	7.93618e-06	0.0436462
HNSCC18_P7_E09_S153_comb	0.00981583	0.207061	0.0991331	-0.00556789	0.176602	-0.0114691	0.163212	2.16878	0.676965
HNSCC18_P3_F06_S354_comb	0.165892	0.475075	0.0961487	0.939965	0.130297	-0.00190594	0.346726	0.00424403	0.142776
HNSCC18_P13_B02_S302_comb	0.00121825	0.346185	-0.0120247	-0.0108254	0.0714174	-0.0100878	-0.125545	-0.00130492	3.10731
HNSCC18_P2_A03_S99_comb	-0.00274055	0.476551	0.10654	0.919536	0.39348	-0.00812932	2.03386	0.0112824	0.264704
HNSCC18_P2_C09_S129_comb	0.0212735	0.492054	0.05893	0.795773	0.133176	-0.00484168	2.35823	0.00860122	0.285131
HNSCC18_P13_F09_S357_comb	0.0608941	0.352946	0.350716	0.0102634	0.186692	0.000826047	-0.013232	-0.000209876	2.815
HNSCC18_P13_H08_S380_comb	-0.00642831	0.310581	0.180589	0.103503	0.272528	-0.000647264	-0.0649437	-0.00394967	2.47577
HNSCC18_P16_D07_S235_comb	-0.108224	0.0585295	0.363101	-0.0155567	0.123437	0.0243514	-0.0151215	0.00336593	3.23645
HNSCC18_P13_G04_S364_comb	0.00327253	0.698158	0.228865	0.597837	0.619912	0.0093159	1.35188	0.00669351	0.257068
HNSCC18_P15_E06_S54_comb	0.0366565	0.240411	0.197535	0.0243839	0.0499426	-0.0165539	-0.125087	-0.00301687	1.85387
HNSCC18_P7_C10_S130_comb	-0.0372399	0.467233	0.0585204	1.06956	0.220355	-0.0128004	2.41991	-0.0140576	0.149734
HNSCC18_P7_G04_S172_comb	0.0333713	-0.148104	0.116047	-0.013867	0.168938	-0.0209425	-0.15463	2.02103	0.642788
HNSCC18_P13_G08_S368_comb	-0.0107351	2.88084	0.0424752	0.00271572	0.170631	-0.00207837	0.0331199	-0.00183263	0.252889
HNSCC18_P16_E09_S249_comb	0.0457265	0.30189	0.0225045	0.0560941	0.151394	-0.00797493	-0.0344951	0.00345718	2.08164
HNSCC18_P7_G09_S177_comb	6.23766	0.344231	0.0728115	-0.00806687	0.0391681	0.00035508	0.0431862	-0.000149422	0.0444832
HNSCC18_P7_C11_S131_comb	0.0564516	-0.0433237	0.10321	0.0608573	0.229138	0.0556868	-0.232815	1.38915	0.637764
HNSCC18_P15_D01_S37_comb	0.101915	0.218905	2.17277	0.0141282	0.143393	-0.00493674	0.0231834	0.00916944	1.08419
HNSCC18_P13_F10_S358_comb	-0.0159256	0.378439	3.32414	-0.00223694	0.193962	-0.00908737	0.0433148	0.00113267	0.436975
HNSCC18_P13_D11_S335_comb	-0.0884955	0.179988	1.01869	-0.000283307	0.104224	0.00102719	0.0712162	-0.00357365	1.67559
HNSCC18_P15_B10_S22_comb	0.0289651	0.284934	0.497876	0.0187739	0.263172	0.000594093	0.110163	0.000433675	2.37163
HNSCC18_P15_A05_S5_comb	0.072587	0.253545	0.063445	-0.0016857	0.20664	0.00292062	-0.143272	-0.00613439	1.74068
HNSCC18_P13_H01_S373_comb	-0.0591611	0.228026	1.34955	-0.000738878	0.125593	0.00219704	-0.043694	0.00156711	0.161745
HNSCC18_P13_A02_S290_comb	0.304668	0.136769	-0.168498	-0.0432007	0.214624	0.00431778	-0.0656244	-0.00216809	3.2562
HNSCC18_P16_D10_S238_comb	0.0789124	0.142298	0.196688	0.0375042	0.331294	-0.0040963	-0.0376964	-0.00475125	0.404575
HNSCC18_P3_A10_S298_comb	0.0515061	0.346373	0.152534	1.41384	0.135644	-0.0125748	2.55019	0.018308	0.13504
HNSCC18_P7_C07_S127_comb	-0.0566667	0.0601894	0.0142562	-0.0733525	0.118388	-0.00672121	-0.0538157	2.85441	0.794365
HNSCC18_P16_A10_S202_comb	-0.0466864	0.102885	0.255792	0.113594	0.253072	-0.00132702	-0.168098	-0.00245458	2.67874
HNSCC18_P7_H03_S183_comb	-0.00451881	0.384337	0.0156564	0.64076	0.150373	0.00537133	1.78586	0.0202676	0.118596
HNSCC18_P15_D05_S41_comb	0.111672	0.312201	0.00896905	0.0211489	0.212971	-0.000487982	-0.121229	0.0149714	2.81943
HNSCC18_P15_H07_S91_comb	-0.020288	0.327893	0.104273	-0.00902867	0.0903183	0.00907274	0.0149229	0.00543114	3.77821
HNSCC18_P15_B11_S23_comb	-0.0603157	0.299781	-0.0269851	-0.00166155	0.152718	0.00732063	0.12941	-0.00161636	2.28251
HNSCC18_P15_D03_S39_comb	0.0164632	0.296792	0.91367	-0.0263698	0.0799772	0.0112777	0.0939114	0.00410281	3.08342
HNSCC18_P15_D12_S48_comb	0.0370885	0.214848	0.155636	0.0449841	0.125633	-0.00801547	-0.132762	0.000421226	3.22315
HNSCC18_P7_F01_S157_comb	-0.0251163	0.145169	0.149178	0.0473056	0.0806429	1.58	0.0664757	0.175686	0.255685
HNSCC18_P2_D03_S135_comb	0.103703	0.439574	0.119331	0.980221	0.0963728	-0.00740323	0.787876	0.00490544	0.141882
HNSCC18_P3_H01_S373_comb	0.0346057	0.726079	0.0589789	0.67542	0.585669	-0.00542165	2.17232	0.00964435	0.256507
HNSCC18_P15_H08_S92_comb	0.0435865	0.0129102	0.0303217	0.033562	0.198145	0.00290718	-0.184065	0.000944145	0.980404
HNSCC18_P13_G03_S363_comb	-0.111337	0.262645	-0.170995	0.0381906	0.113453	0.00257408	-0.0329441	0.000587002	2.96149
HNSCC18_P7_C02_S122_comb	0.0752912	0.570198	0.0137017	0.657204	0.279916	0.00144712	2.65979	0.00281972	0.113965
HNSCC18_P13_H04_S376_comb	0.0248796	1.37347	0.163445	-0.072804	0.668637	-0.014905	0.028356	0.0848536	0.0523628
HNSCC18_P2_C10_S130_comb	0.000459124	0.496739	0.0734678	1.16693	0.130236	-0.0156122	2.23856	0.0101084	0.139224
HNSCC18_P13_B12_S312_comb	0.0361645	0.189513	0.0258917	0.027414	0.0893676	-0.00370873	0.2151	9.56331e-06	2.54678
HNSCC18_P7_B06_S114_comb	0.035048	-0.0130296	0.174625	0.0528217	0.190774	0.126446	-0.14489	1.48816	0.72113
HNSCC18_P7_B05_S113_comb	0.0212724	0.137746	0.0512548	-0.0619546	0.17227	0.0303751	0.01794	2.02899	0.627755
HNSCC18_P7_G02_S170_comb	-0.0207121	0.0602339	0.164197	0.123272	0.0725174	1.53336	0.0164543	0.17892	0.233507
HNSCC18_P3_G06_S366_comb	-0.0353943	0.46672	0.283395	1.49663	0.124834	0.00413853	2.50265	0.020168	0.152099
HNSCC18_P16_E08_S248_comb	0.0408869	0.178763	0.155211	-0.00460435	0.0903762	-0.00298373	-0.328906	0.0564738	1.98669
HNSCC18_P7_F04_S160_comb	0.0414273	0.294026	0.0692632	1.35166	0.151568	-0.00719875	2.3012	0.105297	0.143062
HNSCC18_P15_A12_S12_comb	0.0714065	0.301404	0.0248987	0.0694627	0.101963	0.0070317	-0.193925	-0.00929325	1.91292
HNSCC18_P2_D04_S136_comb	0.00954933	0.447113	0.0498271	0.757091	0.13623	-0.0212095	1.50076	0.00422982	0.132974
HNSCC18_P15_F12_S72_comb	-0.0524627	0.145806	-0.0167074	0.0394658	0.12689	0.00255788	-0.046135	0.00489629	3.06979
HNSCC18_P2_H10_S190_comb	0.0172944	0.439359	0.0951676	0.470927	0.146364	-0.0121383	0.774064	0.0487234	0.176107
HNSCC18_P13_H09_S381_comb	0.159501	0.455321	0.258856	-0.0515773	3.0288	-0.00574566	-0.00585658	-0.000431029	0.0807663
HNSCC18_P3_E07_S343_comb	-0.0485814	0.0425776	-0.00753501	-0.00952319	0.166489	-0.0117169	-0.102955	2.60759	0.683398
HNSCC18_P16_B10_S214_comb	-0.00337336	0.341233	3.46913	0.0243145	0.256945	-0.000319509	0.0888938	0.00189573	0.499673
HNSCC18_P16_F06_S258_comb	0.0267393	0.152589	0.00672073	0.0301	0.112682	-0.0125226	-0.169016	0.0137493	2.05924
HNSCC18_P15_B07_S19_comb	-0.0468831	0.231836	0.0291473	0.220316	0.181625	-0.0168031	-0.470888	0.0101848	1.86766
HNSCC18_P2_C06_S126_comb	0.00965495	0.41639	0.0202804	1.81027	0.237002	-0.0109571	2.47915	-0.010925	0.0863382
HNSCC18_P2_F05_S161_comb	-0.0432414	0.502125	0.0660664	1.31601	0.137219	0.0016702	2.23016	-0.0840507	0.289888
HNSCC18_P16_A01_S193_comb	-0.00616558	0.282449	0.00741771	0.0778295	0.106084	-0.0132547	-0.261454	0.00678951	3.31689
HNSCC18_P7_B07_S115_comb	0.0825485	-0.0656728	0.178414	0.014883	0.183854	0.0774793	-0.0723854	1.62826	0.739185
HNSCC18_P15_G10_S82_comb	0.00766199	0.149649	0.0441657	0.0595638	0.025772	-0.017352	-0.183501	-0.0086647	2.1653
HNSCC18_P15_H05_S89_comb	-0.0131992	0.0682285	-0.0346763	-0.0739708	-0.0232164	-0.0397419	-0.234062	-0.0197811	3.44063
HNSCC18_P13_H07_S379_comb	-0.1326	0.162564	-0.0896359	0.0402351	0.110067	0.000869679	-0.153907	-0.000621991	2.4176
HNSCC18_P13_F11_S359_comb	-0.025935	0.339475	3.44282	-0.00789618	0.208333	-0.0105259	-0.0250636	0.00387002	0.476496
HNSCC18_P3_C12_S324_comb	0.0370851	0.35784	0.084982	1.81421	0.18583	0.0273553	2.27628	0.17804	0.15814
HNSCC18_P2_D02_S134_comb	0.0112269	0.459078	0.0817541	0.959884	0.102768	-0.00398554	1.73461	0.00192184	0.1403
HNSCC18_P15_C07_S31_comb	-0.0209753	0.739757	1.61332	0.267104	0.967345	-0.00331604	0.0595069	0.00666157	0.911532
HNSCC18_P7_F07_S163_comb	-0.0132776	0.0582497	0.113024	0.0371503	0.129179	1.45501	0.0218968	0.179818	0.205321
HNSCC18_P3_A03_S291_comb	-0.0299592	0.298767	0.108514	1.38352	0.165936	-0.0213632	2.4423	-0.00209635	0.178463
HNSCC18_P13_E09_S345_comb	0.0398981	2.85597	0.154215	-0.00104958	0.151604	-0.00017842	0.0989589	-0.00053071	0.255622
HNSCC18_P3_D06_S330_comb	-0.0330242	0.433625	0.0394654	0.768461	0.148053	-0.0116026	1.48533	0.0333306	0.0865289
HNSCC18_P3_B06_S306_comb	-0.0297359	0.627288	0.138006	0.723463	0.518974	-0.0116348	1.49392	0.0127797	0.351803
HNSCC18_P16_C04_S220_comb	-0.0246579	0.167377	0.100225	0.0187118	0.0831796	0.031029	-0.0697011	-0.00190801	1.95016
HNSCC18_P3_F03_S351_comb	0.0142326	0.374954	0.0678011	1.02051	0.154696	-0.0154943	2.15782	0.00302089	0.254908
HNSCC18_P3_B12_S312_comb	-0.0336028	0.437659	0.0879691	0.48047	0.107286	-0.00516153	2.33276	0.0330317	0.268941
HNSCC18_P13_D04_S328_comb	0.234686	0.273426	0.0551045	-0.0227405	0.16929	0.00166743	-0.0566151	-0.000218963	2.77545
HNSCC18_P16_E02_S242_comb	-0.0862735	0.224882	-0.395228	0.00865611	0.0997147	0.00389666	0.0516633	0.000305818	3.33208
HNSCC18_P7_G12_S180_comb	-0.0429283	0.835507	0.284613	0.442774	0.171095	0.0137604	0.77631	0.64851	0.57538
HNSCC18_P3_D12_S336_comb	0.0490845	0.597035	0.0777872	0.896759	0.157334	-0.0175083	2.09581	0.0860415	0.136157
HNSCC18_P15_D02_S38_comb	-0.0154441	0.0433187	-0.0124336	-0.00019111	0.136019	-0.00173086	-0.0616701	0.00211122	1.56584
HNSCC18_P7_A01_S97_comb	-0.0323447	0.796816	0.241619	0.471948	0.163708	-0.000888985	0.707653	0.602158	0.513323
HNSCC18_P13_F12_S360_comb	0.00188246	0.342221	-0.0351632	-0.0397752	0.0216923	0.0236034	-0.0873465	-0.00105335	3.10112
HNSCC18_P7_G11_S179_comb	0.0149403	0.48032	0.0815138	0.441699	0.0529151	-0.0175321	1.7371	0.00928308	0.139681
HNSCC18_P3_B01_S301_comb	0.0129423	0.82759	0.0473804	0.589915	0.772289	-0.00597251	0.893952	0.00355596	0.216062
HNSCC18_P2_H11_S191_comb	0.0365307	-0.0329035	0.0913322	-0.000254245	0.219128	0.0692354	-0.0507215	1.51178	0.675509
HNSCC18_P16_A09_S201_comb	0.254224	0.203317	0.0276604	-0.0692177	0.0533003	-0.00693228	-0.133459	-0.00435647	2.45846
HNSCC18_P15_F03_S63_comb	0.0371812	0.142242	-0.0457409	-0.0208898	0.056182	-0.0148091	-0.245387	-0.0062156	3.21547
HNSCC18_P7_A08_S104_comb	0.00957044	0.471321	0.0899974	1.0911	0.110687	-0.00705793	1.27669	0.00697419	0.176623
HNSCC18_P3_H02_S374_comb	0.12985	0.381438	0.109954	0.942316	0.17914	-0.00250742	2.64531	0.0211976	0.159778
HNSCC18_P2_H04_S184_comb	-0.00620307	-0.0725863	0.0698388	0.171908	0.257322	0.0331217	-0.0802362	1.4461	0.614697
HNSCC18_P2_C11_S131_comb	0.0399538	0.608442	0.0465737	1.36683	0.512262	-0.0187932	2.05376	0.0176437	0.16822
HNSCC18_P3_H03_S375_comb	0.0505153	0.000144071	0.00813844	0.0163899	0.17948	-0.0119965	-0.0511261	2.29284	0.727212
HNSCC18_P3_A07_S295_comb	0.029395	0.310461	0.119872	1.13523	0.0718266	-0.00780112	1.62833	0.00488556	0.140034
HNSCC18_P13_E02_S338_comb	0.0966684	0.00813896	0.020201	-0.0218159	0.0494148	0.00674247	-0.141241	-0.00119065	3.07965
HNSCC18_P7_C12_S132_comb	-0.0622878	0.37989	0.0554483	-0.113846	0.172318	-0.0531937	0.425212	1.84757	0.638426
HNSCC18_P16_B04_S208_comb	0.00180265	0.213561	-0.0845725	-0.0490179	0.0313573	-0.0151263	1.16793	-0.00578644	3.4373
HNSCC18_P7_A02_S98_comb	-0.0391169	0.202488	0.137083	-0.0438947	0.0840317	0.977488	0.141734	0.20926	0.210651
HNSCC18_P15_E01_S49_comb	0.0182933	-0.102001	0.149012	-0.00154024	0.0932896	-0.00702601	-0.0987147	0.0139815	2.05192
HNSCC18_P2_E12_S156_comb	0.152837	0.386673	0.0438624	0.322479	0.189194	-0.0245418	1.52853	-0.0309718	0.132311
HNSCC18_P7_H10_S190_comb	0.0925523	0.316934	0.0771717	1.12338	0.15275	-0.0375856	1.8752	0.0213422	0.221391
HNSCC18_P13_B10_S310_comb	-0.0124218	0.300763	2.46181	-0.00449939	0.190244	-0.00204102	-0.00729414	0.00452466	0.427887
HNSCC18_P2_G05_S173_comb	0.000716067	0.356846	0.106766	1.50392	0.280185	-0.0288681	2.26296	0.0841564	0.130941
HNSCC18_P15_A07_S7_comb	0.0845458	0.324661	0.098523	0.0203353	0.0926656	-0.0136287	-0.0896841	-0.00844502	3.01987
HNSCC18_P13_A04_S292_comb	0.0372982	0.356287	3.79214	-0.0119616	0.0953309	-6.84926e-05	0.0987822	0.00846142	0.365639
HNSCC18_P3_B05_S305_comb	-0.00413149	0.351213	0.0969562	1.44155	0.153663	-0.0755086	1.70323	0.0269457	-0.00722173
HNSCC18_P16_G01_S265_comb	-0.0119533	0.340904	-0.00485671	0.0120569	0.0688632	-0.000348621	-0.206395	-0.00439424	0.945592
HNSCC18_P3_D10_S334_comb	0.0361712	0.463791	0.131174	0.500137	0.16511	-0.0306914	2.066	0.161998	0.18756
HNSCC18_P7_A07_S103_comb	-0.0292055	0.759796	0.247507	0.46402	0.155457	0.0395443	0.598899	0.64146	0.545779
HNSCC18_P15_E11_S59_comb	-0.108938	0.499822	0.341948	0.0332715	0.108873	0.00284069	-0.130699	0.0144937	2.67111
HNSCC18_P2_H05_S185_comb	-0.0596508	0.582257	0.0768252	0.841991	0.115344	-0.0131852	2.39581	0.00719326	0.115231
HNSCC18_P13_F06_S354_comb	-0.0743263	0.160392	0.16923	0.00657716	0.278521	0.00656429	0.0474341	0.0019565	2.96542
HNSCC18_P15_C04_S28_comb	0.150125	0.0381022	-0.00853947	-0.0350793	-0.0410384	-0.0298147	-0.0646907	-0.00321569	3.20925
HNSCC18_P2_G07_S175_comb	0.0504639	0.284599	0.0730617	0.762302	0.135519	-0.0105434	2.84468	0.021592	0.145317
HNSCC18_P3_F02_S350_comb	-0.0236798	0.459389	0.100587	2.33514	0.18182	-0.0547838	2.40884	-0.00244238	0.1836
HNSCC18_P2_G09_S177_comb	0.0457639	-0.00627068	0.250218	0.0432652	0.263105	0.042229	-0.197596	1.59786	0.728085
HNSCC18_P3_F08_S356_comb	-0.0152778	0.402249	0.0765124	0.820456	0.191595	-0.00193512	1.59513	0.0499775	0.209472
HNSCC18_P7_E06_S150_comb	-0.0152746	0.382816	0.0384188	0.865988	0.17316	-0.00262055	1.72648	0.0232585	0.163233
HNSCC18_P16_H08_S284_comb	-0.0297531	0.30578	0.137864	0.0151796	0.229074	-0.000267619	0.0206611	0.00415098	2.61631
HNSCC18_P13_B06_S306_comb	0.00775304	0.168034	0.0456803	-0.0326244	0.15358	0.0014291	0.12531	0.00153915	3.72502
HNSCC18_P2_C05_S125_comb	0.0278376	0.398906	0.250556	1.47523	0.239257	-0.0424656	2.54927	0.0275673	0.144491
HNSCC18_P7_D01_S133_comb	-0.0360061	0.397675	0.0875371	0.0209774	0.22729	-0.0350955	0.121425	2.20678	0.665502
HNSCC18_P2_E04_S148_comb	0.0470777	0.46955	0.0956678	0.981924	0.122806	-0.00439781	1.51417	0.000220207	0.150112
HNSCC18_P7_D02_S134_comb	0.0314254	0.416768	0.0797836	1.07884	0.0978992	-0.0093958	1.90659	-0.000108168	0.184849
HNSCC18_P7_A10_S106_comb	-0.0279199	0.124164	0.126049	0.000439777	0.0550646	1.70381	0.120109	0.192681	0.213524
HNSCC18_P2_E08_S152_comb	-0.00451201	0.482787	0.298641	0.255108	0.196171	-0.0307019	1.8241	0.18537	0.124534
HNSCC18_P16_B06_S210_comb	0.0164995	0.234806	0.0212119	0.00607304	0.109999	-0.00352012	-0.0683923	0.0261735	2.60185
HNSCC18_P7_A05_S101_comb	-0.00276348	0.367731	0.125104	0.364298	0.170173	-0.0112297	2.2778	0.195197	0.202118
HNSCC18_P7_H04_S184_comb	0.0110798	0.447313	0.109905	1.57834	0.135522	-0.0101429	1.85782	0.122011	0.0367048
HNSCC18_P13_F04_S352_comb	-0.00272677	0.425558	-0.0997031	-0.0771944	0.108622	-0.00401127	-0.376265	-0.00178152	2.1669
HNSCC18_P16_B07_S211_comb	0.0199717	0.265044	0.0703178	0.0463261	0.283686	0.0022433	-0.13447	0.00191103	1.24684
HNSCC18_P7_G07_S175_comb	-0.138446	0.099346	0.132173	-0.0709371	0.114317	2.26164	0.305764	0.213828	0.125742
HNSCC18_P15_G12_S84_comb	0.106467	0.396152	0.0742085	-0.0114825	0.134271	-0.0746094	-0.0964534	0.00348286	1.18546
HNSCC18_P13_G02_S362_comb	0.00624158	0.287549	0.0245805	-0.0222975	0.0656234	-0.016617	-0.303175	0.00919116	2.90041
HNSCC18_P2_G10_S178_comb	-0.00765886	0.60781	0.134548	0.581433	0.171619	-0.0448701	3.00319	0.0105499	0.0204111
HNSCC18_P13_G06_S366_comb	-0.0347461	0.334385	-0.068343	-0.00267582	0.0614064	0.0421431	-0.216881	-0.00363727	2.86111
HNSCC18_P15_A08_S8_comb	0.00648397	1.13302	-0.567719	-0.068582	1.32983	0.0027955	0.431299	0.00122578	1.39836
HNSCC18_P7_E02_S146_comb	0.0906304	0.432278	0.0679431	0.880173	0.107894	-0.00392319	1.8523	0.000912787	0.144558
HNSCC18_P15_A03_S3_comb	0.0853995	0.17209	0.0812041	-0.0514656	0.0644634	-0.00233537	0.430234	-0.00247252	2.60788
HNSCC18_P13_A09_S297_comb	0.00540401	0.297629	2.15189	0.00595496	0.215242	-0.00966706	0.0679041	0.00990087	0.462016
HNSCC18_P15_D04_S40_comb	-0.0174601	0.232503	0.0035223	0.00529608	0.0493954	-0.00133713	-0.148297	0.00342238	3.75879
HNSCC18_P3_D02_S326_comb	0.00961419	0.408596	0.0683559	1.12285	0.154063	-0.0155473	2.2814	0.00742521	0.155726
HNSCC18_P7_E12_S156_comb	0.0159015	0.348669	0.0756311	0.90126	0.205395	-0.0120442	2.57747	0.0276394	0.142046
HNSCC18_P2_E01_S145_comb	0.00997152	0.360722	0.118337	1.44994	0.190297	-0.0416466	2.39621	0.068255	0.164066
HNSCC18_P15_C03_S27_comb	-0.110123	0.0983688	-0.0364726	0.0248712	0.0963903	0.00629983	0.0874834	0.00214405	3.60471
HNSCC18_P13_E07_S343_comb	-0.0672084	0.17175	0.996498	0.00201242	0.119219	0.00192969	0.0187973	0.00503954	2.96956
HNSCC18_P13_E05_S341_comb	0.109636	0.168066	-0.049717	-0.0359153	0.0763188	0.00932121	-0.0359828	-0.000335386	3.16873
HNSCC18_P2_E05_S149_comb	0.0534146	0.608449	0.0156783	0.989978	0.464939	-0.0178841	2.59624	0.0302161	0.121582
HNSCC18_P7_F11_S167_comb	-0.024645	0.20196	-0.0449715	0.239666	0.24598	0.220464	0.20484	0.915169	0.456138
HNSCC18_P7_H06_S186_comb	-0.0369115	0.0706033	0.162255	-0.0766797	0.07276	1.58428	0.0661942	0.21522	0.277882
HNSCC18_P13_C09_S321_comb	-0.0417713	0.247147	0.199993	0.0703643	0.126997	0.00205267	0.0269782	0.0109668	2.27605
HNSCC18_P7_F12_S168_comb	-0.0376925	0.127825	0.152178	-0.0498741	0.0783741	1.36347	0.0307893	0.254945	0.225807
HNSCC18_P2_G03_S171_comb	-0.00926588	0.0296789	0.0508587	-0.00990854	0.265888	0.0152545	-0.106813	2.10369	0.609928
HNSCC18_P13_G01_S361_comb	0.0371903	0.396477	0.137529	0.0019429	0.095268	0.0349382	0.207702	-0.00495921	2.39964
HNSCC18_P13_F01_S349_comb	0.0458426	0.0939833	0.104676	-0.0675857	0.0371964	-0.000585108	-0.0919743	-0.00151472	3.11056
HNSCC18_P3_C01_S313_comb	-0.0589415	0.578398	0.0591063	0.561544	0.232805	-0.0492008	2.41607	-0.028758	-0.00145049
HNSCC18_P15_E03_S51_comb	0.0317632	0.0234264	0.220988	0.125302	0.106345	-0.0126117	-0.146137	-0.00345053	1.5088
HNSCC18_P15_B02_S14_comb	0.114353	0.224534	0.00674291	-0.0695445	0.231223	-0.00247831	0.0657989	-0.00561024	2.12643
HNSCC18_P16_F04_S256_comb	-0.0164388	0.153329	0.666291	0.00125948	0.15752	0.0014885	-0.0457346	0.0194629	3.14158
HNSCC18_P7_C08_S128_comb	0.0533877	0.0341467	-0.105348	-0.0177706	0.178712	-0.00825406	-0.0964623	2.57748	0.65514
HNSCC18_P2_F09_S165_comb	0.241216	0.448124	0.0710355	2.25835	0.110287	-0.0209542	2.9641	-0.0148312	0.191485
HNSCC18_P7_E05_S149_comb	-0.0250576	0.0471439	0.137708	-0.021869	0.0663867	1.67551	0.0150646	0.235617	0.25095
HNSCC18_P13_B09_S309_comb	-0.00568337	0.404196	-0.0239051	-0.040066	0.0351958	0.00530012	-0.0919819	-0.00106831	2.79095
HNSCC18_P2_A05_S101_comb	0.0581506	0.357482	0.124935	1.20575	0.139371	-0.00161182	1.98273	0.0189421	0.105738
HNSCC18_P15_A02_S2_comb	0.0782461	0.109249	0.218023	0.116994	0.288705	0.00448057	-0.0132065	0.00225964	1.22982
HNSCC18_P2_B08_S116_comb	-0.0369922	0.756866	0.108387	0.942043	0.649905	0.0463144	1.67682	0.0233395	0.238282
HNSCC18_P13_D03_S327_comb	-0.0186476	0.134277	0.0473758	-0.0545817	0.0221669	-0.0294124	0.127197	-0.00696005	3.45505
HNSCC18_P2_C12_S132_comb	0.0498658	0.326081	0.110936	0.881549	0.161013	0.00634159	1.52883	-0.000840747	0.158841
HNSCC18_P2_G04_S172_comb	0.039811	0.0197449	-0.078563	-0.0149196	0.195678	0.00255554	-0.111558	2.5174	0.689185
HNSCC18_P16_C05_S221_comb	0.0336267	0.207981	0.0799287	0.0574704	0.176312	-0.000868808	-0.279438	0.00153221	4.14675
HNSCC18_P3_E12_S348_comb	0.000189812	0.451543	0.0307329	0.702169	0.19066	-0.0271878	2.45839	0.0240686	0.136771
HNSCC18_P2_H09_S189_comb	0.00276501	0.357975	0.0828764	0.992263	0.091316	-0.0065115	2.04369	0.00518878	0.143767
HNSCC18_P13_A11_S299_comb	6.14742	0.350961	0.0359979	0.00830927	0.046179	0.000739144	0.033805	-0.000377589	0.0491145
HNSCC18_P13_D01_S325_comb	0.0461975	0.1599	-0.00115757	-0.0112511	0.0968212	0.00281548	0.0288579	0.0256816	2.62456
HNSCC18_P15_F01_S61_comb	0.111362	0.1471	0.0627996	-0.00245941	0.123291	-0.0712754	0.0919689	0.00674791	2.87689
HNSCC18_P2_E03_S147_comb	0.0210564	-0.0441335	0.0114562	0.0193348	0.162123	-0.0307511	-0.125848	2.65759	0.694193
HNSCC18_P3_H04_S376_comb	6.0556	0.19517	-0.0428039	-0.0152172	0.0537727	-0.0100467	0.12552	0.00175824	0.0758258
HNSCC18_P13_E10_S346_comb	0.11348	0.213869	0.112107	-0.0555101	0.388505	-0.019755	0.112484	-0.0125515	3.18791
HNSCC18_P13_E11_S347_comb	0.0161538	0.0873185	0.0740406	0.0233639	0.0926099	-0.0180875	1.86288	0.00600759	2.00021
HNSCC18_P3_G10_S370_comb	0.00280568	0.45585	0.0591474	0.672027	0.14241	-0.0206872	1.37575	0.0380738	0.173284
HNSCC18_P3_B11_S311_comb	0.0241732	0.839468	0.389514	0.440905	0.228545	0.08088	0.760418	0.231978	0.534526
HNSCC18_P2_C04_S124_comb	0.0461616	0.466309	0.0565374	1.23301	0.112512	-0.0213912	2.14515	0.00124703	0.156324
HNSCC18_P7_F06_S162_comb	-0.0153307	0.0881222	0.204007	0.0324425	0.245205	0.0346865	-0.131719	1.50718	0.700187
HNSCC18_P2_F02_S158_comb	0.00635535	0.307691	0.0928507	0.414416	0.177277	-0.0257195	1.96534	0.0743848	0.199878
HNSCC18_P3_E02_S338_comb	0.0292619	0.306614	0.927065	0.405656	0.120404	0.00150096	1.86218	0.0253817	0.185221
HNSCC18_P2_F03_S159_comb	0.024457	0.683113	0.0206336	0.152391	0.429454	-0.0108248	2.18903	0.0232226	0.213517
HNSCC18_P2_F10_S166_comb	0.0335936	0.547982	0.0728473	0.421737	0.506355	-0.00616069	1.38061	0.0150063	0.152059
HNSCC18_P7_B08_S116_comb	0.054118	-0.0204141	0.191252	0.0637408	0.180357	0.0550297	-0.181094	1.62455	0.71923
HNSCC18_P15_D09_S45_comb	-0.0167828	0.284296	0.0295817	-0.00598856	0.189789	0.00204	-0.0437321	0.0029698	3.55742
HNSCC18_P3_C07_S319_comb	-0.00734552	0.633724	0.200799	1.77883	0.115508	-0.0233549	1.68222	-0.0208497	0.19986
HNSCC18_P2_E09_S153_comb	0.0415269	0.228529	0.0819063	1.51754	0.157361	-0.012093	2.7374	0.0378075	0.162895
HNSCC18_P15_A11_S11_comb	-0.0478809	0.0087318	0.023293	0.0728876	0.110627	-0.000260456	-0.0579906	0.00843826	0.666533
HNSCC18_P15_A01_S1_comb	-0.0136026	0.230202	0.0987575	-0.034167	0.175278	-0.00217027	-0.0884801	0.000748475	2.21253
HNSCC18_P13_H02_S374_comb	-0.00014358	0.579337	-0.0361325	0.262213	0.137543	0.00027027	1.58256	0.0129786	0.687794
HNSCC18_P13_B08_S308_comb	-0.000280138	0.233876	0.717103	-0.00821502	0.259234	-0.00881388	0.207044	0.00403809	0.508998
HNSCC18_P15_G06_S78_comb	0.0339618	0.438526	0.138671	0.00504772	0.161006	0.00326098	0.0428914	0.00634169	1.67344
HNSCC18_P7_F10_S166_comb	0.034312	2.85688	0.0211222	-0.00383241	0.166844	-0.049154	0.106549	-0.0010564	0.269487
HNSCC18_P13_C12_S324_comb	0.076115	0.124338	0.0431839	0.00849057	0.0630143	-0.1261	-0.134295	-0.00289123	1.76316
HNSCC18_P7_A12_S108_comb	0.0258852	2.96908	-0.00716032	-0.00319761	0.172548	0.149122	0.111322	-0.00188566	0.237405
HNSCC18_P7_D07_S139_comb	0.0830138	0.150564	0.0706115	-0.0417362	0.192271	0.0429018	0.105922	1.97424	0.751276
HNSCC18_P16_H07_S283_comb	0.0417187	0.0816334	0.00871533	-0.0896492	0.032744	0.00310614	0.0730678	-0.00190886	2.87892
HNSCC18_P3_A01_S289_comb	0.0129835	0.407782	0.0216098	1.04082	0.141919	-0.0420169	1.91258	0.0145785	0.162336
HNSCC18_P13_C11_S323_comb	0.0435121	0.0800196	3.41662	0.0424872	0.100624	0.0010572	0.00956666	-0.0012301	0.404596
HNSCC18_P7_A04_S100_comb	0.0139389	0.0217933	-0.0102306	0.00751109	0.171345	0.066671	-0.167711	2.62941	0.589626
HNSCC18_P3_G03_S363_comb	-0.000753975	0.458694	0.587133	0.127467	0.117995	-0.00836374	1.77011	0.00787017	0.237349
HNSCC18_P3_G02_S362_comb	0.00169201	0.517344	0.0838298	0.458495	0.174745	-0.0038377	1.77238	0.094021	0.226658
HNSCC18_P15_G04_S76_comb	-0.0637293	0.102388	-0.118702	-0.035807	0.10202	0.00543317	0.0504605	0.00514686	2.84056
HNSCC18_P7_D12_S144_comb	0.0139548	0.111998	0.025988	0.00043913	0.227365	0.00484066	0.0455645	2.30645	0.663696
HNSCC18_P13_A07_S295_comb	0.0186389	0.284023	0.0332908	0.042771	0.077843	0.00356173	-0.191928	5.80558e-05	3.28079
HNSCC18_P3_F10_S358_comb	-0.00106319	0.440455	0.0866511	0.378343	0.189125	-0.0148671	2.44264	0.0801815	0.191782
HNSCC18_P15_G03_S75_comb	0.0211037	0.0980083	0.0336336	-0.044995	0.0279223	0.0286963	-0.100343	-0.000660435	2.95375
HNSCC18_P13_E04_S340_comb	0.0910389	0.245937	0.0615285	-0.0387312	0.163719	-0.000525184	-0.311431	-0.00365509	3.21966
HNSCC18_P2_H07_S187_comb	0.0184527	0.500081	0.119671	0.589049	0.206556	-0.0298601	3.29441	0.00403122	0.0565695
HNSCC18_P16_G02_S266_comb	0.0964878	0.268278	0.0809166	-0.0344513	0.244152	0.00547306	0.0874732	0.0217703	1.4766
HNSCC18_P16_C10_S226_comb	0.0215801	0.095633	-0.0271165	0.0582525	0.359478	-0.000220829	-0.101302	-0.00309841	0.904406
HNSCC18_P16_A11_S203_comb	0.0557726	0.39671	0.0480864	-0.0479848	0.146013	0.00194849	-0.106617	0.000534448	2.0663
HNSCC18_P2_B12_S120_comb	-0.0276159	0.80339	0.424262	0.767276	0.208691	-0.02534	1.57715	-0.00178648	0.196583
HNSCC18_P2_C07_S127_comb	0.016035	0.727146	0.0916903	0.924571	0.528198	-0.0141833	1.85019	0.0120537	0.267894
HNSCC18_P2_B11_S119_comb	0.0471549	0.282158	0.0503953	1.55757	0.211328	-0.0131377	2.63543	0.00326006	0.1285
HNSCC18_P7_G03_S171_comb	-0.0610305	0.0979017	0.135077	0.0368101	0.0802403	1.6349	0.00507863	0.200458	0.264118
HNSCC18_P2_D06_S138_comb	-0.00822881	0.138967	0.171378	0.784399	0.13159	-0.0108758	2.39153	0.0357217	0.129613
HNSCC18_P2_B04_S112_comb	0.0141286	0.336832	0.0702964	1.14051	0.122744	-0.00589499	2.25545	8.75113e-05	0.214303
HNSCC18_P16_A05_S197_comb	0.197768	0.192339	0.573185	0.046389	0.0836747	-0.00318249	-0.143758	0.00155651	1.93502
HNSCC18_P7_F03_S159_comb	-0.0600007	0.041946	0.115458	0.110242	0.0678642	1.70497	0.00402705	0.167009	0.271524
HNSCC18_P3_H05_S377_comb	-0.00780108	0.340849	0.0128994	1.65864	0.176903	-0.00465704	2.15851	0.00219449	0.16258
HNSCC18_P16_H09_S285_comb	0.12564	0.24814	0.116865	0.0468883	0.0561694	-0.00671161	0.0530801	-0.00241839	1.91048
HNSCC18_P15_F05_S65_comb	0.0305316	0.342081	-0.00659081	0.12548	0.0627789	-0.0298417	-0.0796247	-0.00241076	3.58873
HNSCC18_P16_B03_S207_comb	-0.0707654	0.218859	0.299039	-0.00707239	-0.0126549	-0.00910353	-0.0217593	-0.00142117	1.86731
HNSCC18_P13_G05_S365_comb	0.0558378	0.18316	1.24532	0.0135837	0.111932	7.24305e-06	-0.11483	-0.0032518	2.49971
HNSCC18_P13_C03_S315_comb	0.0166517	0.508787	0.0967308	0.0411966	0.107395	-0.0186823	1.41269	-0.00685376	2.09277
HNSCC18_P2_A10_S106_comb	0.0256114	0.46283	0.116983	1.15356	0.10178	-0.0220171	1.84523	0.00299042	0.172144
HNSCC18_P7_A09_S105_comb	-0.0373005	0.501779	0.0620586	0.484183	0.261511	-0.040904	2.88337	-0.00123137	0.166061
HNSCC18_P13_C08_S320_comb	-0.120289	0.411606	0.415936	0.0398342	0.119062	0.0101732	-0.0178098	0.00924555	2.33565
HNSCC18_P7_B11_S119_comb	-0.0582341	0.294168	0.10717	0.03147	0.117592	0.890744	0.307795	0.177923	0.259811
HNSCC18_P7_F05_S161_comb	0.0207334	0.486345	0.0609621	-0.466033	0.156776	-0.014011	1.00842	0.007398	0.240582
HNSCC18_P13_H12_S384_comb	0.057456	0.563291	1.39592	-0.00799206	0.00566379	-0.0234771	0.251217	-0.0154569	2.15106
HNSCC18_P3_G07_S367_comb	0.0272348	0.374805	0.113938	1.40374	0.174862	0.0287771	2.53007	0.0351863	0.160596
HNSCC18_P13_D09_S333_comb	0.0459034	0.180225	0.0570296	0.0118189	0.0616221	-0.000420598	-0.17977	0.0264633	1.94172
HNSCC18_P3_D11_S335_comb	0.0660288	0.731447	0.0402926	0.80215	0.53822	-0.014337	1.92275	0.0152815	0.201971
HNSCC18_P15_G05_S77_comb	-0.0333343	0.307017	-0.0297868	0.00928415	0.0785586	0.000505528	-0.245311	0.0101106	0.830624
HNSCC18_P7_G05_S173_comb	-0.0011674	0.157622	0.13855	-0.0471015	0.0726449	1.37736	0.168107	0.219136	0.28169
HNSCC18_P2_D11_S143_comb	0.0189665	0.472987	0.0471028	0.847839	0.454776	0.00860199	1.93616	-0.0324372	0.307821
HNSCC18_P15_B03_S15_comb	-0.0324557	0.104439	0.0158411	-0.0503063	0.13305	-0.000572394	0.170539	0.000985673	2.32856
HNSCC18_P15_E05_S53_comb	-0.00802143	0.0586146	0.0793108	0.0264325	0.440007	0.010151	-0.320117	0.00470475	1.2773
HNSCC18_P2_E10_S154_comb	0.0129537	0.211873	0.156087	1.46121	0.163263	-0.00842243	2.9621	0.0113691	0.188021
HNSCC18_P16_H12_S288_comb	-0.0216529	0.174568	0.0856413	0.0366413	0.0952271	-0.0161645	1.75118	0.0136455	3.93554
HNSCC18_P7_B04_S112_comb	-0.0418439	0.855712	0.0735035	0.400344	0.728089	0.0102131	0.862581	0.0115326	0.304584
HNSCC18_P13_F02_S350_comb	0.0313092	2.78511	0.107786	0.00316223	0.189238	-0.00720835	0.154658	-0.0037173	0.279864
HNSCC18_P13_E03_S339_comb	0.0406146	0.0707105	0.302093	0.030021	0.298057	0.00110934	-0.138748	-0.00247758	2.17683
HNSCC18_P7_H01_S181_comb	0.0150787	0.0950063	0.124851	-0.0199566	0.0704232	1.73697	0.0829569	0.162133	0.254028
HNSCC18_P15_E10_S58_comb	-0.0964991	0.198666	0.208474	-0.0125364	0.104648	-0.0353545	0.0619092	0.00395887	1.79631
HNSCC18_P7_C03_S123_comb	-0.0952582	0.210564	0.145059	-0.0797301	0.117595	1.79408	0.0982581	0.191791	0.294754
HNSCC18_P15_A04_S4_comb	0.0119078	0.817767	0.0874777	0.174991	1.0724	-0.0325046	0.472317	0.0246594	1.49123
HNSCC18_P7_D04_S136_comb	0.0387545	0.447244	0.16119	1.29378	0.13418	-0.000658258	2.12052	-0.00480323	0.187452
HNSCC18_P3_C11_S323_comb	0.00442619	0.45207	0.113658	1.38968	0.17989	-0.0233088	2.11353	0.0589669	0.202694
HNSCC18_P3_E08_S344_comb	0.0217627	0.322666	0.124214	1.61358	0.176711	-0.0131859	2.56753	0.0397481	0.169664
HNSCC18_P7_C04_S124_comb	-0.0723273	-0.039648	0.0352548	-0.0702283	0.173247	0.0160053	0.382039	1.71347	0.633377
HNSCC18_P7_D06_S138_comb	-0.00154065	0.28202	0.119691	0.0183215	0.207339	0.018442	0.264443	2.18033	0.638097
HNSCC18_P13_A06_S294_comb	0.0189191	0.0332238	1.21605	0.0213052	0.124016	-0.00672655	-0.0756862	0.0077467	1.79428
HNSCC18_P15_B01_S13_comb	0.118795	0.20621	0.4353	0.00995822	0.108062	-0.0189726	-0.296794	0.00948728	2.99384
HNSCC18_P2_F07_S163_comb	0.00537132	-0.0411507	0.148827	0.0583734	0.272202	0.176999	-0.0635241	1.40101	0.694353
HNSCC18_P13_C04_S316_comb	-0.00374049	2.49684	0.110202	0.00604239	0.138704	-0.0245434	0.117684	-0.00773593	0.229382
HNSCC18_P15_G07_S79_comb	0.0756343	0.22788	0.0757447	-0.0206593	0.119811	-0.0194104	0.193444	-0.00408633	3.03538
HNSCC18_P7_H07_S187_comb	0.00922106	0.0350696	0.0399005	0.0384676	0.187437	0.0158272	-0.169582	1.485	0.621169
HNSCC18_P13_G11_S371_comb	-0.024684	0.313341	0.16695	-0.0154942	0.113253	-0.0053912	0.127199	0.0103602	3.25089
HNSCC18_P13_A03_S291_comb	0.326637	0.467042	0.436442	-0.0175947	0.226926	-0.00173865	0.0673938	0.00108499	2.3714
HNSCC18_P13_C02_S314_comb	-0.00122047	3.04183	0.157443	0.0119411	0.156127	-0.00666202	0.0745387	0.00393079	0.147796
HNSCC18_P7_C06_S126_comb	-0.0932717	0.258212	0.140336	-0.0773776	0.202455	-0.046794	0.000789894	1.31089	0.638548
HNSCC18_P7_B01_S109_comb	-0.0823786	0.194404	0.0594009	-0.0678606	0.168798	-0.00824407	0.0767483	1.93098	0.632825
HNSCC18_P13_E01_S337_comb	0.90363	0.350224	0.0251645	-0.0250605	0.0439894	-0.0400846	-0.260454	-0.00570914	1.88917
HNSCC18_P2_F06_S162_comb	0.00798834	0.299481	-0.00289813	1.62377	0.137832	-0.000613362	2.81285	0.0132033	0.172784
HNSCC18_P7_C09_S129_comb	0.111011	0.171647	0.0593843	0.0336461	0.168367	0.0628692	-0.299468	1.03021	0.569873
HNSCC18_P7_G10_S178_comb	0.268212	0.543682	0.11202	0.613714	0.226286	-0.0858965	1.32107	-0.183357	0.347093
HNSCC18_P7_G01_S169_comb	0.0489298	-0.00610253	-0.0225839	-0.00773325	0.15557	0.0130084	-0.0739029	2.19169	0.688894
HNSCC18_P2_C01_S121_comb	-0.0208428	0.494775	0.293586	1.20659	0.218748	-0.00637809	2.37402	0.00224683	0.155121
HNSCC18_P15_C11_S35_comb	0.120526	0.139932	0.286567	0.0362952	0.239705	-0.00396714	-0.155575	0.00156329	3.73362
HNSCC18_P16_F02_S254_comb	0.0142566	0.367362	0.0276573	0.011877	0.12651	-0.00297751	0.460491	-0.000896682	3.09009
HNSCC18_P3_D08_S332_comb	0.0263007	0.414189	0.0785427	0.73565	0.0976403	-0.0303217	1.92701	-0.0153125	-0.00594487
HNSCC18_P13_A05_S293_comb	6.38536	0.263367	-0.0180224	-0.0354675	0.0329091	-0.000836944	-0.0931033	-0.00147602	0.0872881
HNSCC18_P13_E06_S342_comb	-0.016386	0.369315	3.60818	-0.0144524	0.192247	-0.00192922	0.0269565	0.00350301	0.489294
HNSCC18_P15_C10_S34_comb	0.000372133	0.154182	0.000753061	-0.112618	0.0670945	-0.00099685	0.000893377	-0.00352459	2.64959
HNSCC18_P7_C05_S125_comb	0.00656214	0.115157	0.105341	-0.0439111	0.0968106	1.18559	0.178947	0.206745	0.226695
HNSCC18_P7_A11_S107_comb	0.16859	0.114753	0.0463681	0.0169258	0.187275	-0.0334305	-0.0340108	2.11138	0.666138
HNSCC18_P3_C03_S315_comb	0.00830099	0.408272	0.0883678	0.409922	0.168388	-0.0228832	2.07363	0.118299	0.221731
HNSCC18_P13_A12_S300_comb	-0.00915521	0.596124	0.234647	-0.0353115	2.86572	-0.015408	0.0518309	-0.00195187	0.0866332
HNSCC18_P7_D11_S143_comb	0.0401629	0.221301	0.0661161	1.79614	0.124245	0.00984659	2.73297	0.0313962	0.160656
HNSCC18_P2_B05_S113_comb	0.0032831	0.341071	0.425318	1.33682	0.172997	-0.00739178	2.77489	0.0368791	0.157132
HNSCC18_P16_H11_S287_comb	-0.00345602	0.360732	3.51769	0.0253423	0.177855	-0.000549636	0.00103522	0.00201424	0.4478
HNSCC18_P2_A06_S102_comb	-0.00843451	0.48287	0.108334	0.220905	0.205007	-0.0584439	1.27376	0.239093	0.228149
HNSCC18_P15_E07_S55_comb	0.0819077	0.105602	0.025388	0.0333452	0.12391	-0.0178937	0.0436774	-0.00655547	2.56798
HNSCC18_P3_F05_S353_comb	0.0880813	0.454741	0.105853	1.22296	0.110592	-0.0121174	1.93411	0.00890099	0.163999
HNSCC18_P2_D01_S133_comb	0.0335673	0.43632	0.107561	0.84675	0.288387	-0.033505	1.73231	0.030838	0.170072
HNSCC18_P2_F01_S157_comb	-0.00383763	0.696544	0.0968025	0.673957	0.574197	0.0261354	1.5463	-0.0378766	0.279723
HNSCC18_P7_B03_S111_comb	0.0306902	-0.0059158	0.104717	0.0245674	0.212317	0.0731715	-0.164571	1.44833	0.648161
HNSCC18_P13_H10_S382_comb	0.0303949	0.110636	-0.230837	-0.0579236	0.0494733	-0.00750412	-0.267313	-0.00531856	3.45797
HNSCC18_P7_E04_S148_comb	-0.119208	0.184097	0.0219999	0.0901675	0.216541	-0.00925187	0.101643	2.54771	0.61786
HNSCC18_P7_B02_S110_comb	-0.0527301	0.101243	0.156457	0.0647924	0.0945768	1.88768	0.342136	0.174812	0.196682
HNSCC18_P7_E01_S145_comb	0.0622191	-0.0307602	0.10177	0.017279	0.234792	0.0705006	-0.190201	1.35818	0.639956
HNSCC18_P2_A12_S108_comb	0.0271699	0.296075	0.0620056	0.937577	0.149809	-0.00377616	2.36207	0.0163059	0.159179
HNSCC18_P7_B09_S117_comb	6.18399	0.305966	0.0432963	-0.0198684	0.119438	-0.00148792	0.0640165	-0.000727933	0.094409
HNSCC18_P3_E04_S340_comb	0.0315797	0.361109	0.0798868	0.886749	0.202605	-0.0180861	2.53922	0.0197927	0.138589
HNSCC18_P15_F11_S71_comb	0.0355472	0.185763	0.0767591	-0.0243182	0.0837616	-0.0147161	-0.0195937	-0.00568413	1.73133
HNSCC18_P7_E08_S152_comb	0.00270063	0.309343	0.121877	0.862796	0.0848728	-0.00107603	1.87797	-9.59926e-05	0.142951
HNSCC18_P3_F01_S349_comb	-0.0140108	0.697044	0.227287	0.705453	0.109834	-0.021725	2.11488	-0.00837245	0.412586
HNSCC18_P3_B08_S308_comb	0.0600468	-0.0366094	0.181409	0.0220956	0.225316	0.0758345	-0.161382	1.53377	0.717723
HNSCC18_P2_A07_S103_comb	0.0235525	0.384955	0.0946833	1.63238	0.163854	-0.0548963	2.72257	0.0121054	0.186244
HNSCC18_P16_C07_S223_comb	-0.0900188	0.0782067	0.205421	0.112282	0.0978709	-0.000374087	0.136476	0.00276079	2.96853
HNSCC18_P3_H10_S382_comb	-0.0265663	0.814466	0.262181	0.464103	0.156559	0.0154762	0.719116	0.711927	0.595437
HNSCC18_P13_C06_S318_comb	-0.0626539	0.493666	0.876733	0.145396	0.340007	-0.0165677	-0.0528707	0.0064814	1.00261
HNSCC18_P2_F12_S168_comb	6.20634	0.303192	-0.0088391	-0.00235572	0.0464079	9.11013e-05	0.0167633	2.17779e-05	0.115037
HNSCC18_P15_F06_S66_comb	-0.0283757	0.223385	0.0747032	-0.00174664	0.138043	-0.000244298	-0.11847	0.0111283	2.97636
HNSCC18_P15_G09_S81_comb	-0.0115732	0.19022	0.00305553	0.0635534	0.339202	-0.000673392	0.0693509	0.000611949	2.78981
HNSCC18_P7_B12_S120_comb	-0.100117	-0.0659847	0.116156	-0.10966	0.0597401	1.36467	0.297054	0.202778	0.206201
HNSCC18_P15_E12_S60_comb	-0.0678872	0.148424	0.659303	0.0875842	0.0720858	0.000199573	-0.0271294	-0.00148144	2.52525
HNSCC18_P2_F11_S167_comb	-0.013089	0.26476	0.0685885	0.597967	0.159887	-0.0123244	2.71005	0.0697767	0.164772
HNSCC18_P2_G01_S169_comb	-0.0183343	0.758973	0.118286	0.926738	0.130254	-0.0145975	2.07504	0.0294433	0.140542
HNSCC18_P16_F09_S261_comb	-0.0872572	0.149006	0.410994	0.00443144	0.132911	0.0167271	0.102216	0.00534131	1.84188
HNSCC18_P7_E07_S151_comb	0.0440294	0.274995	0.0923066	1.02748	0.15859	0.00295817	1.39393	-0.00590432	0.174159
HNSCC18_P7_H02_S182_comb	0.047434	0.0403995	0.0516612	0.0223377	0.236782	0.0815633	-0.138436	2.22595	0.675306
HNSCC18_P7_E10_S154_comb	0.00229065	0.448984	0.0615335	0.829142	0.124056	-7.50646e-05	2.19925	-0.00312218	0.120386
HNSCC18_P15_C02_S26_comb	0.0373535	0.0269067	1.23147	-0.0154207	0.0839834	-0.0033071	-0.187291	0.00588781	1.47557
HNSCC18_P2_B07_S115_comb	0.0195758	0.245815	0.0922738	0.649405	0.142156	-0.042894	1.69805	0.0342034	0.141295
HNSCC18_P14_HNSCC18_P14_H06	0.0396392	0.134391	0.241546	0.0770556	0.335179	0.000580215	-0.0852932	-0.00174526	2.99278
HNSCC18_P14_HNSCC18_P14_B07	0.0111163	0.0973314	-0.00568379	-0.0439117	0.0150502	0.0296782	-0.24213	-0.00140637	3.10495
HNSCC18_P14_HNSCC18_P14_E03	0.00671133	0.30268	0.211203	0.155292	0.132142	0.000881078	-0.135103	0.0091436	1.27141
HNSCC18_P14_HNSCC18_P14_C07	-0.0317675	0.121214	0.274556	-0.00377954	0.225839	0.00537573	0.0199324	0.000233962	2.60281
HNSCC18_P14_HNSCC18_P14_G08	-0.00483136	0.172023	-0.00368114	0.018895	0.091087	-0.00914829	0.543477	-0.00130842	3.11245
HNSCC18_P14_HNSCC18_P14_D12	-0.0647448	0.354898	1.36486	-0.00773878	0.106407	0.00841924	0.067585	0.00135707	1.35242
HNSCC18_P14_HNSCC18_P14_F04	0.0401548	0.0347582	0.114144	0.00414926	0.0989542	6.46699e-05	-0.209829	0.00635949	1.67645
HNSCC18_P14_HNSCC18_P14_G06	-0.0456036	0.436022	-1.15108	-0.0257996	0.569366	0.00231267	-0.0318114	0.00253266	2.21306
HNSCC18_P14_HNSCC18_P14_E09	-0.0111789	0.180496	0.174464	0.0262626	0.316746	0.000665293	-0.0104313	0.00139809	0.755907
HNSCC18_P14_HNSCC18_P14_H01	0.0506648	0.177154	0.290795	0.00494385	0.146949	0.000721097	-0.212962	-0.00321275	2.62815
HNSCC18_P14_HNSCC18_P14_C06	0.0587398	0.385756	0.0447949	-0.0119291	0.144942	-0.00966989	0.0296203	-0.00266994	2.93801
HNSCC18_P14_HNSCC18_P14_A12	0.0935692	0.43087	0.024333	0.0823774	0.0310764	-0.133659	-0.0270014	-0.0051927	1.85897
HNSCC18_P14_HNSCC18_P14_E10	-0.0472113	0.510505	0.814793	-0.0392335	0.570761	0.00149215	-0.01487	-0.00205175	2.09536
HNSCC18_P14_HNSCC18_P14_A03	0.0369998	0.401	0.75514	-0.0143611	0.0495557	-0.0102611	0.0692032	-0.00973502	3.41788
HNSCC18_P14_HNSCC18_P14_E08	-0.00135616	0.256708	-0.00559247	0.022562	0.0956164	-0.0281911	-0.270873	0.00087026	3.40676
HNSCC18_P14_HNSCC18_P14_D01	-0.0822454	0.114344	1.54663	-0.00830074	0.0880356	0.000722863	0.0666573	-0.00249445	2.4632
HNSCC18_P14_HNSCC18_P14_A10	-0.0544444	0.0873195	1.23348	-0.0271478	0.104212	-0.00263541	0.0467056	0.00257484	3.09891
HNSCC18_P14_HNSCC18_P14_G01	0.0514962	0.270698	0.0991084	-0.0889499	0.0533587	0.0171376	0.159704	-0.00865088	4.31773
HNSCC18_P14_HNSCC18_P14_A07	0.0365924	0.160299	0.0959495	0.0589959	0.194554	-0.0077178	-0.299255	-0.00837236	3.15922
HNSCC18_P14_HNSCC18_P14_H08	0.0288747	0.215042	-0.0132506	-0.0776409	0.0301762	-0.00609675	-0.170355	-0.00134444	3.37584
HNSCC18_P14_HNSCC18_P14_D07	-0.0230313	0.216057	0.298212	0.0139956	0.134589	0.00153159	1.17517	-0.000420485	1.33112
HNSCC18_P14_HNSCC18_P14_B12	0.0488934	0.0281424	0.400478	-0.0176516	0.241975	0.00275407	0.159093	0.00350774	2.8444
HNSCC18_P14_HNSCC18_P14_E04	0.0293878	0.491403	0.0418051	0.00304227	0.0907164	-0.00249641	0.415822	0.00123208	3.13984
HNSCC18_P14_HNSCC18_P14_H10	0.0158108	0.388895	-0.0006025	0.0223607	0.0894513	-0.0679079	-0.314714	0.00337743	1.58696
HNSCC18_P14_HNSCC18_P14_C09	-0.0839678	0.25685	0.261221	0.0434163	0.0938479	-0.00431378	0.359706	0.017588	2.69596
HNSCC18_P14_HNSCC18_P14_G07	-0.0462815	0.242254	0.964647	-0.016487	0.113052	0.00302592	-0.0833485	0.00261369	2.97472
HNSCC18_P14_HNSCC18_P14_F05	0.0458264	-0.0217101	0.0265263	-0.0231846	0.0571319	-0.0174677	0.0681263	0.0030891	3.8167
HNSCC18_P14_HNSCC18_P14_B06	0.0428391	0.383236	0.0344	-0.003452	0.160869	-0.00355318	0.0963362	-0.0021946	3.46326
HNSCC18_P14_HNSCC18_P14_C10	0.0153435	0.161697	0.905655	0.077862	0.0854078	0.00708255	-0.0923254	0.00443443	3.01695
HNSCC18_P14_HNSCC18_P14_D09	0.185814	0.461474	0.0276587	0.0162001	0.0486085	1.1	-0.0227416	0.00398035	1.65939
HNSCC18_P14_HNSCC18_P14_F08	-0.0689495	-0.000529552	1.05076	-0.000932404	-0.0600903	0.00086484	-0.0869428	0.0781246	1.37255
HNSCC18_P14_HNSCC18_P14_A04	0.188972	0.148992	0.039029	-0.00631231	0.0964165	-0.00830839	-0.0209541	-0.00255306	2.64026
HNSCC18_P14_HNSCC18_P14_G10	-0.0761068	0.164057	0.971742	0.214004	0.0865849	-0.00100201	-0.10133	-0.00102593	3.2118
HNSCC18_P14_HNSCC18_P14_H09	0.00758003	0.243438	0.0474099	-0.0485981	0.0592974	0.0186358	-0.159783	-0.00199622	3.14564
HNSCC18_P14_HNSCC18_P14_A02	-0.0548577	-0.0177958	0.183747	0.0311392	0.1167	-0.00299785	-0.0528923	-0.000983749	1.93586
HNSCC18_P14_HNSCC18_P14_B02	0.026561	0.433638	0.0434853	-0.0300017	0.090242	0.00647555	0.0739041	0.0039089	3.13353
HNSCC18_P14_HNSCC18_P14_B04	-0.0518407	0.44473	0.670802	-0.0166789	0.463652	0.00279029	0.0937881	-0.00336587	2.22675
HNSCC18_P14_HNSCC18_P14_G12	0.0386147	0.191556	0.0876059	-0.0801923	0.0265062	0.0210779	-0.112564	-0.00190613	2.9134
HNSCC18_P14_HNSCC18_P14_C12	-0.0943642	0.330238	-0.0781415	-0.0199674	0.124366	0.0126227	0.0776519	0.00526773	3.09935
HNSCC18_P14_HNSCC18_P14_C08	0.0536783	0.374955	0.201655	-0.0675273	0.0617223	1.01125	0.271175	-0.00592344	3.34182
HNSCC18_P14_HNSCC18_P14_B10	0.0319453	0.513348	0.0999557	-0.0192903	0.204814	-0.0245671	-0.0076636	-0.0081927	3.40664
HNSCC18_P14_HNSCC18_P14_E07	0.039781	0.121455	0.102656	-0.00129768	-0.102504	0.0214781	0.0575204	-0.00844193	2.87901
HNSCC18_P14_HNSCC18_P14_B08	0.0653632	0.332027	0.0934628	0.0363712	0.224209	-0.0232377	-0.0308208	0.0199481	1.62922
HNSCC18_P14_HNSCC18_P14_A11	0.0493743	0.337284	-0.00852804	-0.0165066	0.0654916	-0.0165674	0.136986	-0.00539831	2.709
HNSCC18_P14_HNSCC18_P14_F12	0.0863029	0.088766	0.220638	0.101118	0.350412	-0.00784376	-0.09351	-0.0065465	2.84642
HNSCC18_P14_HNSCC18_P14_H05	-0.0366434	0.282723	-0.00816229	0.0137724	0.159178	-0.0139814	0.0451601	-0.0046603	2.09438
HNSCC18_P14_HNSCC18_P14_E12	-0.0217478	0.239206	0.033471	0.0810846	0.0924534	-0.0452733	-0.125378	0.00613134	1.52158
HNSCC18_P14_HNSCC18_P14_B05	-0.0403599	0.154666	0.234074	-0.00128199	0.64341	-0.0107614	-0.0519834	0.000844418	2.47814
HNSCC18_P14_HNSCC18_P14_D10	0.146602	0.267466	-0.0570738	0.133406	0.313044	0.00752527	0.141822	-0.00702881	1.77696
HNSCC18_P14_HNSCC18_P14_H04	0.0330162	0.23956	0.0836814	0.0231966	0.289303	0.009522	-0.153994	-0.00145294	1.10166
HNSCC18_P14_HNSCC18_P14_D04	0.0514795	0.0225672	0.130984	0.0208631	0.233933	-0.00595112	-0.16251	0.00477912	0.849821
HNSCC18_P14_HNSCC18_P14_E01	-0.00061284	0.234275	0.353988	-0.0639434	0.162259	0.00874246	-0.22903	0.0216653	0.604823
HNSCC18_P14_HNSCC18_P14_B09	0.044601	0.263643	0.0932121	0.0112395	0.0714822	-0.00151797	-0.00409669	-0.000482618	3.18619
HNSCC18_P14_HNSCC18_P14_D06	-0.141917	0.232651	0.235733	0.200047	0.0554587	-0.00727519	-0.121566	-0.00100011	3.77524
HNSCC18_P14_HNSCC18_P14_F10	0.0412161	0.115667	0.0642264	0.0311516	0.103421	-0.0156885	-0.291236	-0.0054805	1.85571
HNSCC18_P14_HNSCC18_P14_H02	0.0599634	0.410154	0.0293294	-0.0223109	0.0615119	0.00607314	0.103886	0.00136824	2.56245
HNSCC18_P14_HNSCC18_P14_A05	-0.0120946	0.264193	0.23519	0.0449322	0.220564	3.83695e-05	-0.113345	0.00561839	2.27431
HNSCC18_P14_HNSCC18_P14_D02	-0.109799	0.368243	0.429747	0.0332178	0.131736	0.00689496	-0.236649	1.6924e-05	1.86561
HNSCC18_P14_HNSCC18_P14_E05	-0.0341229	0.158857	0.213797	0.00819524	0.131183	0.000568122	-0.156379	-0.00691747	3.02889
HNSCC18_P14_HNSCC18_P14_E06	0.0658201	0.0859272	-0.015676	0.0695067	0.2223	0.00332793	0.0114861	0.00545526	3.08722
HNSCC18_P14_HNSCC18_P14_C04	0.0191501	0.172538	-0.00900376	-0.00240818	0.11435	-0.00253303	-0.240959	-0.000873025	3.16163
HNSCC18_P14_HNSCC18_P14_A06	0.0608385	0.179319	-0.0119178	-0.0240809	0.0776279	-0.0119279	-0.0959768	-0.00163971	3.23983
HNSCC18_P14_HNSCC18_P14_C05	0.0973654	0.0123009	0.00333204	-0.0558145	-0.00638312	-0.00091547	-0.111239	-0.000714146	3.00333
HNSCC18_P14_HNSCC18_P14_C11	0.0287575	0.240533	0.231326	-0.0266843	0.0409591	-0.000630139	0.65719	-0.00204398	2.45556
HNSCC18_P14_HNSCC18_P14_F11	0.0161103	0.30338	0.0826324	-0.0208263	0.074741	-0.0558513	-0.0259484	-0.000917776	3.36575
HNSCC18_P14_HNSCC18_P14_B01	0.0670906	0.430136	-0.0246778	0.0115975	0.0375075	-0.0665606	0.0391158	-0.00921588	3.59369
HNSCC18_P14_HNSCC18_P14_G04	0.00661862	0.231852	0.0404268	0.0515681	0.101577	-0.0219073	-0.17474	-0.00575341	2.4614
HNSCC18_P14_HNSCC18_P14_G03	-0.0460261	0.349918	0.70885	-0.0193107	0.494731	0.00158849	0.0539264	-0.00139346	2.50765
HNSCC18_P14_HNSCC18_P14_A08	-0.0890416	0.273648	0.242519	0.164822	0.181917	0.000636465	-0.218483	0.00287923	2.88941
HNSCC18_P1_P9_HNSCC18_P1_P9_E01	0.0277821	0.352775	0.0393199	1.42282	0.216331	-0.0202633	2.53851	0.0428461	0.122245
HNSCC18_P1_P9_HNSCC18_P1_P9_C12	0.00449263	0.526482	0.29029	0.244445	0.166597	-0.037349	1.08068	0.103165	0.913465
HNSCC18_P1_P9_HNSCC18_P1_P9_B11	0.00679978	0.53502	0.0574709	1.25679	0.0553581	-0.0212606	1.55154	0.0132462	0.142018
HNSCC18_P1_P9_HNSCC18_P1_P9_A03	0.000432083	0.395225	0.206526	0.531823	0.186393	-0.00246968	1.33665	0.0854981	0.221358
HNSCC18_P1_P9_HNSCC18_P1_P9_D06	-0.0264478	0.587514	0.247778	0.59116	0.469027	-0.0245899	1.59055	0.0133608	0.419957
HNSCC18_P1_P9_HNSCC18_P1_P9_H04	-0.00733511	0.620774	0.242057	0.356176	0.150098	-0.0162705	2.49872	0.017665	0.0918341
HNSCC18_P1_P9_HNSCC18_P1_P9_F05	0.00401492	0.312358	0.219342	1.14619	0.138248	-0.0391852	2.26253	0.595576	0.117079
HNSCC18_P1_P9_HNSCC18_P1_P9_F08	-0.00997301	0.438179	0.0905116	0.519421	0.47338	0.0117482	0.785221	-0.000361462	0.751144
HNSCC18_P1_P9_HNSCC18_P1_P9_F12	-0.0650621	0.569272	0.094577	0.338909	0.188375	-0.00410041	2.35667	0.00749216	0.227734
HNSCC18_P1_P9_HNSCC18_P1_P9_F02	0.0755028	0.494893	0.0573462	0.920561	0.120936	-0.00451299	1.59806	0.00437782	0.137536
HNSCC18_P1_P9_HNSCC18_P1_P9_F10	0.0296524	0.807561	-0.00444856	0.204828	0.285759	-0.03786	1.84325	0.00184539	0.879265
HNSCC18_P1_P9_HNSCC18_P1_P9_A05	0.0462684	0.354197	0.052367	1.37041	0.221456	0.0129044	2.43778	0.0114912	0.159555
HNSCC18_P1_P9_HNSCC18_P1_P9_G08	-0.049468	0.587429	0.00531629	1.21715	0.132984	-0.0109672	2.40437	0.00577524	0.202954
HNSCC18_P1_P9_HNSCC18_P1_P9_H08	0.0108209	0.335269	0.0443302	0.958706	0.158395	0.00262721	2.39067	0.0283246	0.191162
HNSCC18_P1_P9_HNSCC18_P1_P9_H11	0.0300567	0.569643	0.146049	1.85081	0.342254	-0.00856149	2.05632	0.0219161	0.567995
HNSCC18_P1_P9_HNSCC18_P1_P9_F01	0.189739	0.458855	0.107179	0.981052	0.108495	-0.00136836	0.839659	0.00334993	0.152992
HNSCC18_P1_P9_HNSCC18_P1_P9_H02	-0.00251416	0.469408	0.174157	0.123655	0.294049	-0.0252745	2.23868	-0.0137598	0.441256
HNSCC18_P1_P9_HNSCC18_P1_P9_B12	0.105737	0.389656	0.220437	1.27741	0.0880705	0.0541021	1.35543	0.00221218	0.144793
HNSCC18_P1_P9_HNSCC18_P1_P9_F07	-0.0508798	0.797565	0.0466522	0.596384	0.166609	-0.0778771	2.80102	0.00390722	0.207233
HNSCC18_P1_P9_HNSCC18_P1_P9_A12	0.00854937	0.296849	0.0571072	-0.330032	0.122668	-0.0609128	2.23254	0.0365685	0.496626
HNSCC18_P1_P9_HNSCC18_P1_P9_B10	0.000987338	0.383183	1.36875	0.842751	0.116823	-0.00360585	1.67303	0.0245929	0.255959
HNSCC18_P1_P9_HNSCC18_P1_P9_E10	0.0265232	0.425492	0.0888418	0.649927	0.129042	-0.0147209	1.91186	0.00919318	0.0814846
HNSCC18_P1_P9_HNSCC18_P1_P9_B03	0.0122105	0.445884	0.18707	1.05975	0.19747	0.638667	1.3596	0.106325	0.179293
HNSCC18_P1_P9_HNSCC18_P1_P9_D08	-0.00724852	0.854149	0.284341	0.43068	0.173991	0.014597	0.6486	0.685528	0.548277
HNSCC18_P1_P9_HNSCC18_P1_P9_G10	-0.0860887	0.488088	0.416966	1.9909	0.149913	-0.0198035	2.29612	0.00887229	0.340068
HNSCC18_P1_P9_HNSCC18_P1_P9_C11	-0.0195926	0.358145	0.106592	0.540827	0.155197	-0.067494	2.04327	0.0669829	0.139704
HNSCC18_P1_P9_HNSCC18_P1_P9_H09	-0.00156023	0.359388	1.66796	-0.0134059	0.128641	-0.0115527	1.65903	0.0349582	0.285579
HNSCC18_P1_P9_HNSCC18_P1_P9_G03	0.0068841	0.343764	0.0757307	0.786081	0.0875569	-0.00441109	2.35715	0.0116258	0.0951889
HNSCC18_P1_P9_HNSCC18_P1_P9_H01	0.0868587	0.38268	0.0565324	0.728462	0.098584	-0.00869394	1.78136	0.00346404	0.136045
HNSCC18_P1_P9_HNSCC18_P1_P9_A09	0.00251515	0.462211	0.0514918	1.34589	0.0486902	-0.0339513	1.95713	0.0167511	0.216858
HNSCC18_P1_P9_HNSCC18_P1_P9_A07	6.21321	0.153418	0.0951931	-0.0109208	0.0711619	0.00195474	-0.106501	-0.00162437	0.0459842
HNSCC18_P1_P9_HNSCC18_P1_P9_G01	-0.00565537	0.72509	0.313738	0.539803	0.724292	0.041161	1.55045	0.0110166	0.282946
HNSCC18_P1_P9_HNSCC18_P1_P9_F09	-0.082615	0.527992	0.0208128	1.35114	0.192153	-0.0166621	2.467	-0.00612303	0.269775
HNSCC18_P1_P9_HNSCC18_P1_P9_G06	0.00637441	0.231848	-0.00631417	0.690983	0.143666	-0.00412298	2.39193	0.0361104	0.173773
HNSCC18_P1_P9_HNSCC18_P1_P9_B01	-0.0156459	0.698361	0.154514	0.775593	0.695679	0.067177	1.50367	0.0276286	0.247436
HNSCC18_P1_P9_HNSCC18_P1_P9_G11	-0.0768664	0.443024	0.246074	0.548846	0.207656	-0.0173817	3.44631	0.0345343	0.0148157
HNSCC18_P1_P9_HNSCC18_P1_P9_B04	-0.0115194	0.350481	0.143871	1.09754	0.123614	-0.00264329	1.39464	0.0185395	0.0803357
HNSCC18_P1_P9_HNSCC18_P1_P9_H07	0.0109451	0.348227	0.067929	0.950064	0.214333	-0.0145294	1.39368	0.00498761	0.172554
HNSCC18_P1_P9_HNSCC18_P1_P9_H06	-0.0326377	0.37107	0.0785508	1.05752	0.12544	-0.00777922	1.91362	0.0187119	0.126448
HNSCC18_P1_P9_HNSCC18_P1_P9_G04	0.0405133	0.517743	0.042243	1.29608	0.0858351	-0.0100539	0.761481	0.0188532	0.15405
HNSCC18_P1_P9_HNSCC18_P1_P9_E06	-0.0130031	0.409257	0.087612	1.01383	0.0679851	-0.0121967	1.5489	0.0223891	0.14788
HNSCC18_P1_P9_HNSCC18_P1_P9_E03	-0.0582062	0.491101	0.0141688	1.98017	0.147342	-0.00466555	2.37441	-0.00259904	0.368932
HNSCC18_P1_P9_HNSCC18_P1_P9_H05	0.00594786	0.451643	0.102283	0.521705	0.200738	-0.0272666	2.65745	0.0317951	0.191685
HNSCC18_P1_P9_HNSCC18_P1_P9_C04	0.0168917	0.470244	0.0312941	1.47863	0.197584	-0.00739345	2.49319	0.0102626	0.125172
HNSCC18_P1_P9_HNSCC18_P1_P9_E11	0.0344987	0.665584	0.097012	0.982606	0.581858	0.0166183	1.62229	0.346004	0.256285
HNSCC18_P1_P9_HNSCC18_P1_P9_F06	-0.0351183	0.624471	0.208822	0.493986	0.143003	-0.0492209	2.95895	0.0243169	0.118397
HNSCC18_P1_P9_HNSCC18_P1_P9_D09	-0.0119663	0.311044	0.0317915	1.93108	0.234758	0.00613422	1.55559	0.0132447	0.166319
HNSCC18_P1_P9_HNSCC18_P1_P9_B06	0.0147808	0.953019	0.0653873	0.810017	0.819671	-0.0136504	1.50068	0.0239927	0.347282
HNSCC18_P1_P9_HNSCC18_P1_P9_F03	0.00555403	0.53055	0.0245962	-0.158299	0.246474	-0.0579364	0.904705	0.0130249	0.793463
HNSCC18_P1_P9_HNSCC18_P1_P9_H12	-0.0439825	0.308566	0.0464434	0.809692	0.0611289	-0.00939652	1.57183	0.0271158	0.122258
HNSCC18_P1_P9_HNSCC18_P1_P9_D02	-0.0238693	0.450514	0.857036	0.338578	0.156762	-0.0119064	1.71917	0.00809847	0.198885
HNSCC18_P1_P9_HNSCC18_P1_P9_E09	0.00959418	0.622304	0.0264557	0.792027	0.441768	-0.0180067	1.81819	0.0314584	0.273365
HNSCC18_P1_P9_HNSCC18_P1_P9_H10	0.0105446	0.499161	0.153287	0.206997	0.1708	0.00352919	2.40579	0.0108582	0.165598
HNSCC18_P1_P9_HNSCC18_P1_P9_D01	-0.0248374	0.503034	0.0838703	0.511196	0.171423	-0.0121784	2.21872	0.0731593	0.203123
HNSCC18_P1_P9_HNSCC18_P1_P9_H03	0.00823783	0.477947	0.132772	2.421	0.180382	-0.029149	2.79518	0.0444446	0.13808
HNSCC18_P1_P9_HNSCC18_P1_P9_C03	-0.000727711	0.133237	-0.186893	-0.135067	0.182485	-0.022952	-0.0988404	2.80341	0.792031
HNSCC18_P1_P9_HNSCC18_P1_P9_E07	-0.0276133	0.39099	0.119281	1.53204	0.138053	-0.00889027	2.23773	0.0123457	0.15142
HNSCC18_P1_P9_HNSCC18_P1_P9_F11	0.00133355	0.523817	0.0639439	0.86438	0.0670607	-0.00112642	1.69883	0.0323258	0.171079
HNSCC18_P1_P9_HNSCC18_P1_P9_A01	1.15559	0.655773	0.946579	1.03597	0.507993	-0.0441645	2.4869	0.449328	0.155032
HNSCC18_P1_P9_HNSCC18_P1_P9_E08	0.00831939	0.479652	0.0647835	0.483702	0.154236	-0.0303507	2.63138	0.0427732	0.172896
HNSCC18_P1_P9_HNSCC18_P1_P9_E05	0.0462014	0.466387	0.0260887	1.05721	0.129692	-0.0102097	1.5104	0.0312271	0.141603
HNSCC18_P1_P9_HNSCC18_P1_P9_E04	-0.00966852	0.438318	0.107974	0.57608	0.184144	-0.00775169	2.2064	0.132077	0.229634
HNSCC18_P1_P9_HNSCC18_P1_P9_G02	-0.0130948	0.540995	0.185359	0.619472	0.18682	-0.00194291	1.74449	0.0667995	0.239504
HNSCC18_P1_P9_HNSCC18_P1_P9_F04	0.0307495	0.350315	0.0926462	1.39418	0.192545	-0.00530297	2.34769	0.0189414	0.156599
HNSCC18_P1_P9_HNSCC18_P1_P9_E02	0.0142507	0.447137	0.101737	0.812305	0.158757	-0.0125191	1.66523	0.0217949	0.136401
HNSCC18_P1_P9_HNSCC18_P1_P9_G07	0.00669278	0.671164	0.400014	0.626501	0.68782	0.0324049	1.48118	0.00911645	0.336249
HNSCC18_P1_P9_HNSCC18_P1_P9_B07	0.00339455	0.656516	0.143998	0.977471	0.625842	0.0076705	1.71611	0.000997661	0.228479
HNSCC18_P1_P9_HNSCC18_P1_P9_D11	-0.0275277	0.337733	0.019762	0.812524	0.14607	-0.00100416	2.02955	0.0130642	0.164884
HNSCC18_P1_P9_HNSCC18_P1_P9_B05	-0.0172367	0.532751	0.0730993	0.350814	0.0656083	-0.0162362	1.51206	0.0375146	0.185157
HNSCC18_P1_P9_HNSCC18_P1_P9_B09	0.0395125	0.307455	0.0932137	0.776657	0.160375	-0.00912699	2.08521	0.0610995	0.168307
HNSCC18_P1_P9_HNSCC18_P1_P9_A04	0.0124005	0.810877	0.0932858	0.406387	0.711811	-0.0130091	1.6229	-0.00425597	0.230226
HNSCC18_P1_P9_HNSCC18_P1_P9_G05	-0.0028614	0.332478	0.0847425	1.19692	0.124061	-0.0242906	2.10947	0.0260366	0.399137
HNSCC28_P2_A12_S12_comb	0.219216	0.396307	0.109251	0.597404	0.0897262	0.101024	1.64566	-0.00529749	0.827321
HNSCC28_P2_A09_S9_comb	0.0282418	0.0468923	0.121716	0.039772	0.213932	-0.0369584	-0.0116258	1.48457	0.663209
HNSCC28_P12_G09_S273_comb	0.0171179	-0.0356303	0.106273	0.0049261	0.210242	-0.0116882	0.537262	1.44677	0.645791
HNSCC28_P12_H02_S278_comb	0.0314097	0.473353	0.116369	1.32844	0.153661	-0.0083718	2.12768	0.0164535	0.156724
HNSCC28_P2_C06_S30_comb	0.112924	-0.0266636	0.0907633	0.0583633	0.133742	0.0452534	0.0119175	1.84758	0.613235
HNSCC28_P1_G09_S81_comb	0.088563	0.301293	0.245323	0.195384	0.308639	-0.0175168	-0.10624	1.24963	1.35758
HNSCC28_P2_H06_S90_comb	0.119621	0.0845404	0.099221	0.17298	0.234554	0.0480855	0.00720186	1.26976	0.683593
HNSCC28_P1_E11_S59_comb	0.0513292	0.427872	0.208991	0.268233	0.221688	0.020907	0.108674	0.873628	0.656033
HNSCC28_P13_C08_S224_comb	-0.0865437	0.164026	0.0174362	0.333652	0.17905	0.0296798	0.292395	1.40743	0.588738
HNSCC28_P1_D11_S47_comb	0.0716508	0.0194533	1.5639e-05	-0.0649223	0.149093	-0.01721	-0.11662	2.30517	0.657261
HNSCC28_P12_B07_S211_comb	0.0317869	0.76549	0.106384	0.37263	0.143725	-0.028576	1.1079	-0.0402251	1.02781
HNSCC28_P1_F01_S61_comb	0.0686832	0.445372	0.241107	0.151032	0.0880155	0.0989824	0.37911	0.760797	1.08288
HNSCC28_P1_G12_S84_comb	0.0161954	0.0466967	0.0008833	0.0554125	0.212988	-0.0238922	0.064195	2.25001	0.710455
HNSCC28_P2_E11_S59_comb	0.0828044	0.0418713	0.0479346	0.0823089	0.169662	-0.0237673	-0.137127	2.41793	0.629905
HNSCC28_P1_D01_S37_comb	0.0311869	0.188419	0.247147	0.0322313	0.0786637	0.0806974	1.42548	1.34193	0.592405
HNSCC28_P13_H11_S287_comb	0.0161272	0.310706	0.0591276	1.30025	0.181542	0.00764721	2.42415	0.00938621	0.163213
HNSCC28_P2_H01_S85_comb	0.0103689	-0.0709558	0.20994	0.167893	0.266371	0.170284	-0.0991347	1.49387	0.765875
HNSCC28_P12_G03_S267_comb	-0.0762188	0.171648	0.0401311	-0.001934	0.148371	-0.103597	0.102831	2.03915	0.631755
HNSCC28_P1_B09_S21_comb	0.0456122	0.747401	0.230293	0.896119	0.213235	0.0140403	2.0017	0.0550232	0.652097
HNSCC28_P1_G05_S77_comb	0.0218999	0.595398	0.139808	0.762405	0.471073	0.00799159	1.81933	0.0369905	0.31099
HNSCC28_P13_A05_S197_comb	0.000854325	0.118423	0.112097	0.0638529	0.185911	0.237192	-0.118239	1.50365	0.701076
HNSCC28_P1_G10_S82_comb	0.0107785	0.0865879	0.138952	0.0287873	0.0725941	1.4193	0.117735	0.208836	0.249712
HNSCC28_P12_B06_S210_comb	0.0692533	0.738569	-0.0101108	0.643636	0.656022	-0.0133625	1.55502	-0.00730146	0.305084
HNSCC28_P1_B04_S16_comb	-0.00362615	-0.0254158	0.00856034	-0.00727208	0.162137	-0.0231083	-0.0637553	2.31581	0.800876
HNSCC28_P12_C02_S218_comb	0.0339396	0.389236	0.0606911	1.23706	0.185618	0.0385514	2.16377	0.0959295	0.209491
HNSCC28_P12_E02_S242_comb	0.0204516	0.418762	0.0939053	0.937375	0.146205	0.00336377	1.80186	0.0425782	0.216664
HNSCC28_P13_H02_S278_comb	-0.0124035	0.348517	0.109388	1.08049	0.205253	-0.00465468	2.26985	0.0318526	0.22326
HNSCC28_P13_G05_S269_comb	0.0480094	0.132216	0.181823	0.160705	0.0776001	1.35055	0.527849	0.164894	0.25275
HNSCC28_P12_H07_S283_comb	0.135006	2.07443	0.0188837	0.060937	0.553841	-0.0274687	0.197743	-0.00471987	0.376327
HNSCC28_P1_H04_S88_comb	-0.0122916	0.729286	0.307713	0.493369	0.177313	0.0451673	0.679334	0.624754	0.617271
HNSCC28_P12_E01_S241_comb	0.099885	0.557625	0.336241	0.49541	0.197172	0.0162399	1.8586	0.16298	0.369957
HNSCC28_P1_F12_S72_comb	-0.00137319	-0.0586914	0.0762777	0.0274889	0.210407	0.00126125	0.878632	2.81307	0.748724
HNSCC28_P1_E02_S50_comb	0.054402	0.250771	0.113311	0.477658	0.145092	0.617639	0.631244	0.618425	0.436169
HNSCC28_P2_H05_S89_comb	0.0965695	0.607803	0.507399	-0.0540846	0.279507	-0.0157146	-0.00862915	1.30978	0.644184
HNSCC28_P2_G10_S82_comb	0.0515914	0.0343422	0.0146488	-0.0130959	0.194186	0.0198043	0.0960979	2.0411	0.733258
HNSCC28_P13_H07_S283_comb	0.0261106	0.402032	0.0843502	1.11961	0.147615	0.0360145	2.26821	0.0380212	0.177322
HNSCC28_P2_A04_S4_comb	-0.00611362	0.142916	0.157983	-0.0310706	0.159247	-0.00102359	0.0927448	2.64237	0.687103
HNSCC28_P1_E05_S53_comb	0.0621713	0.821304	0.639448	0.460941	0.171609	0.0701339	0.737269	0.391534	0.746416
HNSCC28_P13_F08_S260_comb	0.00457787	0.322378	0.0858761	-0.0220759	0.204018	-0.000472104	0.13032	2.13333	0.692413
HNSCC28_P13_C04_S220_comb	0.0495507	0.450635	0.0352347	0.989986	0.172374	0.0275273	2.1315	0.0187031	0.174235
HNSCC28_P1_H11_S95_comb	-0.0301703	0.511371	0.331611	0.384184	0.0728	0.0172319	0.314754	-0.845728	1.04857
HNSCC28_P2_E12_S60_comb	0.0173407	0.33339	0.0744815	1.05548	0.117054	-0.00069623	1.90946	0.0431586	0.132314
HNSCC28_P1_G03_S75_comb	-0.0873479	0.126586	0.171661	0.121156	0.0843893	1.07819	0.186591	0.183489	0.313198
HNSCC28_P12_A08_S200_comb	0.104969	0.473896	0.196652	0.500553	0.213507	0.100709	0.68131	0.666348	0.618981
HNSCC28_P2_F09_S69_comb	-0.0119701	0.290374	0.111321	0.656461	0.160565	-0.00237215	2.07931	0.0795823	0.196071
HNSCC28_P12_G08_S272_comb	-0.036127	0.345785	0.17933	0.455239	0.143189	0.1609	0.776361	0.448742	0.46357
HNSCC28_P2_F08_S68_comb	-0.0101991	0.933673	0.403162	0.581448	0.247309	0.0063598	1.2486	0.22776	1.03212
HNSCC28_P1_A09_S9_comb	0.00136894	0.494281	0.107459	1.16576	0.147008	0.0024045	2.28917	0.0480402	0.179954
HNSCC28_P1_A08_S8_comb	-0.0559913	0.111964	0.148427	0.104765	0.0588801	1.78731	0.239003	0.192297	0.201134
HNSCC28_P2_H02_S86_comb	0.155796	0.540473	0.281392	0.554365	0.173417	0.0572564	0.992352	0.269855	0.503167
HNSCC28_P1_B10_S22_comb	0.0139615	0.0997747	0.175004	0.373706	0.202386	0.124266	0.261187	1.18594	0.547952
HNSCC28_P12_B09_S213_comb	0.0456079	0.387105	0.185714	0.899115	0.147257	-0.00305642	1.72028	0.0454907	0.28627
HNSCC28_P1_F02_S62_comb	0.0552063	-0.0289446	0.142098	0.122992	0.204292	0.0452358	-0.663125	1.24277	0.756515
HNSCC28_P13_F05_S257_comb	-0.0227774	0.372663	-0.0202352	0.162759	0.153535	-0.0704737	0.57862	1.3489	0.585275
HNSCC28_P2_E03_S51_comb	-0.083028	0.71378	0.222536	0.631164	0.241189	0.0331445	1.31841	-0.0185342	0.821737
HNSCC28_P1_H01_S85_comb	-0.0255576	0.0170646	0.0419524	0.0600701	0.0160823	1.68543e-05	-0.00292974	2.56613	0.946023
HNSCC28_P2_E02_S50_comb	-0.00496191	0.929624	0.427841	0.593583	0.195834	0.0717981	1.16508	0.647412	0.799058
HNSCC28_P13_C02_S218_comb	0.010088	0.35934	0.0313197	0.839342	0.161544	0.0225757	1.77843	0.0434013	0.356021
HNSCC28_P13_F04_S256_comb	-0.0383617	0.197195	0.0575043	0.367584	0.127221	0.621897	0.439007	0.930408	0.475666
HNSCC28_P12_E07_S247_comb	0.0420297	0.344032	0.126719	0.947795	0.128679	0.0286872	2.55239	0.125948	0.15869
HNSCC28_P13_F02_S254_comb	-0.007039	0.302313	0.0580657	0.912486	0.154884	0.00202219	2.22092	0.132342	0.184142
HNSCC28_P1_B01_S13_comb	0.138063	0.734432	0.580329	0.38515	0.108466	0.00842852	0.854534	-0.0394812	0.475443
HNSCC28_P1_C08_S32_comb	0.0404992	0.858353	0.47217	0.458442	0.191188	0.0401559	0.793815	0.368467	0.834884
HNSCC28_P1_D05_S41_comb	0.0270271	0.207429	0.0143399	0.0303484	0.129357	-0.0154475	-0.178891	2.28324	0.626672
HNSCC28_P12_B05_S209_comb	-0.00672885	1.22077	0.0493324	-0.0625937	0.662785	0.0110377	0.0650012	0.00193291	0.174428
HNSCC28_P2_B12_S24_comb	0.0204121	0.4007	0.0831846	0.807951	0.166536	0.00756468	1.78759	0.081366	0.188731
HNSCC28_P2_G04_S76_comb	-0.00587128	0.431	0.12785	0.759678	0.165623	0.00229903	2.04715	0.0775097	0.181856
HNSCC28_P13_G07_S271_comb	0.00909005	0.79819	0.0778259	0.498448	0.648239	-0.0108644	1.67204	0.026684	0.292167
HNSCC28_P12_G04_S268_comb	0.232651	0.181222	0.0766804	0.314531	0.140719	0.229857	0.442978	0.920831	0.476622
HNSCC28_P12_A02_S194_comb	0.0745405	0.533848	0.0479553	0.945386	0.248135	0.0359718	2.04637	0.0297912	0.184697
HNSCC28_P2_E08_S56_comb	0.0451138	0.115296	0.117805	0.0117278	0.220303	0.217271	-0.147905	1.47418	0.681348
HNSCC28_P2_G09_S81_comb	-0.0123906	0.0879993	0.206117	0.319586	0.255262	0.147461	0.115972	1.22648	0.627246
HNSCC28_P13_D06_S234_comb	-0.0273143	0.348883	0.0817164	0.753968	0.154479	-0.000900484	2.04747	0.047396	0.195146
HNSCC28_P2_C11_S35_comb	0.0488063	0.0690747	-0.00985064	-0.0113523	0.155443	-0.0134395	0.00672083	2.09222	0.701352
HNSCC28_P12_B12_S216_comb	0.0326832	0.0739434	0.0251746	-0.0374732	0.169626	-0.00416258	0.20735	2.17488	0.632217
HNSCC28_P13_H12_S288_comb	0.0592397	0.151528	0.00612463	-0.0524257	0.0548647	-0.00907613	0.0281523	-0.000283355	2.69257
HNSCC28_P13_E01_S241_comb	-0.102202	0.351101	0.0646017	-0.0517944	0.193891	-0.0142688	0.126184	2.51544	0.718546
HNSCC28_P1_F03_S63_comb	0.0525596	-0.00788977	0.175717	0.0156549	0.250661	0.0701045	-0.536256	1.50611	0.735428
HNSCC28_P1_C09_S33_comb	0.115034	0.00592259	0.199921	0.0756914	0.252497	0.151618	-0.186286	1.4809	0.745616
HNSCC28_P12_E08_S248_comb	-0.0490965	0.498882	0.164361	0.862098	0.472466	-0.0135566	1.68735	0.018984	0.441154
HNSCC28_P13_G09_S273_comb	0.0121888	0.368105	0.0645456	0.933804	0.148047	-0.0142807	2.44384	0.00732524	0.110398
HNSCC28_P2_G06_S78_comb	-0.0876219	0.416302	0.19275	0.314592	0.144126	0.225	0.523057	0.83517	0.829576
HNSCC28_P13_F06_S258_comb	0.0241578	2.5448	0.120576	0.0125813	0.174895	0.000717714	0.123797	-0.00365891	0.293141
HNSCC28_P2_B06_S18_comb	0.00132044	0.0946566	0.102001	0.0626648	0.18432	0.118748	-0.0482724	1.22663	0.881379
HNSCC28_P2_H09_S93_comb	0.0612532	0.466818	0.033466	0.993196	0.287077	0.0101538	2.08532	0.013138	0.226745
HNSCC28_P12_C10_S226_comb	-0.0335696	0.0583664	0.16773	0.0102636	0.0699683	1.59269	-0.0841992	0.201341	0.224583
HNSCC28_P1_B12_S24_comb	-0.024549	0.0216882	0.109898	0.0249734	0.0793257	1.54662	0.134124	0.199112	0.273377
HNSCC28_P12_C08_S224_comb	-0.0119476	0.36247	0.102098	0.929233	0.158235	-0.00402648	2.88072	0.055561	0.183776
HNSCC28_P13_G02_S266_comb	0.0111705	0.296937	0.083115	1.18536	0.144668	-0.0118616	2.60458	0.015464	0.156491
HNSCC28_P12_B02_S206_comb	0.0105015	0.391173	0.0552296	1.45837	0.174114	-0.00174509	2.69618	0.0166346	0.446932
HNSCC28_P2_B10_S22_comb	-0.000713156	0.852545	0.382558	0.484283	0.156214	0.0360785	0.825424	0.459018	0.741322
HNSCC28_P13_B12_S216_comb	-0.000882683	0.673792	0.0450694	0.843528	0.444586	-0.010601	2.18577	0.0229222	0.225504
HNSCC28_P13_D10_S238_comb	0.0425092	2.24486	0.328033	-0.00621995	0.304605	-0.00208486	0.129063	-0.00505431	0.430348
HNSCC28_P12_B10_S214_comb	0.0357203	0.238749	0.330899	0.240006	0.160465	-0.0434548	0.292009	0.831058	0.507192
HNSCC28_P12_E05_S245_comb	0.0618879	0.323586	0.111477	0.412896	0.144511	0.0477386	0.541091	0.868201	0.443916
HNSCC28_P12_C07_S223_comb	0.0103534	0.752404	0.276322	0.572044	0.726921	0.031236	1.2639	0.0192533	0.423476
HNSCC28_P2_A01_S1_comb	0.0267765	0.0887444	0.0629513	0.228273	0.149702	0.0579093	0.226988	1.39585	0.645936
HNSCC28_P13_D11_S239_comb	0.259783	0.840711	0.252514	-0.0858421	1.4774	0.0393484	0.0263755	-0.00303851	0.447993
HNSCC28_P13_G03_S267_comb	-0.0281616	0.170202	0.200012	0.295819	0.275153	0.0936584	0.179151	1.21126	0.621984
HNSCC28_P1_A05_S5_comb	-0.0455445	0.0969365	0.119297	0.0572812	0.0735868	1.60076	0.037314	0.187631	0.294481
HNSCC28_P13_A07_S199_comb	0.0404297	0.42957	0.0467825	1.04769	0.18857	0.0222248	2.09581	0.0191296	0.217721
HNSCC28_P12_B08_S212_comb	0.00591816	1.04667	0.081303	0.421521	0.901076	-0.0170528	1.00966	-9.73617e-05	0.379742
HNSCC28_P13_D02_S230_comb	6.11496	0.18535	-0.0151706	-0.000512296	0.143448	0.00236941	-0.0015848	1.05009e-05	0.179268
HNSCC28_P13_E08_S248_comb	0.0639572	-0.0432555	0.197937	0.0128621	0.227625	0.0794005	-0.207913	1.55513	0.693648
HNSCC28_P13_E12_S252_comb	-0.0586495	0.182556	0.207346	0.00154653	0.19073	-0.0484082	0.405698	1.62515	0.754878
HNSCC28_P12_H09_S285_comb	0.0689894	0.670313	0.11474	0.470138	0.213597	-0.0316758	1.1545	-0.0356303	0.7983
HNSCC28_P13_H03_S279_comb	0.00495524	0.0192887	0.0726723	0.125367	0.124169	0.353009	0.0908097	1.41424	0.549887
HNSCC28_P1_E10_S58_comb	0.00324039	0.801869	0.353092	0.475265	0.148171	0.0388292	0.761947	0.63091	0.730471
HNSCC28_P1_G02_S74_comb	0.0794721	0.25041	0.120021	0.228427	0.198577	0.0778485	0.251212	1.00216	0.641459
HNSCC28_P2_F06_S66_comb	-0.00751668	-0.0420953	0.116075	0.0437724	0.207004	0.19101	-0.0956733	1.33625	0.754869
HNSCC28_P12_H10_S286_comb	0.0138071	0.644832	0.835875	0.323154	0.179746	-0.00974858	0.698468	0.358101	0.597912
HNSCC28_P1_D09_S45_comb	0.0311809	0.150094	0.410227	-0.00962988	0.163192	-0.0154642	-0.0113377	2.0996	0.680272
HNSCC28_P12_B11_S215_comb	-0.0222938	-0.0323244	0.13011	0.0231947	0.218044	0.0349371	0.0883415	1.3535	0.640326
HNSCC28_P12_G07_S271_comb	-0.00362497	2.2122	0.176158	0.00477243	0.135593	-0.000107905	0.201249	0.000731959	0.351977
HNSCC28_P12_G02_S266_comb	-0.0162519	0.0945488	0.0986403	0.0127047	0.142689	-0.0814758	0.799828	1.81465	0.659235
HNSCC28_P2_E07_S55_comb	0.0750731	0.19006	0.0222364	-0.0720758	0.163543	-0.000928498	0.0417325	2.57856	0.719835
HNSCC28_P13_E10_S250_comb	-0.0345255	0.889678	0.13743	0.00292771	1.01107	0.0209291	0.838423	0.00974692	0.240959
HNSCC28_P13_F12_S264_comb	0.00974725	0.0948666	0.207424	0.101128	0.0671762	1.58908	0.400807	0.206381	0.219855
HNSCC28_P13_D09_S237_comb	0.000468766	-0.0608677	0.120107	-0.0102697	0.229656	0.0836441	-0.489318	1.39068	0.622099
HNSCC28_P13_D12_S240_comb	0.107701	0.815361	0.304915	-0.0316037	1.38372	0.0292085	-0.0417827	-0.000105403	0.359872
HNSCC28_P12_A11_S203_comb	0.0129185	0.592671	0.0678652	0.851906	0.38027	0.0306374	1.82042	0.026146	0.232664
HNSCC28_P2_A02_S2_comb	0.000569861	0.328787	0.069225	0.96541	0.112674	-0.00207457	2.46566	0.0239379	0.125692
HNSCC28_P2_G01_S73_comb	-0.0509327	0.779856	0.303253	0.503086	0.171395	0.0725531	0.819033	0.786615	0.650232
HNSCC28_P12_D01_S229_comb	-0.0548741	0.209849	0.540149	-0.0154714	0.152558	-0.0110832	-0.0911561	1.47777	0.694029
HNSCC28_P1_D04_S40_comb	-0.0552216	0.893452	0.212611	0.522781	0.549814	0.00834761	1.47042	0.0167989	0.366023
HNSCC28_P2_G07_S79_comb	0.218178	0.355028	0.145582	0.625578	0.11967	0.0429427	1.66757	0.030396	0.954171
HNSCC28_P2_F05_S65_comb	0.0137788	0.820502	0.334998	0.488717	0.268988	0.0530875	0.705792	0.574621	0.654148
HNSCC28_P2_F03_S63_comb	0.106998	0.963408	0.473385	0.506159	0.180969	0.00566827	1.07378	0.405625	0.950025
HNSCC28_P12_A09_S201_comb	-0.0855527	0.437966	0.14905	0.23883	0.159654	0.0604693	0.437681	1.40279	0.589923
HNSCC28_P13_E03_S243_comb	0.0251376	0.490879	0.141573	1.25573	0.141631	-0.00173249	2.11292	0.0367036	0.134393
HNSCC28_P13_E04_S244_comb	0.0427024	0.668883	0.0626564	0.854433	0.55273	-0.00965309	2.14038	0.017475	0.165779
HNSCC28_P1_A01_S1_comb	0.0259285	0.0467149	0.0551472	0.053819	0.253253	-0.0156967	-0.0546858	2.0668	0.739705
HNSCC28_P13_A01_S193_comb	0.0255413	0.0261907	0.173683	0.0384616	0.168332	0.0139157	-0.15202	1.61677	0.678177
HNSCC28_P1_H12_S96_comb	-0.0393866	0.800998	0.534298	0.710175	0.197731	0.0395885	1.10277	0.217563	0.905859
HNSCC28_P1_E08_S56_comb	-0.0547751	0.115807	0.212912	0.00482965	0.170224	-0.0389187	0.672658	2.48386	0.673153
HNSCC28_P1_F07_S67_comb	-0.0460283	1.13743	0.20163	0.171435	0.139926	-0.00316895	0.188868	0.992397	0.534108
HNSCC28_P13_F01_S253_comb	-0.0246022	0.239599	0.963178	0.561338	0.168581	-0.00653161	1.69734	0.0721207	0.256753
HNSCC28_P13_E06_S246_comb	0.00179277	0.333387	0.0428256	1.3867	0.190285	0.00535253	2.80103	0.014974	0.154729
HNSCC28_P1_F11_S71_comb	0.125696	0.318537	0.318266	0.438239	0.130932	-0.0224412	0.838686	0.502326	0.572061
HNSCC28_P2_H03_S87_comb	-0.0186086	-0.0727746	0.189122	0.203222	0.230098	0.161078	-0.154205	1.55495	0.652572
HNSCC28_P1_F10_S70_comb	0.166876	0.457797	0.0374344	0.417756	0.0881259	-0.0355927	1.13617	0.0581911	1.1384
HNSCC28_P12_C09_S225_comb	0.149488	0.362273	0.25315	0.504982	0.14246	-0.0063513	0.968766	0.352144	0.496202
HNSCC28_P2_D12_S48_comb	-0.0118757	0.00998241	0.108825	0.116968	0.22004	0.0576728	-0.0857871	1.18769	0.69042
HNSCC28_P12_D07_S235_comb	0.0372542	0.314786	0.0934292	1.11507	0.173942	0.00487967	2.57389	0.0369406	0.179201
HNSCC28_P13_A12_S204_comb	0.0809706	0.250152	0.0657297	0.361447	0.100432	0.710602	0.453606	0.790285	0.487611
HNSCC28_P12_E03_S243_comb	0.0517716	-0.031616	0.179696	0.0235484	0.203846	0.126947	0.0126399	1.58046	0.691735
HNSCC28_P12_A10_S202_comb	0.00573177	0.359293	0.0482195	0.916677	0.130744	0.00219559	2.10863	0.0301033	0.189204
HNSCC28_P1_B05_S17_comb	-0.0882412	0.184966	0.0878353	-0.000747786	0.142335	-0.0103823	0.155627	1.72826	0.707019
HNSCC28_P1_D03_S39_comb	-0.0324486	-0.0342176	0.133782	0.0942717	0.183048	0.317535	0.023427	1.16223	0.578096
HNSCC28_P1_C05_S29_comb	0.0257791	-0.0164925	0.146631	0.0439891	0.182455	0.122285	-0.21942	1.41964	0.66531
HNSCC28_P12_C04_S220_comb	0.0388678	0.696756	0.0425521	0.533894	0.525771	-0.00911597	1.78742	0.0184877	0.245094
HNSCC28_P1_H03_S87_comb	0.0411542	0.211797	0.126896	0.175404	0.289527	0.0669102	0.265899	0.0374404	1.87148
HNSCC28_P13_F09_S261_comb	0.567935	0.25681	0.0983042	0.808212	0.154121	0.061926	1.64277	0.0582872	0.796051
HNSCC28_P12_D11_S239_comb	-0.0392516	2.31474	0.260056	0.00903738	0.302764	0.00130907	0.139325	-0.00282484	0.478851
HNSCC28_P2_E06_S54_comb	-0.058302	0.132922	0.0974872	0.0211928	0.149126	-0.0208949	-0.13082	2.35154	0.755689
HNSCC28_P2_H04_S88_comb	0.0411962	0.93551	0.390789	0.476217	0.167211	0.0193108	1.06606	0.518793	0.772918
HNSCC28_P13_G12_S276_comb	0.0871586	0.480396	0.248103	0.403045	0.0738179	0.0278249	0.701601	0.415655	0.461882
HNSCC28_P2_D02_S38_comb	0.100535	0.402937	0.283555	0.674147	0.0985776	0.00916726	1.78788	0.0980378	0.270343
HNSCC28_P1_H09_S93_comb	-0.0728494	0.141366	0.191222	-0.0444673	0.187414	-0.00564456	0.0788078	1.96326	0.699303
HNSCC28_P2_A11_S11_comb	-0.0489129	0.848694	0.421524	0.58898	0.227958	0.0217461	1.26001	1.63964	1.09299
HNSCC28_P2_E05_S53_comb	0.161803	0.183147	0.170837	0.221558	0.285433	0.973387	0.0237541	1.1526	0.57625
HNSCC28_P1_E04_S52_comb	0.0500997	0.113397	0.229452	0.150153	0.32551	0.0713263	0.406027	1.52443	0.749499
HNSCC28_P12_C12_S228_comb	-0.00259916	0.371328	0.0688723	-0.0184949	0.154462	-0.036918	0.129824	2.06207	0.693693
HNSCC28_P2_A05_S5_comb	0.209209	0.0695221	0.0523591	0.0362901	0.0732547	-0.0150549	-0.194143	2.39656	0.739713
HNSCC28_P1_B03_S15_comb	0.0229136	0.364249	0.0695041	0.976543	0.129244	-0.00356596	1.96499	0.0131749	0.108501
HNSCC28_P13_B09_S213_comb	0.0342116	2.35104	-0.240124	-0.0157702	0.177799	-0.00434949	0.109034	-0.00527273	0.39414
HNSCC28_P13_G06_S270_comb	-0.00279943	0.440544	0.167204	1.01704	0.167068	-0.000683173	1.79904	0.071217	0.222251
HNSCC28_P2_E09_S57_comb	0.0127375	-0.0408739	0.0901005	0.112107	0.224242	0.111652	-0.0468884	1.34972	0.606973
HNSCC28_P12_G05_S269_comb	0.101224	0.394814	0.0940774	0.487559	0.168201	0.479501	0.661084	0.469158	0.50647
HNSCC28_P13_C06_S222_comb	0.0289134	0.169968	0.0990407	0.00113252	0.143162	0.0179447	-0.235471	2.75825	0.617273
HNSCC28_P13_C05_S221_comb	0.0150974	0.312268	0.118038	1.23724	0.151234	-0.00669642	2.77812	0.0666244	0.15467
HNSCC28_P2_D06_S42_comb	0.0760754	0.253335	0.132378	0.366819	0.284543	0.00538638	0.468349	0.803494	0.588788
HNSCC28_P2_E01_S49_comb	0.00241645	-0.0480474	0.0286744	0.0468009	0.159206	0.0413749	-0.048685	1.53326	0.72305
HNSCC28_P13_C01_S217_comb	-0.0932154	0.3011	0.480233	0.461705	0.263101	0.0705185	1.14836	0.0647271	1.16888
HNSCC28_P2_B08_S20_comb	-0.0289897	-0.00985493	-0.0359779	-0.0776485	0.256042	-0.0219941	-0.059234	2.04304	0.746674
HNSCC28_P12_C05_S221_comb	0.016546	0.397753	0.0934914	1.07186	0.134481	0.00631059	2.2218	0.0458685	0.175265
HNSCC28_P1_D08_S44_comb	-0.0149795	-0.0163268	-0.0161377	-0.00941741	0.0911338	0.0333631	-0.198932	2.84292	0.677782
HNSCC28_P12_D09_S237_comb	0.0188199	0.301569	0.0790628	1.06749	0.157376	0.00252654	2.78359	0.0482094	0.172824
HNSCC28_P1_H05_S89_comb	-0.0223194	0.00990792	0.0430601	0.00739578	0.176601	-0.0033387	-0.139493	2.41634	0.616224
HNSCC28_P1_D07_S43_comb	-0.0167205	-0.0862952	0.0888296	0.0301056	0.265714	0.00541707	0.935951	2.35857	0.730301
HNSCC28_P12_E11_S251_comb	0.0311676	-0.0059065	0.129796	-0.0108774	0.224155	0.203771	-0.128218	1.41097	0.637656
HNSCC28_P1_A12_S12_comb	-0.0623395	0.442136	0.0681101	1.00012	0.175681	0.0154507	2.13919	0.0112772	0.197218
HNSCC28_P12_H04_S280_comb	0.0292261	0.342501	0.0428854	1.02677	0.151074	0.0170566	2.43976	0.0664828	0.204766
HNSCC28_P12_H11_S287_comb	0.0537629	0.383998	0.111465	0.627262	0.162672	0.0820609	1.01045	0.409543	0.540437
HNSCC28_P13_F10_S262_comb	0.057441	2.29469	0.0943322	0.0281051	0.190119	-0.00722588	0.137614	0.0212304	0.50844
HNSCC28_P2_B02_S14_comb	0.0120117	0.0585895	0.027955	-0.0234651	0.195307	-0.0210216	-0.0443555	2.36883	0.658296
HNSCC28_P1_A10_S10_comb	-0.0162476	0.631579	0.172631	0.472641	0.161415	0.0189853	1.44625	0.042969	1.22786
HNSCC28_P12_F01_S253_comb	0.0783919	0.465831	0.0381459	0.86913	0.205385	0.0590183	1.83163	0.0345052	0.176505
HNSCC28_P1_C01_S25_comb	0.191511	0.4958	0.3318	0.524127	0.156526	0.0306111	1.05862	0.162298	0.328358
HNSCC28_P2_D08_S44_comb	-0.0167652	0.00705346	0.235632	0.299477	0.251823	0.126106	0.0726365	1.40373	0.655997
HNSCC28_P2_B11_S23_comb	0.00786192	0.0992218	0.316279	0.113121	0.0735566	1.57977	0.100424	0.192318	0.181775
HNSCC28_P13_E05_S245_comb	0.0410735	0.380509	0.076656	1.12168	0.154955	0.0557439	2.74194	0.0483239	0.207086
HNSCC28_P13_H06_S282_comb	0.0201339	0.387632	0.173299	0.450282	0.215448	0.00437319	0.701449	0.625252	0.522513
HNSCC28_P12_D02_S230_comb	-0.00350819	0.371217	0.0329087	1.64369	0.194791	-0.00107131	2.29993	0.071042	0.168293
HNSCC28_P2_D11_S47_comb	0.00963807	0.379631	0.115221	0.889648	0.160775	-0.00974215	1.90982	0.0521116	0.219325
HNSCC28_P13_E09_S249_comb	-0.0376275	0.0268466	0.162881	0.25292	0.168499	0.123078	0.0177445	1.38677	0.614345
HNSCC28_P2_D05_S41_comb	0.0872684	-0.039519	0.141766	-0.01613	0.207122	0.0906178	-0.0944817	1.55824	0.697423
HNSCC28_P1_F04_S64_comb	0.320566	0.0293365	0.0491036	0.0418062	0.150823	0.0842923	-0.102293	2.47249	0.690421
HNSCC28_P2_H11_S95_comb	0.0748445	-0.071259	0.183429	-0.00587864	0.271345	0.0879044	0.429652	1.54883	0.743297
HNSCC28_P2_H07_S91_comb	0.0411849	0.268034	0.0788471	0.281463	0.134343	0.0987592	0.290822	0.792417	0.682891
HNSCC28_P1_A03_S3_comb	0.0975655	0.115974	0.0944439	0.0508942	0.178098	-0.0213297	-0.136524	2.06571	0.686252
HNSCC28_P1_C02_S26_comb	0.0269369	0.584141	0.466624	0.259013	0.116677	-0.0155004	0.655634	-0.249554	1.34451
HNSCC28_P12_D04_S232_comb	0.04468	0.384895	0.137615	1.20954	0.153314	-0.00280094	2.04675	0.0762435	0.161308
HNSCC28_P2_D09_S45_comb	0.0725792	0.172794	-0.00698779	0.329271	0.148379	0.810726	0.23095	1.04405	0.509748
HNSCC28_P12_F05_S257_comb	0.0145839	0.871304	0.0791617	0.862598	0.742603	-0.00688443	1.76359	0.00174842	0.362519
HNSCC28_P1_E01_S49_comb	0.0806826	0.357216	0.186068	0.394872	0.185038	0.0200447	0.341997	0.795981	0.531738
HNSCC28_P12_E04_S244_comb	0.13863	0.606545	0.0218827	0.733794	0.431726	-0.0141262	1.73965	0.037431	0.210111
HNSCC28_P2_D03_S39_comb	0.0905809	0.566652	0.379086	0.535689	0.146062	0.0421362	0.725659	0.533606	0.438039
HNSCC28_P2_C03_S27_comb	0.00538196	0.507868	0.129632	0.474814	0.206113	0.00923078	1.42937	0.106236	0.198566
HNSCC28_P12_C11_S227_comb	-0.0068636	0.30677	0.362479	1.17194	0.2529	-0.0110674	2.054	0.0181524	0.0980295
HNSCC28_P12_G10_S274_comb	0.0154554	0.881351	0.0808064	0.989534	0.678286	-0.00667782	1.32958	0.0173802	0.305223
HNSCC28_P2_A03_S3_comb	-0.0214302	0.0792011	0.13251	0.0042463	0.0742821	1.4752	0.0970916	0.203588	0.247381
HNSCC28_P12_B04_S208_comb	0.10379	0.422925	0.31124	0.510286	0.250618	0.037983	0.687583	0.419902	0.575354
HNSCC28_P2_C01_S25_comb	0.0888439	0.709102	0.363683	0.519519	0.109911	-0.0142187	1.08084	0.0922444	0.519946
HNSCC28_P12_A04_S196_comb	0.113361	0.591076	0.216973	-0.075787	1.63968	0.00416606	-0.0047791	0.000148622	0.582484
HNSCC28_P2_D07_S43_comb	0.0779701	0.325356	0.142442	0.320217	0.202539	0.28766	0.262792	1.2254	0.592389
HNSCC28_P2_G03_S75_comb	0.068617	-0.0170449	0.155913	0.030056	0.240625	0.0461091	-0.0943612	1.46046	0.738729
HNSCC28_P2_B07_S19_comb	1.27433e-05	0.372613	0.0570016	1.01492	0.136333	0.0171337	2.24718	-0.000956766	0.173481
HNSCC28_P2_D04_S40_comb	0.059405	0.80815	0.46834	0.62349	0.192894	0.016855	1.16459	0.0931712	1.0467
HNSCC28_P1_D12_S48_comb	0.0239328	0.15235	0.105067	0.0917866	0.172491	0.0646895	0.0676127	1.1537	0.79416
HNSCC28_P12_E12_S252_comb	0.0548576	1.26641	-0.0231617	-0.0765143	1.30935	0.00979889	0.252205	-0.0080154	0.214432
HNSCC28_P1_F08_S68_comb	0.136495	0.463235	0.301251	0.396777	0.187007	0.0411948	0.546221	0.442795	0.563458
HNSCC28_P13_H10_S286_comb	-0.0309454	1.78006	0.136008	0.0236465	0.197625	-0.000407635	0.0951177	-0.000254513	0.231755
HNSCC28_P13_G11_S275_comb	0.0393883	-0.000610071	0.0864323	0.0526754	0.226138	0.0879246	-0.0874424	1.38122	0.648884
HNSCC28_P13_D07_S235_comb	-0.00455113	0.378241	0.0749834	0.833377	0.136623	-0.0117367	1.94525	0.0405879	0.168148
HNSCC28_P1_F05_S65_comb	0.0178316	0.60401	0.128957	0.77764	0.285738	0.0439638	1.62215	0.087814	0.467425
HNSCC28_P12_F08_S260_comb	0.0698571	0.338143	0.227906	1.09098	0.141747	0.00167301	2.00509	0.0391278	0.160258
HNSCC28_P12_G11_S275_comb	0.00368804	0.4123	0.0839357	0.70713	0.133797	0.0271815	1.8524	0.0516676	0.194518
HNSCC28_P1_E12_S60_comb	0.134565	0.565328	0.313504	0.561389	0.27415	0.0580108	1.13496	0.111478	0.400957
HNSCC28_P1_A11_S11_comb	0.027319	0.152778	0.107072	0.0975089	0.191792	0.0731797	-0.0666233	1.16743	0.799549
HNSCC28_P2_F04_S64_comb	0.046729	-0.0515412	-0.0206482	0.0332936	0.148145	-0.0131389	-0.0511556	2.34879	0.63852
HNSCC28_P2_B03_S15_comb	0.0877844	-0.0256593	0.19253	0.0704405	0.290216	0.0323908	-0.541781	1.55014	0.741122
HNSCC28_P1_B07_S19_comb	0.014977	0.400129	0.119496	0.907704	0.167294	-0.012924	1.89053	0.0533918	0.167143
HNSCC28_P13_H05_S281_comb	-0.0244136	0.193663	0.241629	0.0284584	0.154462	-0.0423778	0.269075	1.86113	0.747045
HNSCC28_P12_B03_S207_comb	0.00181456	0.343576	0.041344	1.02561	0.155816	0.0446579	2.33737	0.10401	0.158571
HNSCC28_P2_F07_S67_comb	-0.0217516	0.0499135	0.0661559	-0.0152454	0.163649	-0.0183712	0.0717189	2.15655	0.6531
HNSCC28_P1_A02_S2_comb	0.011362	0.0201668	0.0122233	0.102284	0.185977	-0.00743538	-0.0429391	2.23401	0.78162
HNSCC28_P2_B04_S16_comb	0.0107813	0.284975	0.0684698	0.919784	0.128054	-0.00223102	1.94208	0.0248761	0.118968
HNSCC28_P2_G05_S77_comb	-0.00376857	0.185647	0.191349	0.333639	0.245757	0.129477	0.212225	1.06864	0.61287
HNSCC28_P2_C12_S36_comb	0.0924358	0.0303406	0.196988	0.0511328	0.277266	0.136333	-0.303513	1.44228	0.706521
HNSCC28_P1_H08_S92_comb	0.178001	0.618428	0.341542	0.349076	0.204753	0.0723608	0.826549	0.151167	0.469933
HNSCC28_P2_C07_S31_comb	-0.0383994	0.774047	0.322066	0.443487	0.136414	0.066029	0.752066	0.806209	0.713159
HNSCC28_P1_H02_S86_comb	0.0312045	0.851966	0.452099	0.546361	0.160139	0.0304115	0.792381	0.264689	0.775679
HNSCC28_P1_E03_S51_comb	-0.0184954	0.226979	0.0347297	0.624739	0.0633423	0.0509621	1.40867	0.0157173	0.742626
HNSCC28_P2_G08_S80_comb	-0.00471806	0.435455	0.430738	0.723414	0.268173	0.12459	1.58045	0.10152	0.823697
HNSCC28_P2_H08_S92_comb	0.0617056	0.194836	0.084636	0.206014	0.161102	0.0402734	0.370716	1.04595	0.757586
HNSCC28_P2_G02_S74_comb	-0.00429018	0.775514	0.369748	0.334891	0.150832	0.0499191	1.01836	0.795695	0.706713
HNSCC28_P13_E11_S251_comb	-0.0407796	0.693122	0.195451	0.609944	0.547009	-0.00290324	1.38431	0.0141738	0.394693
HNSCC28_P13_H04_S280_comb	0.0275234	0.335971	0.144107	0.943789	0.146948	-0.0068771	2.35526	0.0683808	0.203882
HNSCC28_P12_H12_S288_comb	0.0298871	0.19846	0.0578191	0.00608961	0.17165	-0.0736826	-0.130993	1.8929	0.616735
HNSCC28_P13_E02_S242_comb	-0.00931302	0.333053	0.0520641	0.94988	0.139168	-8.87319e-05	2.75329	0.000342998	0.172046
HNSCC28_P12_F12_S264_comb	-0.0084221	1.08913	0.274839	0.248927	0.10877	0.00635512	0.495862	0.45928	1.05453
HNSCC28_P1_G04_S76_comb	0.0346268	0.407145	0.061611	0.912622	0.137718	0.00871603	1.95932	0.0178893	0.322182
HNSCC28_P2_G12_S84_comb	0.0777347	0.305688	0.0530285	0.525481	0.121665	0.0157287	0.510434	0.75843	0.476653
HNSCC28_P1_G11_S83_comb	-0.0227493	0.598991	0.0842378	0.375645	0.125462	0.0237232	1.07541	-0.03723	1.09208
HNSCC28_P12_C03_S219_comb	0.0124109	0.602114	0.0400895	1.04093	0.342677	-0.013626	1.90871	0.0550769	0.246749
HNSCC28_P2_A07_S7_comb	0.0339967	0.040731	0.16089	-0.00954681	0.0544248	1.4583	-0.152094	0.243119	0.292638
HNSCC28_P2_C10_S34_comb	0.0229096	0.0697183	0.0468674	-0.0166658	0.0978538	-0.00785031	-0.121165	2.46504	0.676272
HNSCC28_P2_E10_S58_comb	-0.0266387	0.147733	0.148404	0.052113	0.0746265	1.41058	0.0283645	0.187177	0.304015
HNSCC28_P2_A08_S8_comb	0.260833	0.478493	0.0468228	1.07591	0.234423	0.00331587	2.2274	0.0120414	0.169327
HNSCC28_P2_C02_S26_comb	0.100908	-0.0641752	0.332133	-0.0267809	0.161839	-0.0191521	-0.127339	2.31646	0.661322
HNSCC20_P15_LN_B04_S208_comb	-0.00383802	0.731	0.26677	0.914183	0.152169	-0.0213163	1.82917	-0.0225799	0.602472
HNSCC20_P15_LN_C10_S226_comb	0.0281639	0.580428	0.103836	0.843624	0.467297	0.00471214	1.85903	-0.0415008	0.261433
HNSCC20_P15_LN_G05_S269_comb	-0.0518087	0.408612	0.0803832	0.98086	0.144134	-0.0478374	2.09859	-0.0680604	0.202173
HNSCC20_P15_LN_E01_S241_comb	0.0531556	0.688524	0.381266	0.79512	0.194915	0.00203246	1.91848	0.829165	0.617877
HNSCC20_P15_LN_F01_S253_comb	-0.00144157	0.765646	0.448647	0.348797	0.205951	-0.00126629	0.293913	0.0253971	0.390189
HNSCC20_P15_LN_C03_S219_comb	0.0513177	0.392491	1.07979	0.816182	0.126475	0.000715168	2.24825	0.0704016	0.292017
HNSCC20_P15_LN_F04_S256_comb	0.00132038	0.428074	0.0342967	0.932524	0.144896	0.00811792	2.14796	-0.0354933	0.164217
HNSCC20_P15_LN_G03_S267_comb	0.0315606	1.48421	0.145265	0.703952	0.187896	0.0193933	1.73027	-0.00592558	0.160247
HNSCC20_P15_LN_D04_S232_comb	-0.00455762	0.410876	0.0788196	1.00305	0.152044	0.020023	2.1273	-0.211486	0.225724
HNSCC20_P15_LN_A10_S202_comb	-0.00578187	1.12151	0.0349004	1.46681	0.219102	-0.0105408	1.71749	0.0230954	0.210766
HNSCC20_P15_LN_H04_S280_comb	-0.0234253	0.531555	0.0544955	0.885067	0.297958	0.00956547	1.95418	-0.115083	0.243286
HNSCC20_P5_pri_F10_S70_comb	0.0134575	-0.00986742	0.0982617	-0.00133953	0.132196	0.282929	0.0066173	1.621	0.572707
HNSCC20_P5_pri_F02_S62_comb	0.0180544	1.82592	0.105249	0.568201	0.305208	-0.021325	1.56727	-0.101824	0.278654
HNSCC20_P15_LN_A02_S194_comb	0.0101326	0.523229	0.141612	0.595417	0.247107	-0.0166825	1.31545	-0.180061	0.822627
HNSCC20_P5_pri_E04_S52_comb	0.0356913	0.553453	0.585968	0.815966	0.214433	-0.0340305	1.84028	-0.0737915	0.474303
HNSCC20_P15_LN_E10_S250_comb	0.00782801	0.428285	0.112116	0.457296	0.151215	0.0857131	1.77278	0.0456447	0.263593
HNSCC20_P5_pri_H07_S91_comb	0.0457193	0.509207	0.0193913	0.977673	0.305854	-0.00491699	2.19643	0.027617	0.249416
HNSCC20_P15_LN_G02_S266_comb	-0.00644988	0.680195	0.184635	0.485282	0.18649	-0.0123403	1.9015	0.0411512	0.313256
HNSCC20_P15_LN_E07_S247_comb	-0.0650429	0.414131	0.166678	1.21566	0.312468	-0.0132206	2.30508	-0.0595425	0.265414
HNSCC20_P5_pri_D03_S39_comb	-0.00639456	0.374159	0.329651	1.03624	0.100928	-0.000530522	2.10426	0.584703	0.281609
HNSCC20_P5_pri_G09_S81_comb	0.0297899	0.33703	0.121503	0.866346	0.153574	0.00250005	1.89085	0.07322	0.167263
HNSCC20_P5_pri_H03_S87_comb	-0.00607503	0.367871	0.0658252	0.833327	0.284715	-0.0106996	1.93033	-0.0196678	0.383182
HNSCC20_P15_LN_D03_S231_comb	0.0103807	1.10674	0.165068	0.847134	0.171417	-0.0219727	1.93113	-0.0176944	0.337256
HNSCC20_P5_pri_B09_S21_comb	0.0231497	0.298951	0.0749483	0.852655	0.159988	0.00457326	2.33245	0.609031	0.230047
HNSCC20_P5_pri_G05_S77_comb	0.000837725	0.371151	0.22672	1.03199	0.156267	-0.0184913	2.1121	-0.00503155	0.148728
HNSCC20_P5_pri_D05_S41_comb	0.0214036	0.337803	0.153333	1.05494	0.210032	0.0321396	2.21213	0.0147625	0.195756
HNSCC20_P5_pri_C12_S36_comb	0.00676362	0.306765	0.0491984	0.899629	0.144979	-0.00872886	2.58533	0.0444449	0.209605
HNSCC20_P15_LN_D01_S229_comb	0.069413	0.653259	0.063299	0.925053	0.530391	-0.00131212	1.9746	-0.00626495	0.244493
HNSCC20_P15_LN_D08_S236_comb	-0.0247605	0.415102	0.214902	0.634243	0.174356	0.0118933	1.32349	-0.02633	0.830097
HNSCC20_P5_pri_D08_S44_comb	0.015939	0.641375	0.407675	0.213849	0.328086	0.024789	1.57809	-0.309976	0.770333
HNSCC20_P5_pri_G02_S74_comb	-0.0179723	0.752714	-0.00648721	0.792948	0.301947	0.0670091	1.67167	-0.089892	0.477101
HNSCC20_P5_pri_B02_S14_comb	-0.0213608	0.255389	0.0828992	0.451571	0.166534	0.00676767	2.17864	0.242544	0.204768
HNSCC20_P5_pri_C03_S27_comb	0.0546622	-0.0420723	0.163215	0.0171936	0.231807	0.0807444	-0.0959729	1.54131	0.765084
HNSCC20_P15_LN_E09_S249_comb	0.0206368	0.708243	0.0855579	0.945332	0.129289	0.004727	2.14685	-0.0259518	0.147683
HNSCC20_P15_LN_B12_S216_comb	0.0332609	1.07975	0.0858641	0.439478	0.139055	0.00244692	1.36657	-0.119424	0.353254
HNSCC20_P5_pri_A09_S9_comb	0.00161931	0.589513	0.252324	0.898679	0.240487	-0.0226726	1.71466	0.00889502	0.736887
HNSCC20_P15_LN_B10_S214_comb	0.0144614	0.527293	0.0711552	1.21863	0.171469	-0.003221	2.19834	0.0186853	0.239042
HNSCC20_P5_pri_A07_S7_comb	0.0281538	0.447417	0.80129	0.865267	0.118531	-0.0218377	1.87674	0.0848716	0.272518
HNSCC20_P15_LN_G12_S276_comb	-0.0241963	0.46827	0.000685962	0.88928	0.142385	-0.0101883	2.24279	0.0377124	0.336572
HNSCC20_P5_pri_A08_S8_comb	-0.0854815	0.449654	0.0522699	1.20729	0.145759	-0.0189629	2.22477	0.000897644	0.277338
HNSCC20_P15_LN_H01_S277_comb	-0.0398362	0.594697	0.0940762	0.919779	0.481385	0.0186242	1.615	0.052699	0.239039
HNSCC20_P5_pri_G04_S76_comb	-0.0291767	0.634581	0.616478	0.935728	0.191604	0.0254648	2.14396	-0.00401913	0.366337
HNSCC20_P5_pri_C02_S26_comb	-0.0215131	0.512807	0.104974	1.32504	0.0332459	-0.0759994	1.70736	-0.093268	0.179953
HNSCC20_P5_pri_C06_S30_comb	0.0275809	0.67985	0.462579	0.684424	0.134402	8.9101e-05	1.83097	0.0172882	0.268719
HNSCC20_P5_pri_D04_S40_comb	-0.0110281	0.541736	0.672852	0.833672	0.205433	-0.0112228	1.74804	-0.148739	0.385946
HNSCC20_P5_pri_D12_S48_comb	-0.0201222	0.425444	0.00904855	0.950915	0.330855	-0.0148499	1.46561	0.189895	0.428147
HNSCC20_P15_LN_D07_S235_comb	0.0382368	0.536045	0.104751	0.785665	0.340097	-0.00146749	1.97474	-0.0247633	0.220484
HNSCC20_P15_LN_E05_S245_comb	0.00639499	0.500931	0.0492318	0.981745	0.596354	0.040204	2.41819	0.342815	0.240617
HNSCC20_P5_pri_F01_S61_comb	-0.00969765	0.55982	0.398347	0.979084	0.214776	0.0943556	2.16588	0.00922504	0.272358
HNSCC20_P15_LN_A12_S204_comb	0.000292678	0.846911	0.500004	0.648597	0.248916	-0.00505655	1.48766	-0.257332	0.368685
HNSCC20_P5_pri_F05_S65_comb	0.0200544	0.423976	0.0817217	1.01588	0.14669	-0.00102332	1.6221	0.0172548	0.146262
HNSCC20_P5_pri_B04_S16_comb	0.00705604	0.538859	0.108508	0.938338	0.129336	-0.00333941	1.81202	0.0237632	0.173981
HNSCC20_P15_LN_F05_S257_comb	-0.0253792	0.578136	0.0809453	0.932352	0.194283	-0.00704061	2.2469	-0.00978835	0.183927
HNSCC20_P15_LN_F07_S259_comb	0.0276026	0.789255	0.288342	0.540594	0.171512	0.0229423	1.68355	-0.0690672	0.906818
HNSCC20_P5_pri_B07_S19_comb	0.0534469	0.740209	0.040475	0.742217	0.690705	-0.00886138	1.63452	-0.0215159	0.34714
HNSCC20_P15_LN_H11_S287_comb	0.0313053	0.497455	0.371988	0.834637	0.136156	0.0183891	1.80315	-0.0458235	0.275491
HNSCC20_P15_LN_F08_S260_comb	0.000839176	0.567359	0.198804	0.900063	0.58696	0.0609706	1.8756	-0.217249	0.369878
HNSCC20_P5_pri_F11_S71_comb	-0.00237406	0.0208246	0.0984393	0.0211996	0.16865	0.247782	-0.0599261	1.51788	0.633332
HNSCC20_P15_LN_A03_S195_comb	0.0254528	1.23624	0.526661	0.748933	0.192168	-0.00608807	1.75914	-0.00387663	0.240067
HNSCC20_P15_LN_H02_S278_comb	0.00396424	0.323991	0.34073	0.773007	0.206695	-0.0121748	1.44903	-0.00304091	0.658956
HNSCC20_P15_LN_B06_S210_comb	0.0208853	0.41686	0.277224	0.694682	0.494373	0.0202524	1.76737	-0.0255837	0.988861
HNSCC20_P15_LN_A06_S198_comb	0.0255281	0.429314	0.664988	0.741845	0.149932	-0.0173388	1.75404	-0.0206859	0.373442
HNSCC20_P15_LN_H10_S286_comb	0.0416207	1.431	0.454375	0.894507	0.200904	0.0016462	1.60153	-0.019704	0.217963
HNSCC20_P5_pri_B11_S23_comb	0.0378368	0.558784	0.21923	0.910152	0.153561	-0.0268563	1.67634	-0.0878115	0.303906
HNSCC20_P5_pri_G06_S78_comb	0.0115395	1.27555	0.0937787	0.886128	0.19299	0.0262743	2.09763	2.5041e-05	0.148414
HNSCC20_P15_LN_C09_S225_comb	-0.0283188	0.477934	0.728556	0.983496	0.153265	0.00313693	1.85652	-0.143274	0.286761
HNSCC20_P5_pri_B03_S15_comb	0.0277363	0.0107793	0.116733	0.0310493	0.19657	0.143165	-0.10386	1.51154	0.6835
HNSCC20_P15_LN_H03_S279_comb	-0.0520181	0.825299	0.127564	0.71836	0.582042	0.0124835	1.52208	0.00708937	0.284414
HNSCC20_P5_pri_F07_S67_comb	0.0262385	1.18574	0.0988994	0.802664	0.164636	0.0474111	2.07268	-0.0600497	0.209679
HNSCC20_P5_pri_D02_S38_comb	0.0441971	0.604958	0.367115	0.573011	0.11862	0.0275439	-0.218799	-0.0117155	1.6054
HNSCC20_P15_LN_G08_S272_comb	0.0280867	1.05096	0.500077	0.659445	0.20034	-0.00427281	1.41155	-0.046205	0.664876
HNSCC20_P15_LN_D12_S240_comb	0.0129544	0.4233	0.151114	1.09644	0.162842	-0.0180662	1.99059	-0.0379539	0.408087
HNSCC20_P5_pri_C01_S25_comb	0.15429	0.592675	0.237158	0.62367	0.181298	0.0138857	1.37209	0.0193239	1.23576
HNSCC20_P15_LN_A07_S199_comb	0.0284035	1.47822	0.362021	0.806054	0.180752	-0.00700746	1.8399	0.758381	0.400354
HNSCC20_P15_LN_F03_S255_comb	-0.0327378	0.634388	0.473985	0.66707	0.243228	-0.0311025	1.73899	0.0687558	0.805786
HNSCC20_P15_LN_H05_S281_comb	-0.00491468	0.428617	-0.0260898	0.720274	0.333981	-0.00357912	1.35649	-0.0109048	0.597263
HNSCC20_P15_LN_A04_S196_comb	-0.0257643	0.458611	0.306952	0.741388	0.225731	-0.00550921	1.34782	-0.00727812	0.774092
HNSCC20_P15_LN_D10_S238_comb	-0.00935588	0.316391	0.762877	0.917646	0.144994	-0.0200385	1.84864	-0.196546	0.257019
HNSCC20_P5_pri_D10_S46_comb	0.0274492	0.323779	0.395101	1.02428	0.123148	-0.0222329	1.99054	0.191093	0.266085
HNSCC20_P15_LN_B11_S215_comb	0.206913	0.343448	0.52094	0.295742	0.176365	-0.0257306	0.654786	0.971697	1.7541
HNSCC20_P5_pri_E08_S56_comb	0.0576323	0.360341	0.0488282	1.07744	0.169566	0.036429	2.49789	0.00827165	0.209452
HNSCC20_P15_LN_A01_S193_comb	-0.0109526	0.89541	0.0978399	0.876534	0.17334	-0.0299339	1.82132	-0.106271	0.431055
HNSCC20_P5_pri_C04_S28_comb	0.0731947	0.118409	0.0689252	-5.71082e-05	0.16213	0.0832002	0.0306504	2.14133	0.677215
HNSCC20_P15_LN_C04_S220_comb	-0.00114641	0.572294	0.432595	0.887751	0.187306	-0.0239217	1.6186	-0.0810279	0.361289
HNSCC20_P15_LN_E06_S246_comb	0.116478	0.28596	0.3974	0.377674	0.183757	-0.0148538	0.433205	-0.0139457	2.00763
HNSCC20_P15_LN_C01_S217_comb	-0.0503816	0.497735	0.024448	1.14991	0.164451	-0.010689	2.1855	0.0586637	0.138525
HNSCC20_P5_pri_D06_S42_comb	-0.0292789	0.499621	0.314384	1.24781	0.0271476	-0.0369686	1.67863	-0.00316548	0.193338
HNSCC20_P5_pri_G11_S83_comb	0.0638674	0.700904	0.0357094	0.747312	0.513931	0.000515591	1.92304	-0.00383802	0.307049
HNSCC20_P15_LN_E08_S248_comb	0.00558351	1.01333	0.294349	0.963945	0.155196	-0.0167806	2.00426	-0.0824544	0.352282
HNSCC20_P15_LN_G01_S265_comb	0.045552	1.53644	0.128128	0.70868	0.181285	-0.0312073	1.72705	-0.0743797	0.235489
HNSCC20_P15_LN_F12_S264_comb	0.0168237	0.487724	0.422717	1.10674	0.161801	-0.0152894	2.33069	-0.0265929	0.245185
HNSCC20_P15_LN_D06_S234_comb	-0.00518152	1.28562	0.146143	0.27522	1.34185	0.0221304	0.879541	-0.0996183	0.37212
HNSCC20_P15_LN_E12_S252_comb	-0.0427413	0.648005	0.0821098	0.599745	0.694948	-0.00299022	1.15867	-0.0565288	0.782347
HNSCC20_P5_pri_H05_S89_comb	0.0967696	1.29411	0.647715	0.669965	0.209497	0.0100496	1.58025	-0.162129	0.274153
HNSCC20_P15_LN_A05_S197_comb	0.00438142	0.708381	0.190518	0.606266	0.629068	0.0262683	1.81954	-0.00711684	0.242553
HNSCC20_P5_pri_G08_S80_comb	-9.77649e-05	0.0324323	0.113157	0.00295005	0.101762	0.473461	0.130916	1.35517	0.585516
HNSCC20_P5_pri_E03_S51_comb	0.0241189	0.345149	0.0743664	0.824718	0.156594	0.0151269	1.80223	0.0539442	0.235624
HNSCC20_P15_LN_C11_S227_comb	0.243383	0.510217	0.381438	0.883375	0.162536	-0.0409965	2.25196	-0.0966323	0.590236
HNSCC20_P5_pri_E02_S50_comb	0.0209331	1.38302	0.621006	0.593809	0.192814	0.0177816	1.51428	0.0456116	0.216705
HNSCC20_P5_pri_H09_S93_comb	0.014709	1.04164	0.0194296	0.444596	0.181541	0.00120211	1.25338	-0.137349	0.444393
HNSCC20_P5_pri_F08_S68_comb	0.0382801	1.71797	0.143773	0.667203	0.191716	-0.00599684	1.7002	-0.0637431	0.260976
HNSCC20_P15_LN_C06_S222_comb	0.0193991	0.6675	0.392225	0.650246	0.178673	0.00507326	1.61231	-0.297243	0.901332
HNSCC20_P5_pri_E06_S54_comb	0.0440797	0.709152	0.372453	0.859892	0.191098	-0.0135215	1.72762	-0.0283504	0.503594
HNSCC20_P15_LN_D09_S237_comb	0.0106728	0.809097	0.455782	0.104349	0.239824	-0.00617184	0.352127	-0.152822	1.5208
HNSCC20_P5_pri_D07_S43_comb	-0.00775564	0.425949	0.374761	0.614781	0.190408	-0.00764707	1.23959	-0.0888756	1.06644
HNSCC20_P5_pri_A12_S12_comb	0.00644164	0.131045	0.0624256	-0.0046056	0.157183	0.08699	0.0885279	2.03333	0.666351
HNSCC20_P5_pri_C10_S34_comb	-0.035555	0.79506	0.0502597	0.813964	0.645701	-0.0301788	1.8708	-0.0869779	0.223669
HNSCC20_P15_LN_C12_S228_comb	-0.0125676	0.526881	0.168154	0.964114	0.150002	0.0229148	1.93934	-0.118844	0.266766
HNSCC20_P15_LN_C08_S224_comb	-0.0283983	0.893459	0.0358998	0.747416	0.156919	-0.0122228	2.04822	-0.158796	0.268104
HNSCC20_P15_LN_F10_S262_comb	0.0385102	0.34001	0.165912	1.05202	0.128903	0.00617921	2.15089	-0.00669929	0.204293
HNSCC20_P15_LN_D02_S230_comb	-0.0047267	0.948714	0.392189	0.828349	0.178061	-0.0313691	1.96046	-0.050623	0.323376
HNSCC20_P15_LN_G04_S268_comb	-0.0423217	0.73448	0.380373	0.592521	0.200677	-0.0113042	1.71036	-0.0476326	0.430747
HNSCC20_P15_LN_H08_S284_comb	-0.0299179	0.635641	0.0875924	0.867463	0.404233	0.00132529	2.02444	1.07373	0.217874
HNSCC20_P5_pri_E07_S55_comb	-0.00502276	0.0748407	0.121647	0.235657	0.109501	0.896005	0.125802	0.9435	0.504002
HNSCC20_P5_pri_A01_S1_comb	-0.00185584	0.411581	0.586742	0.95288	0.153075	0.00514814	2.07525	0.203593	0.323787
HNSCC20_P15_LN_C05_S221_comb	-0.0757765	0.129873	0.0784982	0.0103001	0.256814	0.017592	0.100802	0.00902429	2.30619
HNSCC20_P5_pri_A04_S4_comb	-0.0388919	0.313664	0.121822	0.448228	1.13506	0.0222425	1.06556	-0.0432497	1.37782
HNSCC20_P15_LN_E03_S243_comb	-0.0609346	0.517847	0.0297752	1.05976	0.151063	-0.000334799	2.46743	-0.0473314	0.198898
HNSCC20_P5_pri_A03_S3_comb	-0.00509957	0.336315	0.0951843	0.665147	0.204285	-0.00342001	1.83544	0.0618161	0.220221
HNSCC20_P15_LN_B05_S209_comb	-0.0360939	0.502479	0.0663283	1.12321	0.214298	-0.00597436	2.23768	-0.167604	0.21549
HNSCC20_P15_LN_G11_S275_comb	-0.0244692	0.700877	0.0255603	0.856343	0.672537	0.0186321	1.93245	-0.0700317	0.151497
HNSCC20_P15_LN_B07_S211_comb	-0.0694216	0.490158	0.0581526	1.03006	0.264973	0.0282887	2.1406	-0.0398861	0.272183
HNSCC20_P15_LN_A08_S200_comb	0.0104136	0.510946	0.542736	0.798277	0.183892	0.00468421	1.8352	-0.298391	0.442396
HNSCC20_P15_LN_G06_S270_comb	0.0656608	0.320611	0.0883947	-0.082804	1.13175	0.0558749	0.47474	0.0079492	1.46554
HNSCC20_P15_LN_F06_S258_comb	0.0947362	0.336514	0.135399	0.471098	0.0974517	-0.00089201	1.18164	-0.0045385	1.6866
[truncated: 37,059 more rows]

## Sheet: Figure2 C
*This table shows the cell numbers and proportions of the three cancer types contained in each subclass of CSC.
Celltype	Cancertype	Cellnumber	percent_weight
0	EC	19	3.88548
0	GC	356	72.8016
0	HNSCC	114	23.3129
1	GC	427	99.0719
1	HNSCC	4	0.928074
2	EC	4	1.2945
2	GC	290	93.8511
2	HNSCC	15	4.85437
3	GC	164	98.7952
3	HNSCC	2	1.20482
4	GC	107	100
5	GC	83	98.8095
5	HNSCC	1	1.19048

## Sheet: Figure2 D
*This table represents the P-value and fold change of the top then highly expressed genes for each sub clusters in CSC. We used the "avg_logFC" of each gene in different celltypes to draw the heatmap, as shown in Figure 2D.
	p_val	avg_logFC	pct.1	pct.2	p_val_adj	cluster	gene
1	5.5518e-175	2.58363	1	0.732	1.11036e-171	0	LYZ
2	7.29535e-171	1.83892	0.998	0.67	1.45907e-167	0	AGR2
3	3.02891e-165	2.95563	0.98	0.84	6.05782e-162	0	TFF2
4	3.76456e-155	1.18631	0.996	0.898	7.52912e-152	0	CXCL17
5	1.65072e-151	1.29282	1	0.938	3.30145e-148	0	PGC
6	9.19484e-151	2.16255	0.975	0.5	1.83897e-147	0	MUC6
7	4.61675e-138	1.27731	0.998	0.534	9.2335e-135	0	PIGR
8	1.07697e-122	1.2708	0.957	0.933	2.15394e-119	0	LTF
9	7.18755e-109	1.96805	0.951	0.919	1.43751e-105	0	C6orf58
10	5.09067e-78	1.38135	0.941	0.854	1.01813e-74	0	TFF1
11	2.41816e-148	2.8083	0.87	0.384	4.83632e-145	1	GAST
12	7.78812e-138	3.16498	0.921	0.772	1.55762e-134	1	CHGA
13	1.92138e-123	1.56316	0.958	0.952	3.84275e-120	1	DEPP1
14	1.60155e-98	2.22154	0.856	0.76	3.20311e-95	1	SCG5
15	2.34246e-84	1.76262	0.796	0.521	4.68493e-81	1	MS4A8
16	1.80814e-25	2.09451	0.116	0.284	3.61629e-22	1	NTS
17	1.20578e-15	1.69111	0.564	0.454	2.41157e-12	1	RBP4
18	2.613e-15	1.65356	0.65	0.861	5.22599e-12	1	CRYBA2
19	1.71572e-08	1.72547	0.49	0.141	3.43143e-05	1	TTR
20	1.3201e-07	3.3587	0.534	0.514	0.00026402	1	GHRL
21	2.98599e-63	0.534403	0.99	0.829	5.97197e-60	2	DMBT1
22	3.49247e-46	0.536452	0.929	0.72	6.98493e-43	2	CD9
23	5.88403e-33	0.504526	0.864	0.675	1.17681e-29	2	AGR3
24	2.70607e-32	0.503491	0.841	0.486	5.41214e-29	2	TACSTD2
25	3.82929e-25	0.590669	0.809	0.691	7.65857e-22	2	IL32
26	1.45203e-20	0.504065	0.744	0.557	2.90407e-17	2	TNFRSF12A
27	3.21398e-17	0.486676	0.994	0.862	6.42796e-14	2	IFI27
28	0.000156051	0.485764	0.411	0.297	0.312102	2	HSPA6
29	0.0014283	0.506941	0.553	0.413	1	2	CXCL1
30	0.00255577	0.563168	0.586	0.774	1	2	ODAM
31	7.77615e-71	0.986706	0.964	0.525	1.55523e-67	3	PLCG2
32	1.47929e-52	0.967502	0.994	0.761	2.95859e-49	3	LRMP
33	9.74802e-49	0.904959	1	0.911	1.9496e-45	3	RGS13
34	1.49813e-48	1.34473	0.922	0.764	2.99626e-45	3	CLDN4
35	3.03212e-46	3.03372	0.843	0.412	6.06425e-43	3	SPINK4
36	4.12111e-43	1.75696	0.88	0.661	8.24222e-40	3	TFF3
37	8.85256e-29	0.950408	0.982	0.736	1.77051e-25	3	GPX2
38	7.2118e-22	0.865354	0.825	0.696	1.44236e-18	3	CLDN3
39	5.10224e-10	1.78347	0.633	0.306	1.02045e-06	3	FCGBP
40	5.37269e-09	0.900249	0.59	0.266	1.07454e-05	3	HES6
41	1.37034e-66	1.77888	1	0.765	2.74067e-63	4	TYROBP
42	1.43723e-66	2.281	1	0.773	2.87445e-63	4	CCL3
43	2.2524e-66	2.13973	1	0.662	4.5048e-63	4	IL1B
44	2.72737e-66	2.05213	1	0.822	5.45475e-63	4	CCL3L1
45	9.78251e-66	2.18187	1	0.751	1.9565e-62	4	S100A9
46	1.7825e-65	1.58336	1	0.644	3.56501e-62	4	S100A8
47	4.55643e-65	2.30702	1	0.697	9.11286e-62	4	CXCL8
48	7.58598e-62	1.74091	1	0.625	1.5172e-58	4	S100A4
49	2.57664e-40	1.45413	1	0.576	5.15328e-37	4	TIMP1
50	1.0384e-22	1.51087	0.991	0.617	2.0768e-19	4	SERPINA1
51	5.6906e-45	2.29016	1	0.955	1.13812e-41	5	PGC
52	3.78559e-39	1.16166	0.988	0.853	7.57119e-36	5	NUPR1
53	4.69603e-36	3.01186	0.964	0.822	9.39206e-33	5	LIPF
54	4.40587e-32	1.31583	1	0.924	8.81175e-29	5	CXCL17
55	9.24904e-19	0.976514	0.988	0.913	1.84981e-15	5	ZG16B
56	1.7235e-17	1.13607	0.952	0.678	3.44699e-14	5	MT1G
57	8.24531e-17	1.07612	1	0.754	1.64906e-13	5	MT2A
58	1.07858e-12	1.45077	1	0.768	2.15715e-09	5	REG1A
59	4.57775e-10	1.10361	0.94	0.94	9.1555e-07	5	LTF
60	1.27067e-09	1.21778	0.893	0.647	2.54133e-06	5	MT1X

## Sheet: Figure2 E
*The first table indicates the DEGs of UGCSC (cluster 0)-specific differentially expressed genes in all CSCs of UGICs. And the second table indicates UGCSC (cluster 0)-specific differentially expressed genes in down sample CSCs of UGICs. We used these tow gene lists to draw a Venn diagram in Figure 2E
DEGs of all cscs in UGIC comparing with UGCSCs									DEGs of downsample cscs in UGIC comparing with UGCSCs
p_val	avg_logFC	pct.1	pct.2	cluster	gene				p_val	avg_logFC	pct.1	pct.2	cluster	gene
5.5518e-175	2.58363	1	0.732	0	LYZ				5.00189e-103	2.63842	0.996	0.84	0	TFF2
7.29535e-171	1.83892	0.998	0.67	0	AGR2				8.06906e-99	2.40387	1	0.732	0	LYZ
3.02891e-165	2.95563	0.98	0.84	0	TFF2				8.15784e-97	1.66422	1	0.67	0	AGR2
1.19041e-162	1.16638	0.98	0.809	0	MIA				7.84441e-94	1.0236	0.988	0.809	0	MIA
3.76456e-155	1.18631	0.996	0.898	0	CXCL17				2.65279e-90	1.05688	0.996	0.898	0	CXCL17
1.65072e-151	1.29282	1	0.938	0	PGC				1.69683e-88	1.87963	0.976	0.5	0	MUC6
9.19484e-151	2.16255	0.975	0.5	0	MUC6				1.26918e-87	0.871408	1	0.938	0	PGC
2.89721e-138	1.03222	0.982	0.905	0	CA2				5.80554e-80	0.910935	0.964	0.661	0	ANXA10
4.61675e-138	1.27731	0.998	0.534	0	PIGR				7.08368e-80	0.563984	0.955	0.638	0	KDELR3
6.3508e-136	1.01373	0.961	0.661	0	ANXA10				3.16682e-78	0.815771	0.972	0.415	0	FAM3D
3.86396e-135	0.591022	0.951	0.638	0	KDELR3				6.92597e-78	0.895995	0.98	0.905	0	CA2
2.36762e-127	0.879981	0.959	0.415	0	FAM3D				7.4508e-77	1.00177	0.984	0.894	0	ZG16B
1.07697e-122	1.2708	0.957	0.933	0	LTF				1.63601e-76	0.458326	0.98	0.84	0	ANKRD22
2.17719e-121	1.10049	0.969	0.894	0	ZG16B				1.82834e-75	1.16588	1	0.534	0	PIGR
3.62803e-113	0.503688	0.937	0.742	0	PRSS23				9.62352e-75	1.08572	0.96	0.933	0	LTF
1.7531e-112	1.00485	0.955	0.533	0	RNASE1				2.45009e-73	0.653653	0.923	0.383	0	AQP5
1.77071e-112	0.833318	0.978	0.678	0	GOLM1				7.25084e-71	0.566523	0.947	0.734	0	FMOD
4.98065e-110	0.968007	0.892	0.407	0	PRR4				1.67851e-69	0.804305	0.964	0.888	0	GP2
1.09114e-109	0.879483	0.937	0.888	0	GP2				2.86198e-69	0.450576	0.951	0.742	0	PRSS23
7.18755e-109	1.96805	0.951	0.919	0	C6orf58				5.22492e-68	0.75289	0.988	0.678	0	GOLM1
8.95555e-109	0.655565	0.924	0.734	0	FMOD				3.13423e-67	0.92787	0.915	0.407	0	PRR4
1.87816e-108	0.529635	0.943	0.84	0	ANKRD22				5.6816e-67	1.09733	0.927	0.677	0	BPIFB1
3.76696e-108	0.670925	0.953	0.891	0	KCNE2				1.37588e-66	1.05572	0.968	0.896	0	LCN2
5.79161e-108	0.83878	1	0.907	0	CYSTM1				2.54655e-66	0.558625	0.951	0.913	0	C16orf89
2.12929e-106	0.623071	0.937	0.913	0	C16orf89				1.78405e-63	1.94876	0.964	0.919	0	C6orf58
1.5948e-105	0.68685	0.873	0.383	0	AQP5				4.99452e-63	0.530697	0.887	0.729	0	TCN1
1.56102e-102	0.736389	0.943	0.366	0	CTSE				1.16981e-61	0.664203	0.951	0.366	0	CTSE
7.99259e-102	-0.336141	0.871	0.942	0	RGS13				1.176e-61	0.375899	0.98	0.861	0	PDIA2
1.61743e-101	1.12337	0.9	0.677	0	BPIFB1				7.04e-61	0.82101	0.96	0.533	0	RNASE1
2.6926e-101	1.13496	0.959	0.896	0	LCN2				7.47051e-61	0.485487	0.968	0.891	0	KCNE2
6.61508e-97	-0.286254	0.808	0.952	0	PTPRC				1.15854e-58	0.406893	0.943	0.74	0	SPDEF
1.19099e-93	0.642188	0.967	0.794	0	MUC1				2.05309e-58	0.252194	0.947	0.847	0	CLDN2
3.16595e-89	0.421621	0.924	0.74	0	SPDEF				7.4388e-56	-0.732084	0.951	0.582	0	REG3A
3.33241e-87	0.702194	0.986	0.92	0	CD24				1.79691e-52	1.21132	0.955	0.854	0	TFF1
5.08411e-84	0.478515	0.937	0.861	0	PDIA2				1.89506e-52	-0.331154	0.903	0.942	0	RGS13
8.5806e-84	0.846298	0.984	0.655	0	CLU				5.39098e-51	0.807923	0.939	0.55	0	ADH1C
1.02404e-82	0.276271	0.906	0.847	0	CLDN2				7.83067e-51	0.508935	0.964	0.794	0	MUC1
7.24931e-82	-0.727257	0.38	0.822	0	CPE				6.80927e-49	0.268812	0.931	0.503	0	CA9
4.67111e-81	-0.274526	0.92	0.958	0	LTB				3.52878e-48	0.508548	0.976	0.719	0	TSPAN1
7.20491e-80	-0.280279	0.908	0.582	0	REG3A				5.47353e-48	0.735676	1	0.907	0	CYSTM1
3.74102e-79	0.594618	0.982	0.689	0	VSIG2				1.16899e-47	-0.266318	0.858	0.952	0	PTPRC
5.47807e-79	0.631541	0.826	0.729	0	TCN1				7.58367e-46	0.665902	0.992	0.956	0	HLA-DRB1
6.21064e-79	0.858557	0.888	0.55	0	ADH1C				9.4613e-46	0.736474	0.899	0.761	0	MUC5AC
2.76198e-78	0.329479	0.908	0.438	0	CCND1				2.52628e-45	0.458046	0.992	0.959	0	CD74
3.45921e-78	-0.254398	0.873	0.95	0	CD53				8.55442e-45	0.336598	0.907	0.438	0	CCND1
5.09067e-78	1.38135	0.941	0.854	0	TFF1				4.33438e-44	-0.322744	0.951	0.945	0	CD79A
1.081e-76	0.264221	0.783	0.344	0	KCNE3				7.90279e-44	0.571181	0.98	0.92	0	CD24
3.81096e-76	0.599298	0.996	0.817	0	FXYD3				1.24151e-43	0.488976	0.98	0.774	0	FKBP11
1.38181e-75	-0.262128	0.233	0.722	0	AIF1				2.53749e-43	0.330676	0.911	0.599	0	MLPH
3.18224e-75	0.439826	0.906	0.599	0	MLPH				6.58519e-43	0.31186	0.874	0.699	0	KCNN4
5.29665e-74	0.342766	0.894	0.503	0	CA9				2.06871e-42	0.751727	0.984	0.655	0	CLU
5.77851e-74	-0.285005	0.918	0.945	0	CD79A				1.48417e-41	0.410942	0.887	0.634	0	SLPI
2.37833e-73	0.482577	0.994	0.959	0	CD74				1.1624e-40	0.483233	0.984	0.689	0	VSIG2
6.03519e-71	0.663809	0.992	0.956	0	HLA-DRB1				1.48137e-39	0.447199	0.964	0.624	0	PDZK1IP1
1.42212e-70	0.512984	0.955	0.719	0	TSPAN1				5.94953e-39	0.425214	0.935	0.541	0	MGST1
2.92403e-70	0.496239	0.961	0.774	0	FKBP11				4.7393e-38	0.343377	0.927	0.755	0	CTSH
5.61264e-70	-0.360931	0.546	0.862	0	SSTR2				8.08719e-38	0.283911	0.773	0.343	0	FOXQ1
6.99386e-70	-0.311425	0.72	0.927	0	MZB1				1.63466e-37	-0.721903	0.466	0.822	0	CPE
1.4485e-69	0.509538	0.885	0.634	0	SLPI				1.80634e-37	0.519363	0.996	0.817	0	FXYD3
1.35737e-67	-0.349538	0.888	0.946	0	CD52				1.95424e-37	0.34896	0.939	0.758	0	RARRES3
1.84099e-66	0.411111	0.918	0.708	0	TCEA3				2.96673e-37	0.419063	0.988	0.93	0	IFI6
1.22663e-65	-0.314884	0.661	0.9	0	BCL2A1				3.9894e-37	0.605384	0.988	0.75	0	TSPAN8
6.21973e-65	-1.00008	0.967	0.979	0	IGKC				7.00897e-37	0.406463	0.992	0.894	0	KRT18
2.85219e-64	0.942249	0.853	0.761	0	MUC5AC				3.17766e-36	0.323956	0.931	0.708	0	TCEA3
7.08481e-64	0.338093	0.904	0.748	0	CREB3L4				3.2163e-36	-0.948473	0.976	0.979	0	IGKC
3.33816e-62	0.436644	0.933	0.525	0	SLC12A2				4.61417e-36	0.322314	0.976	0.862	0	FAM3B
6.19781e-62	0.349264	0.928	0.758	0	RARRES3				6.30356e-36	0.264678	0.879	0.704	0	FUCA1
1.67405e-61	0.651472	0.986	0.75	0	TSPAN8				1.07598e-35	0.370587	0.931	0.6	0	AKR1C3
6.79669e-61	-0.32143	0.677	0.87	0	LAPTM5				2.24147e-35	0.259917	0.923	0.843	0	GALE
1.23347e-60	0.315986	0.81	0.596	0	SEMA3B				6.06481e-34	-0.303003	0.798	0.927	0	MZB1
4.15848e-60	0.36322	0.904	0.755	0	CTSH				6.73924e-34	0.282694	0.903	0.748	0	CREB3L4
8.39356e-60	-0.640594	0.783	0.923	0	IGHG1				1.40244e-33	0.378717	0.947	0.525	0	SLC12A2
3.76673e-58	-2.03533	0.239	0.64	0	GAST				6.14366e-33	-0.343123	0.935	0.946	0	CD52
4.21618e-57	0.427479	0.99	0.894	0	KRT18				6.45215e-33	-0.645808	0.85	0.923	0	IGHG1
7.37064e-57	0.389476	0.953	0.862	0	FAM3B				4.20898e-32	0.278339	0.899	0.792	0	ANXA3
1.65662e-56	-0.483482	0.46	0.761	0	S100A8				9.75137e-32	0.302933	0.988	0.704	0	IFITM3
1.71235e-56	-0.380958	0.16	0.702	0	MAP1B				1.97583e-31	0.356643	0.838	0.531	0	EFNA1
4.21041e-56	0.394799	0.943	0.624	0	PDZK1IP1				1.31231e-30	0.261686	0.899	0.538	0	AKR7A3
3.43866e-55	0.306226	0.826	0.699	0	KCNN4				1.72871e-30	-1.83589	0.3	0.64	0	GAST
3.52417e-55	0.370038	0.947	0.807	0	CLDN18				1.4081e-29	0.370818	0.862	0.444	0	CXCL2
1.51851e-54	0.418503	0.888	0.541	0	MGST1				4.74529e-29	-0.377542	0.263	0.702	0	MAP1B
2.80685e-54	0.307869	0.902	0.843	0	GALE				8.48055e-29	-0.471351	0.502	0.761	0	S100A8
8.4237e-52	0.440884	0.982	0.93	0	IFI6				4.08694e-28	-0.34885	0.603	0.862	0	SSTR2
4.97287e-51	-0.347041	0.699	0.861	0	PTP4A3				2.20421e-27	0.467454	0.874	0.516	0	S100P
8.07564e-51	-1.04595	0.54	0.802	0	C15orf48				2.50675e-27	0.261338	0.757	0.611	0	SAA1
1.00859e-50	0.421945	0.812	0.531	0	EFNA1				7.71419e-27	0.425283	0.883	0.452	0	OLFM4
1.96783e-50	-0.251937	0.454	0.758	0	GPR183				1.04528e-26	-0.310252	0.709	0.9	0	BCL2A1
3.25064e-48	-1.40599	0.503	0.766	0	TUBA1A				6.6245e-26	0.38749	0.996	0.947	0	HLA-DRA
5.78535e-48	0.275598	0.877	0.792	0	ANXA3				7.79141e-26	-1.39085	0.551	0.766	0	TUBA1A
1.06496e-47	0.291882	0.771	0.571	0	CFB				3.19395e-25	0.295733	0.96	0.639	0	TM4SF1
2.17104e-45	0.307569	0.681	0.343	0	FOXQ1				4.23809e-24	0.253742	0.915	0.525	0	GPRC5A
4.55702e-44	0.295299	0.885	0.6	0	AKR1C3				5.52555e-24	-0.340306	0.745	0.861	0	PTP4A3
1.81617e-43	-1.55864	0.728	0.812	0	SCG5				9.12226e-24	0.340421	0.972	0.679	0	LGALS3
3.01555e-42	-0.864722	0.544	0.747	0	CHGB				1.81073e-23	-0.403976	0.158	0.5	0	TUBB2B
3.71109e-41	0.275445	0.994	0.91	0	CST3				2.64065e-23	0.38183	0.964	0.96	0	HLA-DMA
4.94654e-41	-1.06063	0.744	0.797	0	CLDN4				4.45288e-23	0.452845	0.725	0.32	0	CXCL3
7.12973e-41	0.27839	0.965	0.739	0	GLUL				4.572e-23	-0.266537	0.765	0.87	0	LAPTM5
9.69318e-41	0.450395	0.81	0.444	0	CXCL2				6.83948e-22	-0.864162	0.575	0.747	0	CHGB
2.22512e-40	0.25687	0.949	0.838	0	ALDH2				4.29582e-21	0.298362	0.939	0.674	0	NQO1
2.59035e-40	-0.356823	0.264	0.587	0	CES1				1.20918e-20	-1.00443	0.704	0.802	0	C15orf48
4.51699e-40	0.309077	0.957	0.639	0	TM4SF1				5.57758e-20	-0.269744	0.498	0.245	0	HES6
6.87085e-40	-0.404924	0.1	0.5	0	TUBB2B				1.24346e-19	0.290415	0.935	0.863	0	PRDX4
1.00972e-39	0.345745	0.978	0.781	0	ATP1B1				4.46616e-19	0.250486	0.713	0.556	0	MUCL3
1.78554e-39	0.527127	0.84	0.452	0	OLFM4				7.38334e-19	-0.976734	0.842	0.797	0	CLDN4
9.4183e-39	0.388587	0.961	0.96	0	HLA-DMA				2.72757e-18	-0.610779	0.753	0.871	0	UCP2
7.35071e-38	0.253209	0.965	0.704	0	IFITM3				6.98729e-18	0.262951	1	0.993	0	FTL
1.05369e-37	0.260379	0.949	0.578	0	MT1G				3.1401e-17	-1.53518	0.757	0.812	0	SCG5
4.0689e-37	0.356082	0.992	0.947	0	HLA-DRA				3.3518e-17	-0.347679	0.749	0.844	0	JCHAIN
1.47975e-36	0.522325	0.822	0.516	0	S100P				4.72696e-16	-0.276386	0.498	0.678	0	QPCT
1.36814e-34	0.289727	0.961	0.679	0	LGALS3				4.94319e-16	-0.891158	0.939	0.968	0	DEPP1
1.69551e-34	0.284075	0.941	0.863	0	PRDX4				2.85968e-15	-0.330535	0.381	0.587	0	CES1
2.93169e-34	0.470524	0.679	0.32	0	CXCL3				3.23956e-15	-1.36802	0.429	0.189	0	NTS
3.51973e-34	0.379932	0.986	0.689	0	REG1A				4.18098e-14	-1.17811	0.676	0.727	0	MDK
4.50776e-33	-0.256506	0.853	0.933	0	CXCR4				1.91502e-13	-0.285299	0.785	0.769	0	LRMP
1.80133e-32	-2.42835	0.751	0.84	0	CHGA				1.97228e-13	0.279433	0.83	0.775	0	SOCS3
2.09852e-32	-0.643387	0.763	0.871	0	UCP2				2.98568e-13	-0.298367	0.506	0.767	0	HIST1H2BC
2.91614e-31	0.257986	0.669	0.406	0	ALDH3A1				4.1272e-13	-0.965934	0.543	0.635	0	PHGR1
1.02777e-30	-0.347992	0.654	0.844	0	JCHAIN				5.98399e-13	-0.289006	0.364	0.569	0	BEX1
4.58276e-29	-0.594927	0.579	0.732	0	IL1B				6.77405e-12	-2.42904	0.83	0.84	0	CHGA
9.237e-29	-1.00251	0.401	0.635	0	PHGR1				1.58403e-11	-0.324048	0.579	0.284	0	MSMB
1.22979e-27	0.276422	0.912	0.674	0	NQO1				1.7661e-11	-0.886698	0.915	0.917	0	IGHG3
3.7459e-27	-1.24117	0.609	0.727	0	MDK				3.13252e-11	-0.54556	0.547	0.645	0	APOA1
4.07455e-27	-0.299336	0.284	0.569	0	BEX1				7.73549e-11	-0.308594	0.506	0.609	0	PLCG2
4.22607e-27	-0.538089	0.419	0.645	0	APOA1				1.30053e-10	-0.477166	0.462	0.624	0	PROX1
6.18978e-26	-0.264295	0.423	0.245	0	HES6				1.67631e-10	0.667565	0.838	0.615	0	SPINK1
1.67583e-25	-0.260084	0.808	0.838	0	RGS1				3.05006e-10	-0.43639	0.83	0.847	0	LIPF
2.62822e-25	-1.37378	0.35	0.189	0	NTS				5.34263e-10	-0.597645	0.68	0.732	0	IL1B
8.01432e-25	-0.887501	0.922	0.968	0	DEPP1				1.58092e-09	-0.324852	0.826	0.727	0	RGS16
1.0481e-23	-0.268583	0.593	0.678	0	QPCT				3.87823e-09	-1.27856	0.344	0.554	0	RBP4
4.57828e-23	0.297356	0.791	0.775	0	SOCS3				5.20203e-09	-0.515918	0.575	0.719	0	S100A4
2.06795e-22	-0.518818	0.354	0.668	0	RGS4				8.1195e-09	-0.251671	0.749	0.788	0	IGHG4
9.1249e-22	-0.481536	0.368	0.624	0	PROX1				2.57396e-08	-0.301335	0.883	0.518	0	KLK1
1.06569e-21	-0.822143	0.877	0.917	0	IGHG3				2.85041e-08	-0.355546	0.862	0.699	0	MAOB
1.44382e-21	-0.283455	0.822	0.769	0	LRMP				4.95302e-08	-0.299905	0.514	0.591	0	HDC
3.52227e-21	-0.543231	0.495	0.719	0	S100A4				8.37367e-08	-0.455058	0.802	0.852	0	PKIB
2.88959e-18	-0.303719	0.456	0.591	0	HDC				1.35264e-07	-0.51871	0.449	0.668	0	RGS4
7.51978e-18	-0.285292	0.818	0.767	0	RAB3C				1.48788e-07	-0.271068	0.688	0.461	0	CAMK2N1
1.27902e-17	-1.09138	0.818	0.781	0	TPH1				2.81295e-07	-0.292457	0.441	0.634	0	SGK1
1.57774e-17	-0.318335	0.37	0.634	0	SGK1				2.89786e-07	-0.562879	0.526	0.301	0	FCGBP
5.30094e-17	-0.33274	0.822	0.727	0	RGS16				3.64684e-07	-0.427954	0.571	0.767	0	RASD1
2.4214e-16	-0.463324	0.753	0.852	0	PKIB				1.0009e-06	-1.04308	0.186	0.264	0	TTR
1.22975e-15	-0.307627	0.487	0.609	0	PLCG2				1.64149e-06	-0.295701	0.826	0.767	0	RAB3C
2.32884e-15	0.314382	0.638	0.556	0	MUCL3				2.66176e-06	-0.685364	0.895	0.789	0	TMEM176B
2.63484e-15	-0.749259	0.871	0.789	0	TMEM176B				4.18439e-06	-0.915165	0.964	0.805	0	HSPB1
4.70338e-15	-0.280307	0.55	0.767	0	HIST1H2BC				8.27883e-06	-2.52669	0.437	0.573	0	GHRL
5.24593e-14	-0.265367	0.81	0.517	0	ANXA13				1.09593e-05	-0.328852	0.664	0.442	0	PRSS3
7.98279e-13	-0.658395	0.687	0.803	0	S100A9				1.34833e-05	-1.56261	0.551	0.413	0	SPINK4
1.39553e-12	-1.09974	0.847	0.784	0	CRYBA2				3.85289e-05	-0.65246	0.312	0.314	0	HSPA6
4.13853e-12	-1.27083	0.325	0.554	0	RBP4				5.06287e-05	-1.08432	0.866	0.781	0	TPH1
2.46784e-11	-0.65739	0.329	0.314	0	HSPA6				7.6294e-05	-0.402142	0.87	0.588	0	NR0B2
2.73897e-11	-0.397494	0.589	0.767	0	RASD1				8.15644e-05	-0.567908	0.615	0.662	0	HEPACAM2
1.49394e-10	-1.0694	0.172	0.264	0	TTR				9.12718e-05	-0.555082	0.907	0.784	0	SCGN
2.20863e-10	0.798847	0.732	0.615	0	SPINK1				0.000100976	-0.410525	0.874	0.55	0	PRAP1
3.95096e-10	-0.354226	0.804	0.699	0	MAOB				0.00011697	-0.553856	0.911	0.784	0	STMN1
5.66894e-10	-0.285279	0.217	0.35	0	DNAJC12				0.00012345	-1.10339	0.903	0.784	0	CRYBA2
8.50229e-10	-1.04505	0.266	0.507	0	REG4				0.000225223	-0.253899	0.672	0.758	0	IL1RN
1.22063e-09	-0.867813	0.93	0.805	0	HSPB1				0.0003425	-0.393374	0.538	0.577	0	TUBB2A
2.24491e-09	-0.571871	0.879	0.784	0	STMN1				0.00035332	-0.281652	0.287	0.35	0	DNAJC12
3.76723e-09	-2.49963	0.399	0.573	0	GHRL				0.0003728	-0.337588	0.85	0.723	0	MARCKSL1
4.19666e-08	-0.334031	0.092	0.373	0	F10				0.000507427	-0.873567	0.721	0.63	0	KCTD12
6.43854e-08	-0.571468	0.638	0.662	0	HEPACAM2				0.000571721	-0.991883	0.368	0.507	0	REG4
7.33256e-08	-0.272418	0.818	0.905	0	SQLE				0.00112844	-0.434161	0.785	0.496	0	TACSTD2
8.03852e-08	-0.53289	0.812	0.916	0	HIST1H1C				0.0012615	-0.650784	0.595	0.418	0	TPPP3
8.27587e-08	-0.311353	0.81	0.518	0	KLK1				0.00137763	-0.409932	0.939	0.833	0	HMGN2
8.51489e-08	-1.57751	0.556	0.413	0	SPINK4				0.00263375	-0.548645	0.372	0.453	0	ARL14
8.85251e-08	-0.438937	0.914	0.833	0	HMGN2				0.00270939	-0.33203	0.174	0.373	0	F10
1.06024e-07	-0.736294	0.781	0.678	0	CLDN3				0.00349984	-0.673069	0.923	0.779	0	SOX4
1.31857e-07	-0.296633	0.579	0.461	0	CAMK2N1				0.00475553	-0.584767	0.696	0.652	0	HOPX
2.19522e-07	-0.582469	0.503	0.606	0	SCG3				0.00664694	-0.356212	0.81	0.797	0	TYROBP
2.76976e-07	-0.76217	0.583	0.614	0	TIMP1				0.00706901	-0.444468	0.935	0.873	0	HERPUD1
5.21899e-07	-0.423912	0.509	0.577	0	TUBB2A				0.00711856	-0.504496	0.846	0.773	0	TSC22D1
6.87143e-07	-0.868288	0.683	0.63	0	KCTD12				0.00838273	-0.735882	0.692	0.614	0	TIMP1
8.53872e-07	-0.325291	0.2	0.304	0	KLK12				0.00896287	-0.646635	0.826	0.678	0	CLDN3
1.02477e-06	-0.601563	0.654	0.652	0	HOPX
5.4558e-06	-0.40787	0.748	0.677	0	CLDN7
1.20033e-05	-0.320897	0.677	0.655	0	DDC
1.21908e-05	-0.507823	0.806	0.773	0	TSC22D1
0.000141476	-0.49534	0.384	0.453	0	ARL14
0.000173206	-0.264074	0.943	0.84	0	EPCAM
0.000196643	-0.331293	0.84	0.857	0	ISG15
0.000223925	-0.567807	0.861	0.744	0	TMEM176A
0.000224449	-0.4014	0.804	0.588	0	NR0B2
0.000237146	-0.414455	0.918	0.873	0	HERPUD1
0.000290938	-1.03469	0.658	0.611	0	TM4SF4
0.000294559	-0.304424	0.446	0.581	0	TNFAIP3
0.000333808	-0.300154	0.838	0.723	0	MARCKSL1
0.000505727	-0.421262	0.654	0.713	0	DDIT3
0.00109892	-0.550429	0.427	0.301	0	FCGBP
0.0011086	-0.3943	0.46	0.572	0	SCG2
0.00164834	-0.514993	0.808	0.846	0	CCL3L1
0.002272	-0.484088	0.81	0.55	0	PRAP1
0.0024809	-0.551876	0.71	0.721	0	CXCL8
0.00274946	-0.56531	0.865	0.784	0	SCGN
0.0034424	-0.336925	0.763	0.739	0	FCGRT
0.00411904	-0.671503	0.485	0.418	0	TPPP3
0.00538887	-0.645855	0.814	0.777	0	CCL3
0.00616764	-0.387917	0.499	0.442	0	PRSS3
0.00690781	-0.28013	0.348	0.491	0	PFN2
0.00875486	-0.566903	0.916	0.779	0	SOX4

## Sheet: Figure3 B
*This table shows the value of the expression level of the CSCs marker gene CXCR4 in all other cancers. We used the normalized expression value of CXCR4 to draw a histogram, which shows its difference between CSCs and Other cells, as shown in Figure 3B
Cell name	Cluster	CXCR4_integrated	CXCR4	celltype
ostc10_AAACCTGAGACTCGGA	21	-0.0587923	0	Other Cells
ostc10_AAACCTGAGACTTGAA	21	0.0810386	0	Other Cells
ostc10_AAACCTGAGCTCCTTC	21	0.304327	0	Other Cells
ostc10_AAACCTGAGGAACTGC	21	-0.0663086	0	Other Cells
ostc10_AAACCTGAGGAGTCTG	21	3.06551	2.12326	Other Cells
ostc10_AAACCTGAGGATGGAA	21	0.0441041	0	Other Cells
ostc10_AAACCTGAGGTGCTTT	21	-0.0840343	0	Other Cells
ostc10_AAACCTGAGTAGCGGT	21	0.0163147	0	Other Cells
ostc10_AAACCTGCAATAACGA	21	0.22893	0	Other Cells
ostc10_AAACCTGCACAACGCC	21	-0.0394264	0	Other Cells
ostc10_AAACCTGCACGGACAA	21	0.00515156	0	Other Cells
ostc10_AAACCTGCACGTTGGC	21	0.354689	0	Other Cells
ostc10_AAACCTGCAGGGCATA	21	-0.171887	0	Other Cells
ostc10_AAACCTGCATTGCGGC	21	0.293599	0	Other Cells
ostc10_AAACCTGGTAAAGTCA	21	0.0988937	0	Other Cells
ostc10_AAACCTGGTCGACTAT	21	-0.0502783	0	Other Cells
ostc10_AAACCTGGTCGGCATC	21	2.65381	2.33574	Other Cells
ostc10_AAACCTGGTCTAGTGT	21	-0.0348374	0	Other Cells
ostc10_AAACCTGGTGACTACT	21	2.6736	2.18383	Other Cells
ostc10_AAACCTGGTGCAACGA	21	1.68729	1.84718	Other Cells
ostc10_AAACCTGGTTATGCGT	21	0.395168	0	Other Cells
ostc10_AAACCTGGTTGTGGCC	21	0.167916	0	Other Cells
ostc10_AAACCTGTCATCATTC	21	1.33548	1.39849	Other Cells
ostc10_AAACCTGTCCGTTGTC	21	0.105207	0	Other Cells
ostc10_AAACCTGTCGAACTGT	21	2.42772	2.38795	Other Cells
ostc10_AAACCTGTCGAGAGCA	21	0.935164	1.04893	Other Cells
ostc10_AAACCTGTCGCGATCG	21	-0.0233689	0	Other Cells
ostc10_AAACCTGTCGTCCGTT	21	0.30003	0.316903	Other Cells
ostc10_AAACCTGTCTAACTTC	21	-0.0352607	0	Other Cells
ostc10_AAACCTGTCTTGCATT	21	0.431886	0.52673	Other Cells
ostc10_AAACGGGAGACAGGCT	21	0.028327	0	Other Cells
ostc10_AAACGGGAGACTTTCG	21	0.296031	0	Other Cells
ostc10_AAACGGGAGATTACCC	21	2.63855	2.33237	Other Cells
ostc10_AAACGGGAGCCAGGAT	21	0.00125927	0	Other Cells
ostc10_AAACGGGAGGATGGTC	21	-0.0611899	0	Other Cells
ostc10_AAACGGGAGGCCATAG	21	1.98826	1.87492	Other Cells
ostc10_AAACGGGAGGGCACTA	21	-0.118034	0	Other Cells
ostc10_AAACGGGAGGGTTCCC	21	4.0627	3.46148	Other Cells
ostc10_AAACGGGAGTCGTTTG	21	0.00329934	0	Other Cells
ostc10_AAACGGGAGTGAACAT	21	-0.031364	0	Other Cells
ostc10_AAACGGGAGTGGAGTC	21	0.062425	0	Other Cells
ostc10_AAACGGGAGTGGTAAT	21	-0.171906	0	Other Cells
ostc10_AAACGGGCAAGAGTCG	21	-0.113413	0	Other Cells
ostc10_AAACGGGCAAGCCATT	21	0.0888795	0	Other Cells
ostc10_AAACGGGCAAGCGATG	21	0.110343	0	Other Cells
ostc10_AAACGGGCAATAGAGT	21	-0.00711915	0	Other Cells
ostc10_AAACGGGCACAAGACG	21	0.100369	0	Other Cells
ostc10_AAACGGGCACAGACAG	21	0.290899	0	Other Cells
ostc10_AAACGGGCACAGGTTT	21	0.195821	0	Other Cells
ostc10_AAACGGGCACCAGCAC	21	0.0220814	0	Other Cells
ostc10_AAACGGGCACCCAGTG	21	0.735741	0.753944	Other Cells
ostc10_AAACGGGCAGCAGTTT	21	-0.0913731	0	Other Cells
ostc10_AAACGGGCAGTATAAG	21	0.236854	0	Other Cells
ostc10_AAACGGGCAGTCGTGC	21	0.108772	0	Other Cells
ostc10_AAACGGGCATGGTCAT	21	1.29974	1.32102	Other Cells
ostc10_AAACGGGCATTACCTT	21	0.164627	0	Other Cells
ostc10_AAACGGGGTCACTTCC	21	3.96774	3.5169	Other Cells
ostc10_AAACGGGGTCAGCTAT	21	-0.0620987	0	Other Cells
ostc10_AAACGGGGTCATTAGC	21	-0.0652372	0	Other Cells
ostc10_AAACGGGGTCTTCGTC	21	0.138641	0	Other Cells
ostc10_AAACGGGGTGAAGGCT	21	0.0415402	0	Other Cells
ostc10_AAACGGGGTTATCGGT	21	0.0188923	0	Other Cells
ostc10_AAACGGGGTTCCCGAG	21	0.0073586	0	Other Cells
ostc10_AAACGGGTCAATCACG	21	2.70987	2.30349	Other Cells
ostc10_AAACGGGTCATCGGAT	21	0.137839	0	Other Cells
ostc10_AAACGGGTCCATGAGT	21	0.135848	0	Other Cells
ostc10_AAACGGGTCCTTGGTC	21	-0.0443435	0	Other Cells
ostc10_AAACGGGTCGGTCTAA	21	0.0405452	0	Other Cells
ostc10_AAACGGGTCTCGTTTA	21	0.012607	0	Other Cells
ostc10_AAACGGGTCTGAAAGA	21	2.29075	2.54614	Other Cells
ostc10_AAACGGGTCTTACCGC	21	-0.0522037	0	Other Cells
ostc10_AAAGATGAGACGCACA	21	0.0926902	0	Other Cells
ostc10_AAAGATGAGATGCGAC	21	0.0680884	0	Other Cells
ostc10_AAAGATGAGCCGGTAA	21	-0.0207251	0	Other Cells
ostc10_AAAGATGAGGAATGGA	21	-0.141624	0	Other Cells
ostc10_AAAGATGAGGGTCGAT	21	-0.0247235	0	Other Cells
ostc10_AAAGATGAGTAACCCT	21	0.371369	0	Other Cells
ostc10_AAAGATGAGTCCGGTC	21	-0.0433414	0	Other Cells
ostc10_AAAGATGAGTGGGCTA	21	0.0716147	0	Other Cells
ostc10_AAAGATGAGTGTACCT	21	0.136793	0	Other Cells
ostc10_AAAGATGCAACACCCG	21	0.892222	0	Other Cells
ostc10_AAAGATGCAACGATCT	21	0.118827	0	Other Cells
ostc10_AAAGATGCACAACTGT	21	0.805097	1.3411	Other Cells
ostc10_AAAGATGCACACCGCA	21	2.88342	3.237	Other Cells
ostc10_AAAGATGCACATGTGT	21	-0.0756146	0	Other Cells
ostc10_AAAGATGCAGCAGTTT	21	0.316739	0	Other Cells
ostc10_AAAGATGCAGCCAGAA	21	-0.0841222	0	Other Cells
ostc10_AAAGATGCAGGAATCG	21	1.84974	1.24285	Other Cells
ostc10_AAAGATGCAGGCAGTA	21	-0.00259878	0	Other Cells
ostc10_AAAGATGCATCGATTG	21	1.99721	2.07005	Other Cells
ostc10_AAAGATGCATGCCTAA	21	-0.0500657	0	Other Cells
ostc10_AAAGATGCATGCGCAC	21	2.24748	2.16996	Other Cells
ostc10_AAAGATGCATGGTAGG	21	-0.0335534	0	Other Cells
ostc10_AAAGATGGTATTACCG	21	0.0821388	0	Other Cells
ostc10_AAAGATGGTCGCGAAA	21	1.65656	1.59394	Other Cells
ostc10_AAAGATGGTCGGCTCA	21	0.27758	0	Other Cells
ostc10_AAAGATGGTGACCAAG	21	1.76506	2.43555	Other Cells
ostc10_AAAGATGGTTGGTTTG	21	0.030422	0	Other Cells
ostc10_AAAGATGGTTTAGGAA	21	0.0141088	0	Other Cells
ostc10_AAAGATGTCAACCATG	21	0.365121	0	Other Cells
ostc10_AAAGATGTCACCGTAA	21	0.0256312	0	Other Cells
ostc10_AAAGATGTCCAAATGC	21	-0.0558175	0	Other Cells
ostc10_AAAGATGTCCCAAGTA	21	-0.0836072	0	Other Cells
ostc10_AAAGATGTCCCTTGTG	21	0.0751094	0	Other Cells
ostc10_AAAGATGTCGGAAACG	21	0.00827696	0	Other Cells
ostc10_AAAGATGTCTACCTGC	21	-0.043367	0	Other Cells
ostc10_AAAGATGTCTGTTTGT	21	0.0471305	0	Other Cells
ostc10_AAAGCAAAGATAGCAT	21	0.0390328	0	Other Cells
ostc10_AAAGCAAAGCGAAGGG	21	0.0098676	0	Other Cells
ostc10_AAAGCAAAGTCAATAG	21	0.354234	0	Other Cells
ostc10_AAAGCAAAGTCTCGGC	21	0.0378911	0	Other Cells
ostc10_AAAGCAAAGTGGAGTC	21	-0.00545166	0	Other Cells
ostc10_AAAGCAAAGTGGGATC	21	1.66821	1.81419	Other Cells
ostc10_AAAGCAAAGTGGGCTA	21	2.21886	2.10596	Other Cells
ostc10_AAAGCAAAGTTACCCA	21	0.497847	0.65679	Other Cells
ostc10_AAAGCAAAGTTGTCGT	21	-0.0129073	0	Other Cells
ostc10_AAAGCAACAAGCGAGT	21	0.0724131	0	Other Cells
ostc10_AAAGCAACACTTCTGC	21	2.81239	2.82273	Other Cells
ostc10_AAAGCAACATTTGCCC	21	-0.100626	0	Other Cells
ostc10_AAAGCAAGTACACCGC	21	1.12972	1.51267	Other Cells
ostc10_AAAGCAAGTAGGGTAC	21	-0.00444353	0	Other Cells
ostc10_AAAGCAAGTATGAATG	21	-0.0372842	0	Other Cells
ostc10_AAAGCAAGTCCGACGT	21	2.39848	2.25013	Other Cells
ostc10_AAAGCAAGTGATGTCT	21	2.47886	2.39972	Other Cells
ostc10_AAAGCAAGTGTCCTCT	21	-0.0569218	0	Other Cells
ostc10_AAAGCAAGTTCTGAAC	21	-0.0137477	0	Other Cells
ostc10_AAAGCAAGTTGGTAAA	21	0.0716291	0	Other Cells
ostc10_AAAGCAAGTTGGTGGA	21	0.0409349	0	Other Cells
ostc10_AAAGCAATCAGCACAT	21	0.22235	0	Other Cells
ostc10_AAAGCAATCCCACTTG	21	-0.066307	0	Other Cells
ostc10_AAAGCAATCCCGACTT	21	-0.0524751	0	Other Cells
ostc10_AAAGCAATCGCCGTGA	21	-0.0481255	0	Other Cells
ostc10_AAAGCAATCGCTAGCG	21	0.0153683	0	Other Cells
ostc10_AAAGCAATCTAACCGA	21	-0.00532302	0	Other Cells
ostc10_AAAGCAATCTCCAGGG	21	0.137291	0	Other Cells
ostc10_AAAGCAATCTTGTACT	21	1.99722	1.95349	Other Cells
ostc10_AAAGTAGAGAGGGATA	21	-0.0406856	0	Other Cells
ostc10_AAAGTAGAGATACACA	21	-0.0639275	0	Other Cells
ostc10_AAAGTAGAGCAATCTC	21	0.0499478	0	Other Cells
ostc10_AAAGTAGAGCGCCTCA	21	-0.0181726	0	Other Cells
ostc10_AAAGTAGAGGACAGCT	21	-0.0131645	0	Other Cells
ostc10_AAAGTAGAGGTGCTAG	21	0.0230164	0	Other Cells
ostc10_AAAGTAGAGTACGACG	21	0.00598061	0	Other Cells
ostc10_AAAGTAGAGTGTGGCA	21	1.8771	1.89266	Other Cells
ostc10_AAAGTAGCAGAAGCAC	21	-0.00696006	0	Other Cells
ostc10_AAAGTAGCAGGGATTG	21	-0.0385433	0	Other Cells
ostc10_AAAGTAGCATGGTTGT	21	-0.00625286	0	Other Cells
ostc10_AAAGTAGCATTGTGCA	21	-0.0691265	0	Other Cells
ostc10_AAAGTAGGTCAAGCGA	21	0.441408	0.533927	Other Cells
ostc10_AAAGTAGGTCGAACAG	21	-0.100541	0	Other Cells
ostc10_AAAGTAGGTCGAGATG	21	-0.00834384	0	Other Cells
ostc10_AAAGTAGGTCGGCTCA	21	-0.0114369	0	Other Cells
ostc10_AAAGTAGGTCTAGCGC	21	0.45072	0.466491	Other Cells
ostc10_AAAGTAGGTCTTCGTC	21	0.236774	0	Other Cells
ostc10_AAAGTAGGTTCAGACT	21	-0.03268	0	Other Cells
ostc10_AAAGTAGTCACATACG	21	0.0316941	0	Other Cells
ostc10_AAAGTAGTCGCTTGTC	21	-0.0765734	0	Other Cells
ostc10_AAAGTAGTCTTTACGT	21	0.0232966	0	Other Cells
ostc10_AAATGCCAGAAGGACA	21	-0.0113623	0	Other Cells
ostc10_AAATGCCAGACCGGAT	21	1.54083	1.5014	Other Cells
ostc10_AAATGCCAGAGCCTAG	21	0.131951	0	Other Cells
ostc10_AAATGCCAGATGGCGT	21	0.323544	0	Other Cells
ostc10_AAATGCCAGGAGCGAG	21	0.366528	0.495998	Other Cells
ostc10_AAATGCCAGGGTGTGT	21	-0.0655206	0	Other Cells
ostc10_AAATGCCAGTTGTAGA	21	-0.290884	0	Other Cells
ostc10_AAATGCCCAAGAGGCT	21	3.4321	3.28657	Other Cells
ostc10_AAATGCCCAAGGCTCC	21	1.88242	1.85943	Other Cells
ostc10_AAATGCCCACAAGACG	21	-0.0550906	0	Other Cells
ostc10_AAATGCCCACGAAGCA	21	-0.00391356	0	Other Cells
ostc10_AAATGCCCACTACAGT	21	-0.108818	0	Other Cells
ostc10_AAATGCCCATACCATG	21	0.474562	0.469884	Other Cells
ostc10_AAATGCCCATCGGACC	21	0.0467623	0	Other Cells
ostc10_AAATGCCCATGTTCCC	21	-0.117829	0	Other Cells
ostc10_AAATGCCCATTCACTT	21	-0.0596646	0	Other Cells
ostc10_AAATGCCCATTTGCCC	21	0.205784	0	Other Cells
ostc10_AAATGCCGTAAATGAC	21	0.0515834	0	Other Cells
ostc10_AAATGCCGTACGAAAT	21	-0.0531384	0	Other Cells
ostc10_AAATGCCGTACTTCTT	21	-0.00883584	0	Other Cells
ostc10_AAATGCCGTAGAAGGA	21	2.58024	2.22914	Other Cells
ostc10_AAATGCCGTAGCCTCG	21	0.332773	0	Other Cells
ostc10_AAATGCCGTATCAGTC	21	0.139027	0	Other Cells
ostc10_AAATGCCGTCAAAGAT	21	-0.120923	0	Other Cells
ostc10_AAATGCCGTCGAGTTT	21	-0.012083	0	Other Cells
ostc10_AAATGCCGTCGCTTTC	21	0.0161609	0	Other Cells
ostc10_AAATGCCGTCTCGTTC	21	-0.019281	0	Other Cells
ostc10_AAATGCCGTCTGGAGA	21	1.95755	1.9587	Other Cells
ostc10_AAATGCCGTCTTTCAT	21	-0.0908753	0	Other Cells
ostc10_AAATGCCGTGAAATCA	21	-0.0293878	0	Other Cells
ostc10_AAATGCCGTGATGTCT	21	0.119047	0	Other Cells
ostc10_AAATGCCGTGTCCTCT	21	0.163276	0	Other Cells
ostc10_AAATGCCTCACAATGC	21	-0.0309915	0	Other Cells
ostc10_AAATGCCTCACGCATA	21	1.73612	2.93127	Other Cells
ostc10_AAATGCCTCAGTCCCT	21	-0.232438	0	Other Cells
ostc10_AAATGCCTCATAGCAC	21	0.0692882	0	Other Cells
ostc10_AAATGCCTCATTCACT	21	-0.0312962	0	Other Cells
ostc10_AAATGCCTCCAATGGT	21	0.72298	0.716434	Other Cells
ostc10_AAATGCCTCCATGCTC	21	0.199016	0	Other Cells
ostc10_AAATGCCTCCTCAATT	21	0.0371296	0	Other Cells
ostc10_AAATGCCTCGTCACGG	21	0.0316836	0	Other Cells
ostc10_AAATGCCTCGTTTATC	21	-0.0545348	0	Other Cells
ostc10_AAATGCCTCTCCGGTT	21	2.35367	2.16619	Other Cells
ostc10_AAATGCCTCTTGCCGT	21	-0.0339099	0	Other Cells
ostc10_AACACGTAGAAACCAT	21	-0.0136152	0	Other Cells
ostc10_AACACGTAGATGTCGG	21	0.0117888	0	Other Cells
ostc10_AACACGTAGCAAATCA	21	0.053363	0	Other Cells
ostc10_AACACGTAGCAGATCG	21	3.5279	3.58595	Other Cells
ostc10_AACACGTAGCGTCAAG	21	-0.091303	0	Other Cells
ostc10_AACACGTAGCTCCTTC	21	-0.0599578	0	Other Cells
ostc10_AACACGTAGCTTATCG	21	0.335459	0	Other Cells
ostc10_AACACGTAGCTTCGCG	21	0.288154	0	Other Cells
ostc10_AACACGTAGGAGCGTT	21	0.392595	0.497914	Other Cells
ostc10_AACACGTAGGTAAACT	21	-0.0540526	0	Other Cells
ostc10_AACACGTAGGTAGCCA	21	1.7554	1.16778	Other Cells
ostc10_AACACGTAGTCCCACG	21	-0.00137533	0	Other Cells
ostc10_AACACGTAGTCCGTAT	21	-0.0441443	0	Other Cells
ostc10_AACACGTAGTCTCAAC	21	-0.00322947	0	Other Cells
ostc10_AACACGTAGTTCGATC	21	0.00439829	0	Other Cells
ostc10_AACACGTCACAGACTT	21	-0.0210537	0	Other Cells
ostc10_AACACGTCAGATCTGT	21	-0.00128149	0	Other Cells
ostc10_AACACGTCAGTTCCCT	21	-0.0763336	0	Other Cells
ostc10_AACACGTCATGGTTGT	21	-0.0176273	0	Other Cells
ostc10_AACACGTCATTGTGCA	21	0.00915385	0	Other Cells
ostc10_AACACGTCATTTGCCC	21	0.041361	0	Other Cells
ostc10_AACACGTGTAAGTGTA	21	0.92879	0	Other Cells
ostc10_AACACGTGTAGGGTAC	21	-0.0425135	0	Other Cells
ostc10_AACACGTGTAGTGAAT	21	1.72624	1.8185	Other Cells
ostc10_AACACGTGTATATCCG	21	0.0144621	0	Other Cells
ostc10_AACACGTGTCCCTTGT	21	1.56937	2.08904	Other Cells
ostc10_AACACGTGTCGAATCT	21	0.109002	0	Other Cells
ostc10_AACACGTGTGTGACCC	21	2.93131	2.41628	Other Cells
ostc10_AACACGTGTGTTAAGA	21	-0.0229031	0	Other Cells
ostc10_AACACGTGTTAAAGTG	21	-0.0183458	0	Other Cells
ostc10_AACACGTGTTTGTTTC	21	0.530152	0.584851	Other Cells
ostc10_AACACGTTCCACGACG	21	3.45689	3.28492	Other Cells
ostc10_AACACGTTCCCGGATG	21	0.0766132	0	Other Cells
ostc10_AACACGTTCCGAAGAG	21	0.0549175	0	Other Cells
ostc10_AACACGTTCCTCTAGC	21	-0.176397	0	Other Cells
ostc10_AACACGTTCGACAGCC	21	-0.117289	0	Other Cells
ostc10_AACACGTTCGAGCCCA	21	0.0644987	0	Other Cells
ostc10_AACACGTTCGGTCCGA	21	-0.0505466	0	Other Cells
ostc10_AACACGTTCTGAGGGA	21	-0.400864	0	Other Cells
ostc10_AACACGTTCTTGCATT	21	-0.0667302	0	Other Cells
ostc10_AACCATGAGACAGACC	21	-0.0505888	0	Other Cells
ostc10_AACCATGAGACCTAGG	21	2.0296	2.1136	Other Cells
ostc10_AACCATGAGCACCGCT	21	-0.0502963	0	Other Cells
ostc10_AACCATGAGCCAGGAT	21	-0.0510711	0	Other Cells
ostc10_AACCATGAGCCTCGTG	21	0.0245973	0	Other Cells
ostc10_AACCATGAGTAGTGCG	21	-0.0264769	0	Other Cells
ostc10_AACCATGAGTATCTCG	21	0.0330129	0	Other Cells
ostc10_AACCATGAGTCCGGTC	21	-0.0534818	0	Other Cells
ostc10_AACCATGAGTCTCCTC	21	-0.172819	0	Other Cells
ostc10_AACCATGAGTGCGTGA	21	1.28437	1.29081	Other Cells
ostc10_AACCATGCAATCTGCA	21	0.116695	0	Other Cells
ostc10_AACCATGCAATGCCAT	21	0.66123	0	Other Cells
ostc10_AACCATGCACAACGTT	21	1.12457	1.43533	Other Cells
ostc10_AACCATGCACACGCTG	21	0.030101	0	Other Cells
ostc10_AACCATGCAGACGCTC	21	0.0771564	0	Other Cells
ostc10_AACCATGCAGAGTGTG	21	1.91384	2.02881	Other Cells
ostc10_AACCATGCAGATCGGA	21	1.26427	1.37899	Other Cells
ostc10_AACCATGCAGCAGTTT	21	-0.0519343	0	Other Cells
ostc10_AACCATGCAGGTCGTC	21	1.6583	2.75495	Other Cells
ostc10_AACCATGCAGTTAACC	21	-0.197878	0	Other Cells
ostc10_AACCATGCATACCATG	21	-0.0627801	0	Other Cells
ostc10_AACCATGCATCGATTG	21	-0.0165122	0	Other Cells
ostc10_AACCATGGTACCAGTT	21	2.50285	2.17895	Other Cells
ostc10_AACCATGGTAGCTTGT	21	-0.075933	0	Other Cells
ostc10_AACCATGGTGTGCCTG	21	-0.0283288	0	Other Cells
ostc10_AACCATGGTGTTTGGT	21	-0.0110709	0	Other Cells
ostc10_AACCATGGTTCGTTGA	21	0.0354712	0	Other Cells
ostc10_AACCATGGTTCTGTTT	21	-0.010189	0	Other Cells
ostc10_AACCATGTCAACTCTT	21	0.00222404	0	Other Cells
ostc10_AACCATGTCACAATGC	21	0.0427883	0	Other Cells
ostc10_AACCATGTCACATAGC	21	-0.0295948	0	Other Cells
ostc10_AACCATGTCCTTAATC	21	0.0134416	0	Other Cells
ostc10_AACCATGTCTAAGCCA	21	2.74825	2.1066	Other Cells
ostc10_AACCATGTCTCGCATC	21	0.294735	0	Other Cells
ostc10_AACCATGTCTCTTATG	21	0.0147456	0	Other Cells
ostc10_AACCATGTCTTCGAGA	21	2.42393	2.24332	Other Cells
ostc10_AACCGCGAGAAAGTGG	21	-0.0433227	0	Other Cells
ostc10_AACCGCGAGTGCGTGA	21	0.103979	0	Other Cells
ostc10_AACCGCGCAAGAAGAG	21	0.47567	0.490929	Other Cells
ostc10_AACCGCGCACCAGGCT	21	2.28308	2.01291	Other Cells
ostc10_AACCGCGCACGAAAGC	21	1.97446	1.69423	Other Cells
ostc10_AACCGCGCACTGTCGG	21	0.242995	0	Other Cells
ostc10_AACCGCGCAGTCAGAG	21	-0.0338539	0	Other Cells
ostc10_AACCGCGCAGTTCCCT	21	-0.0592421	0	Other Cells
ostc10_AACCGCGCATCTATGG	21	-0.0550747	0	Other Cells
ostc10_AACCGCGCATTCTTAC	21	0.0206338	0	Other Cells
ostc10_AACCGCGCATTTGCTT	21	0.0835302	0	Other Cells
ostc10_AACCGCGGTGACAAAT	21	-0.00372875	0	Other Cells
ostc10_AACCGCGGTGATGTCT	21	0.274039	0	Other Cells
ostc10_AACCGCGGTGCGAAAC	21	0.0429889	0	Other Cells
ostc10_AACCGCGGTTAGGGTG	21	-0.476961	0	Other Cells
ostc10_AACCGCGGTTCAGTAC	21	0.48977	0	Other Cells
ostc10_AACCGCGGTTCCATGA	21	0.0793623	0	Other Cells
ostc10_AACCGCGGTTGGAGGT	21	0.0187632	0	Other Cells
ostc10_AACCGCGTCACCAGGC	21	0.611729	0	Other Cells
ostc10_AACCGCGTCAGTCCCT	21	-0.0226176	0	Other Cells
ostc10_AACCGCGTCCGCATCT	21	-0.0352775	0	Other Cells
ostc10_AACCGCGTCGGATGTT	21	0.067905	0	Other Cells
ostc10_AACCGCGTCTATCCCG	21	0.00653726	0	Other Cells
ostc10_AACCGCGTCTCCGGTT	21	2.73941	2.47001	Other Cells
ostc10_AACCGCGTCTGCCCTA	21	2.45929	2.53235	Other Cells
ostc10_AACCGCGTCTGTCCGT	21	1.55579	1.41165	Other Cells
ostc10_AACCGCGTCTTGACGA	21	-0.232775	0	Other Cells
ostc10_AACCGCGTCTTGTACT	21	0.0379247	0	Other Cells
ostc10_AACGTTGAGAGTAAGG	21	-0.000315552	0	Other Cells
ostc10_AACGTTGAGCACACAG	21	-0.0506463	0	Other Cells
ostc10_AACGTTGAGCCACGCT	21	2.35462	2.33574	Other Cells
ostc10_AACGTTGAGCCCGAAA	21	2.71192	2.61552	Other Cells
ostc10_AACGTTGAGCCTATGT	21	0.034844	0	Other Cells
ostc10_AACGTTGAGCGATGAC	21	0.328176	0	Other Cells
ostc10_AACGTTGAGCTACCTA	21	0.378678	0	Other Cells
ostc10_AACGTTGAGGGTATCG	21	2.75456	2.80141	Other Cells
ostc10_AACGTTGAGTATTGGA	21	2.93473	3.21294	Other Cells
ostc10_AACGTTGCACTATCTT	21	0.00245373	0	Other Cells
ostc10_AACGTTGCAGGTCCAC	21	0.0984783	0	Other Cells
ostc10_AACGTTGCAGTAAGCG	21	0.442159	0	Other Cells
ostc10_AACGTTGCATACTACG	21	0.0234916	0	Other Cells
ostc10_AACGTTGCATGTCTCC	21	1.98947	2.02537	Other Cells
ostc10_AACGTTGCATTTGCTT	21	1.38902	1.57636	Other Cells
ostc10_AACGTTGGTACAGTGG	21	0.0398006	0	Other Cells
ostc10_AACGTTGGTCAATGTC	21	0.0603598	0	Other Cells
ostc10_AACGTTGGTCACACGC	21	-0.0161284	0	Other Cells
ostc10_AACGTTGGTCTAACGT	21	-0.319819	0	Other Cells
ostc10_AACGTTGGTCTCACCT	21	-0.0271451	0	Other Cells
ostc10_AACGTTGGTCTCTTTA	21	-0.0177823	0	Other Cells
ostc10_AACGTTGGTGCTGTAT	21	0.0622471	0	Other Cells
ostc10_AACGTTGTCAAACCAC	21	0.0598834	0	Other Cells
ostc10_AACGTTGTCAGGTTCA	21	2.57415	2.59176	Other Cells
ostc10_AACGTTGTCATAAAGG	21	0.102122	0	Other Cells
ostc10_AACGTTGTCCAGGGCT	21	0.277557	0	Other Cells
ostc10_AACGTTGTCCAGTATG	21	-0.0242349	0	Other Cells
ostc10_AACGTTGTCCGCATAA	21	-0.0260812	0	Other Cells
ostc10_AACGTTGTCCGTTGTC	21	-0.0503564	0	Other Cells
ostc10_AACGTTGTCCTAGTGA	21	-0.0754142	0	Other Cells
ostc10_AACGTTGTCCTCATTA	21	-0.0790858	0	Other Cells
ostc10_AACGTTGTCGAACGGA	21	0.0168114	0	Other Cells
ostc10_AACGTTGTCGCCCTTA	21	-0.0600159	0	Other Cells
ostc10_AACGTTGTCTTGGGTA	21	-0.0501337	0	Other Cells
ostc10_AACTCAGAGAACTCGG	21	-0.0526303	0	Other Cells
ostc10_AACTCAGAGACAAGCC	21	3.92154	3.41057	Other Cells
ostc10_AACTCAGAGACCTAGG	21	0.0164529	0	Other Cells
ostc10_AACTCAGAGAGTGACC	21	-0.00854814	0	Other Cells
ostc10_AACTCAGAGCAGACTG	21	-0.00339479	0	Other Cells
ostc10_AACTCAGAGCCACTAT	21	0.0440522	0	Other Cells
ostc10_AACTCAGAGCGATCCC	21	-0.00935643	0	Other Cells
ostc10_AACTCAGAGGTGGGTT	21	2.01257	2.23471	Other Cells
ostc10_AACTCAGAGTACTTGC	21	0.108337	0	Other Cells
ostc10_AACTCAGAGTGGGCTA	21	1.58277	1.84224	Other Cells
ostc10_AACTCAGAGTGGTAAT	21	-0.239293	0	Other Cells
ostc10_AACTCAGCAAGTCTAC	21	2.26203	1.38919	Other Cells
ostc10_AACTCAGCACAGCCCA	21	0.113059	0	Other Cells
ostc10_AACTCAGCACGTGAGA	21	0.0451694	0	Other Cells
ostc10_AACTCAGCAGTGACAG	21	0.0091722	0	Other Cells
ostc10_AACTCAGCATATACCG	21	-0.0501261	0	Other Cells
ostc10_AACTCAGCATGAAGTA	21	0.0491572	0	Other Cells
ostc10_AACTCAGGTAGCGCAA	21	1.46445	1.32284	Other Cells
ostc10_AACTCAGGTATAGGGC	21	4.02066	3.5372	Other Cells
ostc10_AACTCAGGTATCAGTC	21	2.29084	2.05923	Other Cells
ostc10_AACTCAGGTCAGGACA	21	-0.823087	0	Other Cells
ostc10_AACTCAGGTCCGACGT	21	0.0939858	0	Other Cells
ostc10_AACTCAGGTGTTCGAT	21	0.0982779	0	Other Cells
ostc10_AACTCAGGTTAAGGGC	21	-0.0025134	0	Other Cells
ostc10_AACTCAGTCAACACCA	21	0.048987	0	Other Cells
ostc10_AACTCAGTCAGCACAT	21	0.981728	0	Other Cells
ostc10_AACTCAGTCAGGCAAG	21	0.0106276	0	Other Cells
ostc10_AACTCAGTCCCGGATG	21	0.247526	0.499438	Other Cells
ostc10_AACTCAGTCCGTTGTC	21	-0.100674	0	Other Cells
ostc10_AACTCAGTCGACCAGC	21	-0.0278034	0	Other Cells
ostc10_AACTCAGTCGTCCGTT	21	-0.132335	0	Other Cells
ostc10_AACTCAGTCTTCTGGC	21	0.0941592	0	Other Cells
ostc10_AACTCAGTCTTGGGTA	21	0.0117112	0	Other Cells
ostc10_AACTCCCAGCCACCTG	21	0.27849	0	Other Cells
ostc10_AACTCCCAGCCTTGAT	21	0.0601551	0	Other Cells
ostc10_AACTCCCAGGGTCTCC	21	0.0979344	0	Other Cells
ostc10_AACTCCCAGGTGCTAG	21	0.0389449	0	Other Cells
ostc10_AACTCCCAGGTGTTAA	21	0.063401	0	Other Cells
ostc10_AACTCCCAGTAATCCC	21	1.62373	1.81247	Other Cells
ostc10_AACTCCCAGTCACGCC	21	-0.0157945	0	Other Cells
ostc10_AACTCCCAGTCTCCTC	21	-0.00687	0	Other Cells
ostc10_AACTCCCAGTGCGATG	21	-0.0425278	0	Other Cells
ostc10_AACTCCCAGTGGCACA	21	0.013964	0	Other Cells
ostc10_AACTCCCCAATAACGA	21	0.0112832	0	Other Cells
ostc10_AACTCCCCAGTATGCT	21	0.577092	0	Other Cells
ostc10_AACTCCCCAGTTAACC	21	0.123832	0	Other Cells
ostc10_AACTCCCCATAAGACA	21	2.67514	3.26171	Other Cells
ostc10_AACTCCCCATTCCTGC	21	4.91084	4.00529	Other Cells
ostc10_AACTCCCGTAAGCACG	21	-0.140168	0	Other Cells
ostc10_AACTCCCGTACAGACG	21	-0.0643311	0	Other Cells
ostc10_AACTCCCGTAGGCTGA	21	2.74825	2.85919	Other Cells
ostc10_AACTCCCGTATTCTCT	21	0.0141223	0	Other Cells
ostc10_AACTCCCGTCAATACC	21	0.0350261	0	Other Cells
ostc10_AACTCCCGTCGAAAGC	21	-0.0333962	0	Other Cells
ostc10_AACTCCCGTCTAAAGA	21	-0.0425028	0	Other Cells
ostc10_AACTCCCGTGTCCTCT	21	-0.0148637	0	Other Cells
ostc10_AACTCCCGTGTGAATA	21	0.365863	0	Other Cells
ostc10_AACTCCCGTTGGACCC	21	-0.0101525	0	Other Cells
ostc10_AACTCCCTCACCGTAA	21	-0.066434	0	Other Cells
ostc10_AACTCCCTCAGCATGT	21	3.76742	3.81107	Other Cells
ostc10_AACTCCCTCAGTGTTG	21	0.0782037	0	Other Cells
ostc10_AACTCCCTCATTATCC	21	-0.0551785	0	Other Cells
ostc10_AACTCCCTCCAGTATG	21	-0.0251641	0	Other Cells
ostc10_AACTCCCTCCCTCAGT	21	-0.0533721	0	Other Cells
ostc10_AACTCCCTCCGTAGGC	21	-0.0887717	0	Other Cells
ostc10_AACTCCCTCGGAGCAA	21	0.0212312	0	Other Cells
ostc10_AACTCCCTCGGGAGTA	21	0.00717519	0	Other Cells
ostc10_AACTCCCTCGGTGTCG	21	0.0344557	0	Other Cells
ostc10_AACTCCCTCGTCGTTC	21	0.0611764	0	Other Cells
ostc10_AACTCCCTCGTCTGAA	21	0.06182	0	Other Cells
ostc10_AACTCCCTCTTTAGTC	21	0.0514661	0	Other Cells
ostc10_AACTCTTAGACGCACA	21	2.43392	2.46138	Other Cells
ostc10_AACTCTTAGAGACGAA	21	-0.0644902	0	Other Cells
ostc10_AACTCTTAGATAGGAG	21	0.0474073	0	Other Cells
ostc10_AACTCTTAGATCGGGT	21	0.907136	0.927136	Other Cells
ostc10_AACTCTTAGTAGCCGA	21	1.471	1.54486	Other Cells
ostc10_AACTCTTAGTGGAGTC	21	-0.00553718	0	Other Cells
ostc10_AACTCTTCAAGTAGTA	21	0.0671869	0	Other Cells
ostc10_AACTCTTCACATCTTT	21	0.0255392	0	Other Cells
ostc10_AACTCTTCACCCATTC	21	-0.0270878	0	Other Cells
ostc10_AACTCTTCACCGAAAG	21	-0.0316182	0	Other Cells
ostc10_AACTCTTCACGGACAA	21	2.01822	1.93148	Other Cells
ostc10_AACTCTTCACGGATAG	21	0.0321704	0	Other Cells
ostc10_AACTCTTCACTGTCGG	21	2.96696	2.26934	Other Cells
ostc10_AACTCTTCAGGGTATG	21	0.0151847	0	Other Cells
ostc10_AACTCTTCATACTACG	21	0.00912832	0	Other Cells
ostc10_AACTCTTCATCGATGT	21	3.18408	3.31382	Other Cells
ostc10_AACTCTTCATTACCTT	21	0.388379	0.746864	Other Cells
ostc10_AACTCTTGTACTCGCG	21	0.031461	0	Other Cells
ostc10_AACTCTTGTAGCGATG	21	-0.0619271	0	Other Cells
ostc10_AACTCTTGTATAAACG	21	-0.063072	0	Other Cells
ostc10_AACTCTTGTGATGTCT	21	-0.151348	0	Other Cells
ostc10_AACTCTTGTTAAGTAG	21	0.0800669	0	Other Cells
ostc10_AACTCTTGTTCTGAAC	21	-0.111664	0	Other Cells
ostc10_AACTCTTTCAAAGACA	21	-0.000771114	0	Other Cells
ostc10_AACTCTTTCAATCTCT	21	0.0782277	0	Other Cells
ostc10_AACTCTTTCAGATAAG	21	-0.000906977	0	Other Cells
ostc10_AACTCTTTCCCGACTT	21	-0.00864049	0	Other Cells
ostc10_AACTCTTTCCGGGTGT	21	-0.0556068	0	Other Cells
ostc10_AACTCTTTCGCATGGC	21	0.263273	0	Other Cells
ostc10_AACTCTTTCGGCTTGG	21	3.53863	3.30073	Other Cells
ostc10_AACTCTTTCTGCTGTC	21	1.52724	1.63255	Other Cells
ostc10_AACTCTTTCTTCGGTC	21	0.0121004	0	Other Cells
ostc10_AACTGGTAGACTGGGT	21	0.0076038	0	Other Cells
ostc10_AACTGGTAGATAGTCA	21	0.0762865	0	Other Cells
ostc10_AACTGGTAGCACGCCT	21	0.0684797	0	Other Cells
ostc10_AACTGGTAGGCAGTCA	21	0.171913	0	Other Cells
ostc10_AACTGGTAGGCATGTG	21	1.69778	1.48455	Other Cells
ostc10_AACTGGTAGGCGACAT	21	1.90746	2.28214	Other Cells
ostc10_AACTGGTAGGTTCCTA	21	0.164154	0	Other Cells
ostc10_AACTGGTCAAGACGTG	21	-0.0465956	0	Other Cells
ostc10_AACTGGTCAATGAAAC	21	-0.0440731	0	Other Cells
ostc10_AACTGGTCACACATGT	21	-0.0368014	0	Other Cells
ostc10_AACTGGTCACAGGAGT	21	0.492176	0	Other Cells
ostc10_AACTGGTCACGTTGGC	21	0.537987	0	Other Cells
ostc10_AACTGGTCACTACAGT	21	-0.0641532	0	Other Cells
ostc10_AACTGGTCAGGTCTCG	21	-0.0188831	0	Other Cells
ostc10_AACTGGTCATGACATC	21	0.280726	0	Other Cells
ostc10_AACTGGTCATTAACCG	21	0.00686772	0	Other Cells
ostc10_AACTGGTGTCAGATAA	21	-0.163348	0	Other Cells
ostc10_AACTGGTGTCCTGCTT	21	0.403996	0	Other Cells
ostc10_AACTGGTGTCGAATCT	21	0.0254091	0	Other Cells
ostc10_AACTGGTGTGATAAAC	21	1.51949	1.55953	Other Cells
ostc10_AACTGGTGTTAAGATG	21	-0.17449	0	Other Cells
ostc10_AACTGGTTCAAGGCTT	21	2.54042	2.45042	Other Cells
ostc10_AACTGGTTCAATAAGG	21	0.0530739	0	Other Cells
ostc10_AACTGGTTCGAGGTAG	21	2.63227	2.70908	Other Cells
ostc10_AACTGGTTCGCCGTGA	21	-0.0455611	0	Other Cells
ostc10_AACTGGTTCGCTTAGA	21	2.14305	1.80056	Other Cells
ostc10_AACTGGTTCGGCGGTT	21	0.242423	0	Other Cells
ostc10_AACTGGTTCGTTACAG	21	1.10136	1.0945	Other Cells
ostc10_AACTGGTTCTATCCTA	21	0.047442	0	Other Cells
ostc10_AACTGGTTCTGGCGAC	21	-0.275217	0	Other Cells
ostc10_AACTGGTTCTTGACGA	21	-0.0156204	0	Other Cells
ostc10_AACTTTCAGAAACCTA	21	1.25616	0	Other Cells
ostc10_AACTTTCAGAGCCTAG	21	-0.0724193	0	Other Cells
ostc10_AACTTTCAGCCCAATT	21	0.909245	0	Other Cells
ostc10_AACTTTCAGCCGCCTA	21	-0.0334897	0	Other Cells
ostc10_AACTTTCAGCTCTCGG	21	1.13716	1.07492	Other Cells
ostc10_AACTTTCAGGAATGGA	21	2.86105	3.14688	Other Cells
ostc10_AACTTTCAGGCAATTA	21	-0.223489	0	Other Cells
ostc10_AACTTTCAGGGTTCCC	21	0.0249196	0	Other Cells
ostc10_AACTTTCAGGTCATCT	21	0.0344525	0	Other Cells
ostc10_AACTTTCCAAGGCTCC	21	-0.0250013	0	Other Cells
ostc10_AACTTTCCAAGTACCT	21	0.0270488	0	Other Cells
ostc10_AACTTTCCACACATGT	21	3.46955	2.98911	Other Cells
ostc10_AACTTTCCACATTAGC	21	0.0284154	0	Other Cells
ostc10_AACTTTCCACCACGTG	21	0.107394	0	Other Cells
ostc10_AACTTTCCACCTTGTC	21	2.84353	2.41349	Other Cells
ostc10_AACTTTCCACGGTAAG	21	-0.0988631	0	Other Cells
ostc10_AACTTTCCACGTAAGG	21	0.00692899	0	Other Cells
ostc10_AACTTTCCATGTCGAT	21	1.86179	1.67316	Other Cells
ostc10_AACTTTCCATTAGCCA	21	1.98591	1.87843	Other Cells
ostc10_AACTTTCGTAACGACG	21	1.8186	1.94574	Other Cells
ostc10_AACTTTCGTCACACGC	21	2.17571	2.25546	Other Cells
ostc10_AACTTTCGTCAGAAGC	21	0.750273	1.64729	Other Cells
ostc10_AACTTTCGTCATATCG	21	2.06934	2.02652	Other Cells
ostc10_AACTTTCGTCCCGACA	21	2.58697	2.15229	Other Cells
ostc10_AACTTTCGTGACGCCT	21	-0.0594429	0	Other Cells
ostc10_AACTTTCGTGCCTGCA	21	-0.0524591	0	Other Cells
ostc10_AACTTTCGTGGCGAAT	21	0.106468	0	Other Cells
ostc10_AACTTTCGTGTCTGAT	21	0.0566009	0	Other Cells
ostc10_AACTTTCGTTATCACG	21	-0.00553205	0	Other Cells
ostc10_AACTTTCGTTCGAATC	21	0.175176	0	Other Cells
ostc10_AACTTTCGTTCGTTGA	21	-0.0314813	0	Other Cells
ostc10_AACTTTCTCAAGGTAA	21	0.273149	0	Other Cells
ostc10_AACTTTCTCATCATTC	21	-0.0502508	0	Other Cells
ostc10_AACTTTCTCCCAAGAT	21	-0.0425397	0	Other Cells
ostc10_AACTTTCTCCCTCAGT	21	2.5391	2.83563	Other Cells
ostc10_AACTTTCTCCCTTGCA	21	-0.0460341	0	Other Cells
ostc10_AACTTTCTCCTAGTGA	21	0.0737142	0	Other Cells
ostc10_AACTTTCTCCTATGTT	21	-0.0378722	0	Other Cells
ostc10_AACTTTCTCCTGCCAT	21	0.00226252	0	Other Cells
ostc10_AACTTTCTCGTCGTTC	21	0.00863752	0	Other Cells
ostc10_AACTTTCTCGTCTGCT	21	0.0865588	0	Other Cells
ostc10_AACTTTCTCGTTGACA	21	0.0220093	0	Other Cells
ostc10_AACTTTCTCTAACTTC	21	1.6288	1.5545	Other Cells
ostc10_AAGACCTAGAAGGTTT	21	0.346469	0	Other Cells
ostc10_AAGACCTAGACAATAC	21	-0.0384313	0	Other Cells
ostc10_AAGACCTAGACCCACC	21	-0.0271949	0	Other Cells
ostc10_AAGACCTAGAGCAATT	21	-0.0462053	0	Other Cells
ostc10_AAGACCTAGCAGCGTA	21	-0.0016583	0	Other Cells
ostc10_AAGACCTAGCGCCTCA	21	0.47402	0	Other Cells
ostc10_AAGACCTAGCTACCGC	21	0.0161874	0	Other Cells
ostc10_AAGACCTAGCTGCAAG	21	2.5004	2.85996	Other Cells
ostc10_AAGACCTAGCTGCCCA	21	0.0584774	0	Other Cells
ostc10_AAGACCTAGGAATCGC	21	1.17069	1.98352	Other Cells
ostc10_AAGACCTAGTAAGTAC	21	-0.0493975	0	Other Cells
ostc10_AAGACCTAGTATCGAA	21	0.46316	0	Other Cells
ostc10_AAGACCTAGTCCGGTC	21	0.0755405	0	Other Cells
ostc10_AAGACCTAGTCTCCTC	21	0.0158196	0	Other Cells
ostc10_AAGACCTAGTGAATTG	21	-0.0567812	0	Other Cells
ostc10_AAGACCTAGTGGTCCC	21	0.0218682	0	Other Cells
ostc10_AAGACCTAGTTCCACA	21	3.05499	2.61376	Other Cells
ostc10_AAGACCTCAAACGCGA	21	-0.0167743	0	Other Cells
ostc10_AAGACCTCAATCGGTT	21	-0.0086907	0	Other Cells
ostc10_AAGACCTCACATCTTT	21	0.00376787	0	Other Cells
ostc10_AAGACCTCACCAGATT	21	-0.0599213	0	Other Cells
ostc10_AAGACCTCACGAAGCA	21	-0.0426016	0	Other Cells
ostc10_AAGACCTCACGTCTCT	21	-0.125156	0	Other Cells
ostc10_AAGACCTCAGATCCAT	21	0.381258	0	Other Cells
ostc10_AAGACCTCAGTCAGAG	21	-0.0406213	0	Other Cells
ostc10_AAGACCTCATAGTAAG	21	0.0757983	0	Other Cells
ostc10_AAGACCTGTCTTGTCC	21	-0.0057095	0	Other Cells
ostc10_AAGACCTGTGACAAAT	21	0.054478	0	Other Cells
ostc10_AAGACCTGTGCTAGCC	21	0.10981	0	Other Cells
ostc10_AAGACCTGTTCCCGAG	21	3.08541	2.74513	Other Cells
ostc10_AAGACCTGTTCCTCCA	21	0.0321372	0	Other Cells
ostc10_AAGACCTGTTCGGGCT	21	0.0106438	0	Other Cells
ostc10_AAGACCTTCATAACCG	21	-0.00302123	0	Other Cells
ostc10_AAGACCTTCATTGCCC	21	0.0121934	0	Other Cells
ostc10_AAGACCTTCATTGCGA	21	0.0109067	0	Other Cells
ostc10_AAGACCTTCCAAGTAC	21	0.0679782	0	Other Cells
ostc10_AAGACCTTCCAGTAGT	21	-0.0686977	0	Other Cells
ostc10_AAGACCTTCCGAGCCA	21	-0.0371969	0	Other Cells
ostc10_AAGACCTTCGCTAGCG	21	-0.0469422	0	Other Cells
ostc10_AAGACCTTCTATCCTA	21	1.4542	1.53066	Other Cells
ostc10_AAGACCTTCTCAAGTG	21	2.09212	2.32835	Other Cells
ostc10_AAGACCTTCTTTACGT	21	0.0358119	0	Other Cells
ostc10_AAGCCGCAGAACTGTA	21	-0.0348586	0	Other Cells
ostc10_AAGCCGCAGAAGAAGC	21	2.07307	1.97083	Other Cells
ostc10_AAGCCGCAGAATAGGG	21	-0.0909302	0	Other Cells
ostc10_AAGCCGCAGAGCCTAG	21	1.31559	1.03363	Other Cells
ostc10_AAGCCGCAGCCAGTTT	21	1.72879	2.57928	Other Cells
ostc10_AAGCCGCAGCTAGTTC	21	-0.0193561	0	Other Cells
ostc10_AAGCCGCAGGACCACA	21	1.87302	1.68451	Other Cells
ostc10_AAGCCGCAGGGTTCCC	21	3.07464	2.55321	Other Cells
ostc10_AAGCCGCAGTAGCGGT	21	-0.00855587	0	Other Cells
ostc10_AAGCCGCAGTGCCATT	21	0.1202	0	Other Cells
ostc10_AAGCCGCCAAAGGCGT	21	2.02283	1.89939	Other Cells
ostc10_AAGCCGCCAATAGCGG	21	-0.103234	0	Other Cells
ostc10_AAGCCGCCAATGTTGC	21	-0.0590779	0	Other Cells
ostc10_AAGCCGCCACAAGTAA	21	-0.216807	0	Other Cells
ostc10_AAGCCGCCACAGATTC	21	2.77941	2.28743	Other Cells
ostc10_AAGCCGCCACATTAGC	21	4.11862	3.29404	Other Cells
ostc10_AAGCCGCCAGCTATTG	21	-0.058519	0	Other Cells
ostc10_AAGCCGCCATACGCCG	21	-0.00637871	0	Other Cells
ostc10_AAGCCGCCATTTCAGG	21	0.0206124	0	Other Cells
ostc10_AAGCCGCGTAAGTAGT	21	0.0229141	0	Other Cells
ostc10_AAGCCGCGTACCTACA	21	-0.0101495	0	Other Cells
ostc10_AAGCCGCGTACTTGAC	21	-0.039358	0	Other Cells
ostc10_AAGCCGCGTATCAGTC	21	0.270406	0	Other Cells
ostc10_AAGCCGCGTCATCCCT	21	-0.0426373	0	Other Cells
ostc10_AAGCCGCGTCGGCATC	21	2.4286	2.42788	Other Cells
ostc10_AAGCCGCGTGAGGCTA	21	0.0123896	0	Other Cells
ostc10_AAGCCGCGTTGTGGCC	21	-0.0693177	0	Other Cells
ostc10_AAGCCGCTCACTCCTG	21	-0.0128967	0	Other Cells
ostc10_AAGCCGCTCAGTCAGT	21	0.278119	0	Other Cells
ostc10_AAGCCGCTCCACGAAT	21	-0.0184374	0	Other Cells
ostc10_AAGCCGCTCCATGAAC	21	0.0830731	0	Other Cells
ostc10_AAGCCGCTCCGGGTGT	21	0.33592	0	Other Cells
ostc10_AAGCCGCTCCTGCAGG	21	-0.138971	0	Other Cells
ostc10_AAGCCGCTCCTTTCTC	21	0.513198	0	Other Cells
ostc10_AAGCCGCTCGAATGCT	21	-0.386346	0	Other Cells
ostc10_AAGCCGCTCGACAGCC	21	-0.0233565	0	Other Cells
ostc10_AAGCCGCTCGCGGATC	21	1.7305	1.7972	Other Cells
ostc10_AAGCCGCTCGGAGGTA	21	-0.0888714	0	Other Cells
ostc10_AAGCCGCTCGTGACAT	21	-0.0187805	0	Other Cells
ostc10_AAGCCGCTCTGCTGTC	21	0.00577865	0	Other Cells
ostc10_AAGGAGCAGAATTCCC	21	0.040868	0	Other Cells
ostc10_AAGGAGCAGCACCGTC	21	-0.0460973	0	Other Cells
ostc10_AAGGAGCAGCCCGAAA	21	0.519872	0	Other Cells
ostc10_AAGGAGCAGGCGCTCT	21	-0.0747951	0	Other Cells
ostc10_AAGGAGCAGTGAACGC	21	0.00611279	0	Other Cells
ostc10_AAGGAGCCAAGAGTCG	21	0.00665457	0	Other Cells
ostc10_AAGGAGCCAAGCTGGA	21	0.0280185	0	Other Cells
ostc10_AAGGAGCCAATCCAAC	21	0.181104	0	Other Cells
ostc10_AAGGAGCCACCAGCAC	21	-0.0752234	0	Other Cells
ostc10_AAGGAGCCAGGAATGC	21	0.0533768	0	Other Cells
ostc10_AAGGAGCCAGGGCATA	21	0.119568	0	Other Cells
ostc10_AAGGAGCCATTACCTT	21	-0.231434	0	Other Cells
ostc10_AAGGAGCGTAGGAGTC	21	0.0891549	0	Other Cells
ostc10_AAGGAGCGTCCAGTTA	21	0.0441984	0	Other Cells
ostc10_AAGGAGCGTCTGCGGT	21	0.0121527	0	Other Cells
ostc10_AAGGAGCGTGGTTTCA	21	1.06808	1.53108	Other Cells
ostc10_AAGGAGCGTTATTCTC	21	0.0310868	0	Other Cells
ostc10_AAGGAGCGTTCCCTTG	21	-0.0612388	0	Other Cells
ostc10_AAGGAGCGTTGAACTC	21	3.47004	4.0442	Other Cells
ostc10_AAGGAGCTCAGAGCTT	21	0.0671801	0	Other Cells
ostc10_AAGGAGCTCAGCGATT	21	1.05629	1.5548	Other Cells
ostc10_AAGGAGCTCAGCTGGC	21	0.014585	0	Other Cells
ostc10_AAGGAGCTCCCGGATG	21	4.04737	3.74209	Other Cells
ostc10_AAGGAGCTCCCTAACC	21	2.84524	2.47001	Other Cells
ostc10_AAGGAGCTCCGAAGAG	21	3.13891	3.10455	Other Cells
ostc10_AAGGAGCTCCGCGTTT	21	0.557407	0.6001	Other Cells
ostc10_AAGGAGCTCGGTCCGA	21	-0.00836366	0	Other Cells
ostc10_AAGGAGCTCTAACTTC	21	0.818703	0	Other Cells
ostc10_AAGGAGCTCTCCTATA	21	0.00244422	0	Other Cells
ostc10_AAGGAGCTCTCGCATC	21	-0.122092	0	Other Cells
ostc10_AAGGAGCTCTGTACGA	21	-0.166117	0	Other Cells
ostc10_AAGGAGCTCTTCCTTC	21	-0.00363278	0	Other Cells
ostc10_AAGGAGCTCTTGACGA	21	-0.00149851	0	Other Cells
ostc10_AAGGCAGAGCCCAACC	21	0.00644449	0	Other Cells
ostc10_AAGGCAGAGCGTTTAC	21	-0.0692293	0	Other Cells
ostc10_AAGGCAGCAAACTGTC	21	0.0657521	0	Other Cells
ostc10_AAGGCAGCAAGCCGCT	21	0.0277777	0	Other Cells
ostc10_AAGGCAGCACCAGGCT	21	-0.0934642	0	Other Cells
ostc10_AAGGCAGCACGTGAGA	21	-0.0532201	0	Other Cells
ostc10_AAGGCAGCAGACAAAT	21	-0.0126237	0	Other Cells
ostc10_AAGGCAGCAGGTTTCA	21	-0.0290805	0	Other Cells
ostc10_AAGGCAGCAGTCAGAG	21	3.05092	2.96337	Other Cells
ostc10_AAGGCAGCAGTCGTGC	21	0.844133	0.835808	Other Cells
ostc10_AAGGCAGCATGCAACT	21	0.130556	0	Other Cells
ostc10_AAGGCAGGTAAGGGCT	21	-0.0649269	0	Other Cells
ostc10_AAGGCAGGTACCGGCT	21	0.410443	0	Other Cells
ostc10_AAGGCAGGTACGAAAT	21	0.0190886	0	Other Cells
ostc10_AAGGCAGGTCGCATAT	21	-0.230554	0	Other Cells
ostc10_AAGGCAGGTCGTTGTA	21	-0.105082	0	Other Cells
ostc10_AAGGCAGGTCTGCAAT	21	-0.0414437	0	Other Cells
ostc10_AAGGCAGGTCTTGTCC	21	-0.0604414	0	Other Cells
ostc10_AAGGCAGGTGTGCCTG	21	-0.030212	0	Other Cells
ostc10_AAGGCAGGTTCCACAA	21	0.720097	0	Other Cells
ostc10_AAGGCAGGTTGGTTTG	21	-0.0296736	0	Other Cells
ostc10_AAGGCAGTCATTCACT	21	1.38958	1.82969	Other Cells
ostc10_AAGGCAGTCCGCATCT	21	0.319742	0.486085	Other Cells
ostc10_AAGGCAGTCCTAGTGA	21	-0.0711959	0	Other Cells
ostc10_AAGGCAGTCGTGACAT	21	-0.0193472	0	Other Cells
ostc10_AAGGCAGTCTACCTGC	21	0.100185	0	Other Cells
ostc10_AAGGCAGTCTTGTTTG	21	0.00388762	0	Other Cells
ostc10_AAGGTTCAGAACTCGG	21	0.527118	0	Other Cells
ostc10_AAGGTTCAGATCCTGT	21	0.708458	0	Other Cells
ostc10_AAGGTTCAGGATGCGT	21	0.0135461	0	Other Cells
ostc10_AAGGTTCAGGGAACGG	21	-0.0649696	0	Other Cells
ostc10_AAGGTTCAGGGTCTCC	21	-0.00212963	0	Other Cells
ostc10_AAGGTTCAGTGAACGC	21	2.57104	2.3737	Other Cells
ostc10_AAGGTTCCAAATTGCC	21	0.336308	0	Other Cells
ostc10_AAGGTTCCACAACTGT	21	0.157821	0	Other Cells
ostc10_AAGGTTCCACTCTGTC	21	0.443995	0	Other Cells
ostc10_AAGGTTCCAGCGTAAG	21	0.0384925	0	Other Cells
ostc10_AAGGTTCCAGCTGCTG	21	-0.0505589	0	Other Cells
ostc10_AAGGTTCCAGGCTCAC	21	0.018368	0	Other Cells
ostc10_AAGGTTCCATGCCTAA	21	-0.0519024	0	Other Cells
ostc10_AAGGTTCGTACGACCC	21	-0.0405363	0	Other Cells
ostc10_AAGGTTCGTACTCAAC	21	-0.0674151	0	Other Cells
ostc10_AAGGTTCGTAGCGCTC	21	0.17096	0	Other Cells
ostc10_AAGGTTCGTAGCTCCG	21	-0.0236575	0	Other Cells
ostc10_AAGGTTCGTATTCTCT	21	3.20946	3.1444	Other Cells
ostc10_AAGGTTCGTCCAACTA	21	1.36917	1.37921	Other Cells
ostc10_AAGGTTCGTCCAGTGC	21	0.0393447	0	Other Cells
ostc10_AAGGTTCGTCTAAACC	21	0.393314	0	Other Cells
ostc10_AAGGTTCGTCTTGATG	21	0.0218134	0	Other Cells
ostc10_AAGGTTCGTTCCACTC	21	0.276624	0	Other Cells
ostc10_AAGGTTCGTTCGGCAC	21	-0.0236239	0	Other Cells
ostc10_AAGGTTCGTTGAACTC	21	0.0635939	0	Other Cells
ostc10_AAGGTTCGTTGGTGGA	21	0.0132967	0	Other Cells
ostc10_AAGGTTCTCCAACCAA	21	-0.170686	0	Other Cells
ostc10_AAGGTTCTCCCATTAT	21	0.0187603	0	Other Cells
ostc10_AAGGTTCTCCCGACTT	21	-0.193663	0	Other Cells
ostc10_AAGGTTCTCCCTAATT	21	2.53373	1.94113	Other Cells
ostc10_AAGGTTCTCCTAGGGC	21	2.76958	2.01291	Other Cells
ostc10_AAGGTTCTCGTCTGAA	21	0.723627	0	Other Cells
ostc10_AAGTCTGAGAGTAAGG	21	3.78524	3.54479	Other Cells
ostc10_AAGTCTGAGATATGCA	21	2.08958	2.44849	Other Cells
ostc10_AAGTCTGAGATATGGT	21	2.04817	1.76038	Other Cells
ostc10_AAGTCTGAGATCGATA	21	-0.0693407	0	Other Cells
ostc10_AAGTCTGAGCCCAATT	21	-0.0151932	0	Other Cells
ostc10_AAGTCTGAGCTCCTTC	21	0.162645	0	Other Cells
ostc10_AAGTCTGAGCTGCCCA	21	0.0100032	0	Other Cells
ostc10_AAGTCTGAGGTGCTAG	21	0.503684	0.473739	Other Cells
ostc10_AAGTCTGAGTTGTCGT	21	0.0337264	0	Other Cells
ostc10_AAGTCTGCAACTGCGC	21	0.181028	0	Other Cells
ostc10_AAGTCTGCAATAAGCA	21	0.0154256	0	Other Cells
ostc10_AAGTCTGCACATGTGT	21	-0.0431577	0	Other Cells
ostc10_AAGTCTGCACCAGTTA	21	-0.0150177	0	Other Cells
ostc10_AAGTCTGCACTCGACG	21	0.030216	0	Other Cells
ostc10_AAGTCTGCAGAAGCAC	21	0.0640445	0	Other Cells
ostc10_AAGTCTGCAGACGCAA	21	0.0103532	0	Other Cells
ostc10_AAGTCTGGTATAATGG	21	-0.0227678	0	Other Cells
ostc10_AAGTCTGGTCACACGC	21	-0.0346686	0	Other Cells
ostc10_AAGTCTGGTGTGGCTC	21	-0.049452	0	Other Cells
ostc10_AAGTCTGGTTATGTGC	21	-0.0215144	0	Other Cells
ostc10_AAGTCTGTCACGGTTA	21	0.108048	0	Other Cells
ostc10_AAGTCTGTCACTTACT	21	0.422878	0	Other Cells
ostc10_AAGTCTGTCGGAAACG	21	0.0161759	0	Other Cells
ostc10_AAGTCTGTCGGCTTGG	21	0.122713	0	Other Cells
ostc10_AAGTCTGTCTCTAAGG	21	-0.0275692	0	Other Cells
ostc10_AAGTCTGTCTGAGGGA	21	-0.0243774	0	Other Cells
ostc10_AAGTCTGTCTGTACGA	21	-0.11996	0	Other Cells
ostc10_AAGTCTGTCTGTTTGT	21	2.14792	2.15073	Other Cells
ostc10_AAGTCTGTCTTCTGGC	21	0.0356294	0	Other Cells
ostc10_AAGTCTGTCTTGCCGT	21	-0.0183964	0	Other Cells
ostc10_AATCCAGAGAGCTGCA	21	0.000751009	0	Other Cells
ostc10_AATCCAGAGAGGACGG	21	0.0311436	0	Other Cells
ostc10_AATCCAGAGAGTGAGA	21	0.44892	0	Other Cells
ostc10_AATCCAGAGATCCCGC	21	2.26691	2.74854	Other Cells
ostc10_AATCCAGAGATCCTGT	21	-0.0219652	0	Other Cells
ostc10_AATCCAGAGGCAGGTT	21	-0.00732263	0	Other Cells
ostc10_AATCCAGAGTACATGA	21	2.07154	2.73654	Other Cells
ostc10_AATCCAGAGTATCTCG	21	2.65303	1.95818	Other Cells
ostc10_AATCCAGAGTCAAGCG	21	1.73408	1.70834	Other Cells
ostc10_AATCCAGAGTGAAGTT	21	-0.0443485	0	Other Cells
ostc10_AATCCAGCAAGAGGCT	21	-0.0992287	0	Other Cells
ostc10_AATCCAGCACAAGTAA	21	-0.0742683	0	Other Cells
ostc10_AATCCAGCACAGGCCT	21	-0.0206437	0	Other Cells
ostc10_AATCCAGCAGCTGCTG	21	1.91959	2.34977	Other Cells
ostc10_AATCCAGCAGGCTGAA	21	3.32362	3.25032	Other Cells
ostc10_AATCCAGCATGCAACT	21	0.000170667	0	Other Cells
ostc10_AATCCAGGTAAACCTC	21	1.31452	0	Other Cells
ostc10_AATCCAGGTACACCGC	21	-0.157156	0	Other Cells
ostc10_AATCCAGGTACCATCA	21	0.390162	0	Other Cells
ostc10_AATCCAGGTATAGGTA	21	2.06446	2.4582	Other Cells
ostc10_AATCCAGGTCAGCTAT	21	-0.101752	0	Other Cells
ostc10_AATCCAGGTCCGTCAG	21	-0.0298806	0	Other Cells
ostc10_AATCCAGGTCGACTGC	21	0.303561	0	Other Cells
ostc10_AATCCAGGTCTACCTC	21	1.9495	2.29061	Other Cells
ostc10_AATCCAGGTGCGATAG	21	-0.155561	0	Other Cells
ostc10_AATCCAGGTGGGTATG	21	0.065371	0	Other Cells
ostc10_AATCCAGGTGTAATGA	21	0.757029	0.76477	Other Cells
ostc10_AATCCAGGTTGTCTTT	21	-0.0905843	0	Other Cells
ostc10_AATCCAGTCAACCAAC	21	2.15234	2.10217	Other Cells
ostc10_AATCCAGTCACGCGGT	21	-0.153688	0	Other Cells
ostc10_AATCCAGTCAGGTAAA	21	-0.0850211	0	Other Cells
ostc10_AATCCAGTCATTTGGG	21	0.920333	1.39453	Other Cells
ostc10_AATCCAGTCCTATGTT	21	-0.112266	0	Other Cells
ostc10_AATCCAGTCCTTTCGG	21	-0.0670884	0	Other Cells
ostc10_AATCCAGTCGAACTGT	21	-0.0231499	0	Other Cells
ostc10_AATCCAGTCGCCAGCA	21	0.0244584	0	Other Cells
ostc10_AATCCAGTCTAACGGT	21	-0.101514	0	Other Cells
ostc10_AATCCAGTCTACGAGT	21	-0.0572448	0	Other Cells
ostc10_AATCCAGTCTGCGACG	21	0.407097	0	Other Cells
ostc10_AATCCAGTCTGCGGCA	21	-0.0731227	0	Other Cells
ostc10_AATCCAGTCTGCTTGC	21	0.0530756	0	Other Cells
ostc10_AATCCAGTCTTACCTA	21	0.0635009	0	Other Cells
ostc10_AATCCAGTCTTAGCCC	21	0.052422	0	Other Cells
ostc10_AATCGGTAGACAAGCC	21	0.339809	0	Other Cells
ostc10_AATCGGTAGACACGAC	21	-0.0676736	0	Other Cells
ostc10_AATCGGTAGATGTCGG	21	-0.137858	0	Other Cells
ostc10_AATCGGTAGCACGCCT	21	-0.0324384	0	Other Cells
ostc10_AATCGGTAGGAATTAC	21	2.05464	1.73724	Other Cells
ostc10_AATCGGTAGTCCCACG	21	0.508288	0	Other Cells
ostc10_AATCGGTAGTGGCACA	21	-0.225812	0	Other Cells
ostc10_AATCGGTAGTTAACGA	21	-0.0892366	0	Other Cells
ostc10_AATCGGTCACAAGACG	21	-0.106885	0	Other Cells
ostc10_AATCGGTCACCAGATT	21	-0.00818922	0	Other Cells
ostc10_AATCGGTCACCATCCT	21	-0.014118	0	Other Cells
ostc10_AATCGGTCACTGTCGG	21	-0.0523527	0	Other Cells
ostc10_AATCGGTCATATGAGA	21	0.029969	0	Other Cells
ostc10_AATCGGTCATCAGTAC	21	0.367477	0	Other Cells
ostc10_AATCGGTCATGGATGG	21	0.0393616	0	Other Cells
ostc10_AATCGGTCATGGGAAC	21	-0.0343554	0	Other Cells
ostc10_AATCGGTCATTCTCAT	21	-0.0452227	0	Other Cells
ostc10_AATCGGTCATTGTGCA	21	0.625338	0	Other Cells
ostc10_AATCGGTGTACGCTGC	21	3.53067	3.1293	Other Cells
ostc10_AATCGGTGTCACTGGC	21	0.0510359	0	Other Cells
ostc10_AATCGGTGTCAGGACA	21	-0.0545258	0	Other Cells
ostc10_AATCGGTGTCCTCCAT	21	2.54933	2.55826	Other Cells
ostc10_AATCGGTGTCTCCCTA	21	0.839865	1.32143	Other Cells
ostc10_AATCGGTGTCTGGTCG	21	0.355892	0	Other Cells
ostc10_AATCGGTGTTATGCGT	21	-0.13658	0	Other Cells
ostc10_AATCGGTGTTCACCTC	21	0.00441138	0	Other Cells
ostc10_AATCGGTGTTCAGGCC	21	0.513136	0	Other Cells
ostc10_AATCGGTGTTGAACTC	21	-0.0320444	0	Other Cells
ostc10_AATCGGTGTTTGGCGC	21	-0.0626207	0	Other Cells
ostc10_AATCGGTTCACCGGGT	21	-0.0197742	0	Other Cells
ostc10_AATCGGTTCACGCATA	21	-0.0617243	0	Other Cells
ostc10_AATCGGTTCAGCAACT	21	0.0423134	0	Other Cells
ostc10_AATCGGTTCATCTGTT	21	0.599947	0	Other Cells
ostc10_AATCGGTTCCAAACTG	21	-0.0598198	0	Other Cells
ostc10_AATCGGTTCCATGAAC	21	-0.0106898	0	Other Cells
ostc10_AATCGGTTCCGTTGTC	21	0.343259	0	Other Cells
ostc10_AATCGGTTCCTCGCAT	21	-0.102655	0	Other Cells
ostc10_AATCGGTTCCTTGACC	21	-0.0428093	0	Other Cells
ostc10_AATCGGTTCCTTTACA	21	0.00303337	0	Other Cells
ostc10_AATCGGTTCGGTGTTA	21	-0.0676067	0	Other Cells
ostc10_AATCGGTTCTCCGGTT	21	-0.116215	0	Other Cells
ostc10_ACACCAAAGAAGGACA	21	0.285344	0	Other Cells
ostc10_ACACCAAAGACGCACA	21	-0.201655	0	Other Cells
ostc10_ACACCAAAGCCGCCTA	21	-0.062186	0	Other Cells
ostc10_ACACCAAAGGCATGGT	21	0.0447654	0	Other Cells
ostc10_ACACCAAAGGCCCGTT	21	-0.00739354	0	Other Cells
ostc10_ACACCAAAGTCATCCA	21	-0.0131068	0	Other Cells
ostc10_ACACCAAAGTCCGGTC	21	0.388798	0.390265	Other Cells
ostc10_ACACCAAAGTTGAGTA	21	0.0918354	0	Other Cells
ostc10_ACACCAACAAACCTAC	21	0.629034	0	Other Cells
ostc10_ACACCAACAACGATGG	21	0.120478	0	Other Cells
ostc10_ACACCAACAATGGATA	21	-0.0148626	0	Other Cells
ostc10_ACACCAACACATAACC	21	0.0148176	0	Other Cells
ostc10_ACACCAACACATCCGG	21	0.852713	0	Other Cells
ostc10_ACACCAACACCCTATC	21	1.12059	1.99185	Other Cells
ostc10_ACACCAACACGTAAGG	21	0.0512194	0	Other Cells
ostc10_ACACCAACAGTTCATG	21	-0.00621685	0	Other Cells
ostc10_ACACCAACATCCTAGA	21	-0.0128279	0	Other Cells
ostc10_ACACCAACATCGGGTC	21	-0.105359	0	Other Cells
ostc10_ACACCAACATGACGGA	21	-0.0245144	0	Other Cells
ostc10_ACACCAACATTATCTC	21	-0.0648495	0	Other Cells
ostc10_ACACCAAGTACAGTTC	21	0.00118701	0	Other Cells
ostc10_ACACCAAGTACGCTGC	21	1.37659	1.48799	Other Cells
ostc10_ACACCAAGTATCAGTC	21	2.41258	2.20293	Other Cells
ostc10_ACACCAAGTCAAAGAT	21	-0.0565718	0	Other Cells
ostc10_ACACCAAGTCATATGC	21	-0.0351072	0	Other Cells
ostc10_ACACCAAGTCCGAATT	21	0.0299903	0	Other Cells
ostc10_ACACCAAGTCGCGAAA	21	-0.131479	0	Other Cells
ostc10_ACACCAAGTGATGCCC	21	-0.0887345	0	Other Cells
ostc10_ACACCAAGTTGGTGGA	21	-0.129738	0	Other Cells
ostc10_ACACCAATCATCTGCC	21	-0.0986601	0	Other Cells
ostc10_ACACCAATCCACGTGG	21	-0.0249806	0	Other Cells
ostc10_ACACCAATCCATGAAC	21	3.08341	3.22736	Other Cells
ostc10_ACACCAATCCTTGGTC	21	0.0303388	0	Other Cells
ostc10_ACACCAATCGCCTGTT	21	-0.0583996	0	Other Cells
ostc10_ACACCAATCGGGAGTA	21	0.400542	0.516271	Other Cells
ostc10_ACACCAATCGGTTCGG	21	0.109505	0	Other Cells
ostc10_ACACCAATCGTTGCCT	21	0.0357316	0	Other Cells
ostc10_ACACCAATCTAACTGG	21	0.00660569	0	Other Cells
ostc10_ACACCAATCTCAAACG	21	0.0556606	0	Other Cells
ostc10_ACACCAATCTTACCTA	21	-0.0324492	0	Other Cells
ostc10_ACACCAATCTTTCCTC	21	-0.231707	0	Other Cells
ostc10_ACACCCTAGAACAACT	21	0.636189	0.886212	Other Cells
ostc10_ACACCCTAGAATGTGT	21	2.91015	2.77447	Other Cells
ostc10_ACACCCTAGAGTAATC	21	-0.018976	0	Other Cells
ostc10_ACACCCTAGCAATATG	21	3.00862	2.16619	Other Cells
ostc10_ACACCCTAGCTGGAAC	21	1.85834	1.81033	Other Cells
ostc10_ACACCCTAGGACACCA	21	-0.172398	0	Other Cells
ostc10_ACACCCTAGGTACTCT	21	0.0108775	0	Other Cells
ostc10_ACACCCTCACTGTTAG	21	0.740399	0	Other Cells
ostc10_ACACCCTCAGACAGGT	21	0.00116094	0	Other Cells
ostc10_ACACCCTCAGCTGTTA	21	-0.00280776	0	Other Cells
ostc10_ACACCCTCAGTCAGCC	21	-0.0635067	0	Other Cells
ostc10_ACACCCTCATCAGTAC	21	-0.0297872	0	Other Cells
ostc10_ACACCCTCATCGGACC	21	-0.0420946	0	Other Cells
ostc10_ACACCCTCATGTTGAC	21	0.392028	0	Other Cells
ostc10_ACACCCTCATTTGCTT	21	-0.386849	0	Other Cells
ostc10_ACACCCTGTACTCAAC	21	1.51448	1.56729	Other Cells
ostc10_ACACCCTGTATCGCAT	21	0.00693293	0	Other Cells
ostc10_ACACCCTGTCACTGGC	21	0.588218	0	Other Cells
ostc10_ACACCCTGTCCGCTGA	21	-0.0189329	0	Other Cells
ostc10_ACACCCTGTCGAAAGC	21	0.0389688	0	Other Cells
ostc10_ACACCCTGTTCCCTTG	21	-0.0402892	0	Other Cells
ostc10_ACACCCTTCACCATAG	21	-0.0504439	0	Other Cells
ostc10_ACACCCTTCATGTGGT	21	0.079006	0	Other Cells
ostc10_ACACCCTTCATTGCCC	21	0.0139055	0	Other Cells
ostc10_ACACCCTTCGCAGGCT	21	-0.147387	0	Other Cells
ostc10_ACACCCTTCGGATGTT	21	0.0737535	0	Other Cells
ostc10_ACACCCTTCGGTTAAC	21	0.0080581	0	Other Cells
ostc10_ACACCCTTCGTAGATC	21	0.31573	0	Other Cells
ostc10_ACACCCTTCGTCGTTC	21	-0.0389734	0	Other Cells
ostc10_ACACCCTTCGTGACAT	21	0.0206903	0	Other Cells
ostc10_ACACCCTTCTCCGGTT	21	-0.0650019	0	Other Cells
ostc10_ACACCCTTCTGTTGAG	21	-0.0262017	0	Other Cells
ostc10_ACACCGGAGAATAGGG	21	0.0047648	0	Other Cells
ostc10_ACACCGGAGATGCCAG	21	-0.00992901	0	Other Cells
ostc10_ACACCGGAGCTAGTTC	21	-0.0603265	0	Other Cells
ostc10_ACACCGGAGGAGTAGA	21	0.0158037	0	Other Cells
ostc10_ACACCGGAGGGATACC	21	0.129605	0.407829	Other Cells
ostc10_ACACCGGAGGGCTTGA	21	0.0345717	0	Other Cells
ostc10_ACACCGGAGTACGATA	21	-0.00291129	0	Other Cells
ostc10_ACACCGGCAAATTGCC	21	-0.00811711	0	Other Cells
ostc10_ACACCGGCACACAGAG	21	1.82733	1.8082	Other Cells
ostc10_ACACCGGCACACCGCA	21	0.0296403	0	Other Cells
ostc10_ACACCGGCACAGTCGC	21	-0.0251437	0	Other Cells
ostc10_ACACCGGCACATCCAA	21	0.0125477	0	Other Cells
ostc10_ACACCGGCACGCGAAA	21	-0.00687894	0	Other Cells
ostc10_ACACCGGCACTTCGAA	21	-0.0255491	0	Other Cells
ostc10_ACACCGGCAGACAAAT	21	-0.123942	0	Other Cells
ostc10_ACACCGGCAGACGCTC	21	0.570762	0	Other Cells
ostc10_ACACCGGCAGATCTGT	21	-0.109947	0	Other Cells
ostc10_ACACCGGCAGCGAACA	21	1.07862	1.20573	Other Cells
ostc10_ACACCGGCAGGCAGTA	21	0.0519809	0	Other Cells
ostc10_ACACCGGCATCGTCGG	21	0.0541836	0	Other Cells
ostc10_ACACCGGCATGATCCA	21	-0.00875783	0	Other Cells
ostc10_ACACCGGCATTAGCCA	21	0.0277403	0	Other Cells
ostc10_ACACCGGCATTCTTAC	21	-0.105262	0	Other Cells
ostc10_ACACCGGCATTGGGCC	21	0.0110051	0	Other Cells
ostc10_ACACCGGGTACAGACG	21	-0.121217	0	Other Cells
ostc10_ACACCGGGTGACTCAT	21	3.98359	3.72634	Other Cells
ostc10_ACACCGGGTTCAGCGC	21	-0.0287403	0	Other Cells
ostc10_ACACCGGTCACTGGGC	21	-0.0093256	0	Other Cells
ostc10_ACACCGGTCAGCCTAA	21	-0.398488	0	Other Cells
ostc10_ACACCGGTCATGCAAC	21	0.0213934	0	Other Cells
ostc10_ACACCGGTCCGAACGC	21	0.0500424	0	Other Cells
ostc10_ACACCGGTCGCGTTTC	21	0.017196	0	Other Cells
ostc10_ACACCGGTCGCTGATA	21	-0.0529974	0	Other Cells
ostc10_ACACCGGTCTCGATGA	21	-0.0131472	0	Other Cells
ostc10_ACACCGGTCTGGCGTG	21	-0.0706309	0	Other Cells
ostc10_ACACCGGTCTTGTATC	21	0.0263993	0	Other Cells
ostc10_ACACTGAAGAGCTATA	21	0.365362	0	Other Cells
ostc10_ACACTGAAGATAGGAG	21	0.0393604	0	Other Cells
ostc10_ACACTGAAGATATACG	21	0.269673	0	Other Cells
ostc10_ACACTGAAGCAGATCG	21	-0.0373118	0	Other Cells
ostc10_ACACTGAAGCTAGTTC	21	-0.079674	0	Other Cells
ostc10_ACACTGAAGGCTCTTA	21	-0.000234029	0	Other Cells
ostc10_ACACTGAAGGGCTCTC	21	2.76192	3.6625	Other Cells
ostc10_ACACTGAAGGGTGTTG	21	-0.139942	0	Other Cells
ostc10_ACACTGAAGGTGTGGT	21	1.84887	2.56732	Other Cells
ostc10_ACACTGACAACAACCT	21	0.00900277	0	Other Cells
ostc10_ACACTGACAACTTGAC	21	-0.0555198	0	Other Cells
ostc10_ACACTGACAAGCGATG	21	-0.106457	0	Other Cells
ostc10_ACACTGACAATAGCAA	21	-0.0117241	0	Other Cells
ostc10_ACACTGACACCGAATT	21	-0.0204368	0	Other Cells
ostc10_ACACTGACACGGTAGA	21	-0.0576952	0	Other Cells
ostc10_ACACTGACAGACGTAG	21	2.26097	2.23608	Other Cells
ostc10_ACACTGAGTAAATGTG	21	-0.0297607	0	Other Cells
ostc10_ACACTGAGTACCGCTG	21	-0.0311794	0	Other Cells
ostc10_ACACTGAGTACGACCC	21	0.215169	0	Other Cells
ostc10_ACACTGAGTATTAGCC	21	-0.0714447	0	Other Cells
ostc10_ACACTGAGTCACCCAG	21	0.129889	0	Other Cells
ostc10_ACACTGAGTGGGTATG	21	-0.0542834	0	Other Cells
ostc10_ACACTGAGTGGTGTAG	21	3.55203	3.57727	Other Cells
ostc10_ACACTGAGTTATCACG	21	-0.284469	0	Other Cells
ostc10_ACACTGATCAAACCAC	21	1.85389	2.33813	Other Cells
ostc10_ACACTGATCAAACCGT	21	-0.103315	0	Other Cells
ostc10_ACACTGATCAGTACGT	21	-0.101021	0	Other Cells
ostc10_ACACTGATCCCTTGCA	21	0.462552	0	Other Cells
ostc10_ACACTGATCCTACAGA	21	2.62339	3.06183	Other Cells
ostc10_ACACTGATCGAATGGG	21	-0.0670142	0	Other Cells
ostc10_ACACTGATCGTGGTCG	21	0.000438548	0	Other Cells
ostc10_ACACTGATCTGATTCT	21	-0.0320073	0	Other Cells
ostc10_ACACTGATCTGCAGTA	21	0.0578559	0	Other Cells
ostc10_ACAGCCGAGAAACCGC	21	2.35047	2.73604	Other Cells
ostc10_ACAGCCGAGACGCACA	21	-0.00640121	0	Other Cells
ostc10_ACAGCCGAGATATACG	21	-0.0265043	0	Other Cells
ostc10_ACAGCCGAGCTAAGAT	21	3.09096	2.89397	Other Cells
ostc10_ACAGCCGAGCTAGTGG	21	2.63812	2.16312	Other Cells
ostc10_ACAGCCGAGGGATACC	21	-0.0816076	0	Other Cells
ostc10_ACAGCCGAGTAAGTAC	21	-0.00717699	0	Other Cells
ostc10_ACAGCCGAGTGGTAGC	21	0.0405756	0	Other Cells
ostc10_ACAGCCGAGTTGTCGT	21	0.204335	0	Other Cells
ostc10_ACAGCCGCAACACCTA	21	0.208647	0	Other Cells
ostc10_ACAGCCGCAAGTCTGT	21	-0.11261	0	Other Cells
ostc10_ACAGCCGCAATCAGAA	21	0.0643441	0	Other Cells
ostc10_ACAGCCGCAATGGAAT	21	-0.172137	0	Other Cells
ostc10_ACAGCCGCACAGACAG	21	0.303398	0	Other Cells
ostc10_ACAGCCGCACTTAACG	21	0.485892	0	Other Cells
ostc10_ACAGCCGCACTTAAGC	21	0.257384	0	Other Cells
ostc10_ACAGCCGCAGACAAAT	21	2.84261	2.61493	Other Cells
ostc10_ACAGCCGCAGTCAGCC	21	0.0262787	0	Other Cells
ostc10_ACAGCCGCAGTCCTTC	21	0.0727995	0	Other Cells
ostc10_ACAGCCGCATACTCTT	21	0.00660084	0	Other Cells
ostc10_ACAGCCGCATCCCACT	21	0.0469623	0	Other Cells
ostc10_ACAGCCGGTAGGGACT	21	0.38383	0	Other Cells
ostc10_ACAGCCGGTAGTAGTA	21	-0.278106	0	Other Cells
ostc10_ACAGCCGGTCATTAGC	21	-0.0890475	0	Other Cells
ostc10_ACAGCCGGTGACTCAT	21	0.0285168	0	Other Cells
ostc10_ACAGCCGGTTACGGAG	21	3.67883	2.5179	Other Cells
ostc10_ACAGCCGGTTACGTCA	21	2.37823	2.17548	Other Cells
ostc10_ACAGCCGGTTGTCGCG	21	-0.0350836	0	Other Cells
ostc10_ACAGCCGTCAGGATCT	21	1.11883	0	Other Cells
ostc10_ACAGCCGTCATGTGGT	21	0.038312	0	Other Cells
ostc10_ACAGCCGTCCAAATGC	21	2.73366	1.95505	Other Cells
ostc10_ACAGCCGTCCAAGCCG	21	0.524388	0	Other Cells
ostc10_ACAGCCGTCCACGTTC	21	-0.0585987	0	Other Cells
ostc10_ACAGCCGTCCTCAATT	21	1.85667	2.31082	Other Cells
ostc10_ACAGCCGTCCTCCTAG	21	0.300784	0	Other Cells
ostc10_ACAGCCGTCGACGGAA	21	0.134393	0	Other Cells
ostc10_ACAGCCGTCGGTCCGA	21	0.0362849	0	Other Cells
ostc10_ACAGCCGTCGTAGGTT	21	-0.104097	0	Other Cells
ostc10_ACAGCCGTCTCTGCTG	21	-0.0386141	0	Other Cells
ostc10_ACAGCCGTCTGGTGTA	21	0.0156808	0	Other Cells
ostc10_ACAGCCGTCTTGACGA	21	0.0034522	0	Other Cells
ostc10_ACAGCCGTCTTGCAAG	21	2.61255	2.90125	Other Cells
ostc10_ACAGCTAAGAAACCAT	21	0.146582	0	Other Cells
ostc10_ACAGCTAAGAAGATTC	21	0.484739	0	Other Cells
ostc10_ACAGCTAAGACAGACC	21	-0.05557	0	Other Cells
ostc10_ACAGCTAAGAGACTTA	21	0.409776	0	Other Cells
ostc10_ACAGCTAAGATGGCGT	21	-0.0422247	0	Other Cells
ostc10_ACAGCTAAGCAACGGT	21	0.404618	0	Other Cells
ostc10_ACAGCTAAGCTAGCCC	21	-0.0472858	0	Other Cells
ostc10_ACAGCTAAGGAACTGC	21	0.404082	0	Other Cells
ostc10_ACAGCTAAGGATGCGT	21	-0.0947317	0	Other Cells
ostc10_ACAGCTAAGGGATACC	21	0.0905254	0	Other Cells
ostc10_ACAGCTAAGTACCGGA	21	3.68159	2.82385	Other Cells
ostc10_ACAGCTAAGTACGCCC	21	-0.0264728	0	Other Cells
ostc10_ACAGCTAAGTCCTCCT	21	-0.0624371	0	Other Cells
ostc10_ACAGCTAAGTCGTTTG	21	0.0237205	0	Other Cells
ostc10_ACAGCTAAGTGTCTCA	21	-0.0521965	0	Other Cells
ostc10_ACAGCTAAGTGTTAGA	21	-0.077681	0	Other Cells
ostc10_ACAGCTAAGTTCGATC	21	-0.209188	0	Other Cells
ostc10_ACAGCTACAAGCTGGA	21	-0.00903692	0	Other Cells
ostc10_ACAGCTACAATCGGTT	21	-0.0164954	0	Other Cells
ostc10_ACAGCTACAATGAAAC	21	-0.0217713	0	Other Cells
ostc10_ACAGCTACACGCATCG	21	1.00595	1.43047	Other Cells
ostc10_ACAGCTACAGTAGAGC	21	2.35757	2.10787	Other Cells
ostc10_ACAGCTACATGCTGGC	21	-0.0258684	0	Other Cells
ostc10_ACAGCTACATGGTTGT	21	0.332974	0	Other Cells
ostc10_ACAGCTACATGTCTCC	21	-0.15342	0	Other Cells
ostc10_ACAGCTAGTAAGAGAG	21	-0.0344093	0	Other Cells
ostc10_ACAGCTAGTATAAACG	21	-0.0364375	0	Other Cells
ostc10_ACAGCTAGTCACCTAA	21	-0.0139677	0	Other Cells
ostc10_ACAGCTAGTCCGAATT	21	2.96866	3.30746	Other Cells
ostc10_ACAGCTAGTCTAACGT	21	3.00809	2.45042	Other Cells
ostc10_ACAGCTAGTCTAGGTT	21	-0.026157	0	Other Cells
ostc10_ACAGCTAGTCTGATCA	21	0.00915389	0	Other Cells
ostc10_ACAGCTAGTCTGGTCG	21	0.397481	0	Other Cells
ostc10_ACAGCTAGTGATGTCT	21	1.64507	2.0012	Other Cells
ostc10_ACAGCTAGTGCGATAG	21	-0.0584758	0	Other Cells
ostc10_ACAGCTAGTTCACCTC	21	0.0944715	0	Other Cells
ostc10_ACAGCTAGTTTGTTTC	21	0.419511	0.487439	Other Cells
ostc10_ACAGCTATCAATACCG	21	-0.0701939	0	Other Cells
ostc10_ACAGCTATCACTGGGC	21	1.62736	1.50876	Other Cells
ostc10_ACAGCTATCCCAACGG	21	0.251575	0	Other Cells
ostc10_ACAGCTATCCTCAACC	21	0.00301926	0	Other Cells
ostc10_ACAGCTATCCTTGGTC	21	0.0224531	0	Other Cells
ostc10_ACAGCTATCGAACTGT	21	-0.0502352	0	Other Cells
ostc10_ACAGCTATCGCATGGC	21	-0.0730921	0	Other Cells
ostc10_ACAGCTATCGTCCAGG	21	0.00491965	0	Other Cells
ostc10_ACAGCTATCTCAAACG	21	-0.0655663	0	Other Cells
ostc10_ACAGCTATCTCATTCA	21	2.43343	2.11105	Other Cells
ostc10_ACATACGAGAGTGAGA	21	0.0021486	0	Other Cells
ostc10_ACATACGAGATGCCTT	21	2.82009	2.75956	Other Cells
ostc10_ACATACGAGCACCGCT	21	0.0851127	0	Other Cells
ostc10_ACATACGAGCCAGTTT	21	0.175515	0	Other Cells
ostc10_ACATACGAGCTAGTCT	21	0.25822	0	Other Cells
ostc10_ACATACGAGGCATGGT	21	0.0168217	0	Other Cells
ostc10_ACATACGAGTACTTGC	21	-0.097738	0	Other Cells
ostc10_ACATACGCAAATCCGT	21	0.706691	0.72407	Other Cells
ostc10_ACATACGCAAGAAGAG	21	-0.0315487	0	Other Cells
ostc10_ACATACGCAAGTTAAG	21	0.115244	0	Other Cells
ostc10_ACATACGCAATAACGA	21	3.69239	3.37492	Other Cells
ostc10_ACATACGCACTTAAGC	21	0.0694698	0	Other Cells
ostc10_ACATACGCAGCGATCC	21	0.55021	0	Other Cells
ostc10_ACATACGCAGCGTCCA	21	-0.149239	0	Other Cells
ostc10_ACATACGCATCGATTG	21	0.00505915	0	Other Cells
ostc10_ACATACGCATGCCCGA	21	0.340468	0	Other Cells
ostc10_ACATACGCATGTAAGA	21	0.320242	0	Other Cells
ostc10_ACATACGGTACTTGAC	21	-0.152845	0	Other Cells
ostc10_ACATACGGTAGCGTCC	21	-0.0162019	0	Other Cells
ostc10_ACATACGGTAGGGACT	21	-0.178727	0	Other Cells
ostc10_ACATACGGTAGTAGTA	21	0.162836	0	Other Cells
ostc10_ACATACGGTATGCTTG	21	-0.25546	0	Other Cells
ostc10_ACATACGGTCTGCCAG	21	2.55082	2.42939	Other Cells
ostc10_ACATACGTCAACACCA	21	0.592564	0.580105	Other Cells
ostc10_ACATACGTCACATAGC	21	-0.258387	0	Other Cells
ostc10_ACATACGTCCGTTGCT	21	1.97735	2.97254	Other Cells
ostc10_ACATACGTCGACGGAA	21	0.00194987	0	Other Cells
ostc10_ACATACGTCGCCTGTT	21	-0.066315	0	Other Cells
ostc10_ACATACGTCTTGCCGT	21	0.0584822	0	Other Cells
ostc10_ACATCAGAGACTGGGT	21	1.94708	1.61361	Other Cells
ostc10_ACATCAGAGATGAGAG	21	-0.0227349	0	Other Cells
ostc10_ACATCAGAGGATGGTC	21	0.00718919	0	Other Cells
ostc10_ACATCAGAGTACATGA	21	-0.089778	0	Other Cells
ostc10_ACATCAGAGTCAAGGC	21	0.0170849	0	Other Cells
ostc10_ACATCAGAGTGACATA	21	-0.0612974	0	Other Cells
ostc10_ACATCAGAGTGTACGG	21	0.386371	0	Other Cells
ostc10_ACATCAGCAATCGAAA	21	3.81312	3.53693	Other Cells
ostc10_ACATCAGCACCGGAAA	21	2.54774	2.42375	Other Cells
ostc10_ACATCAGCACGAAAGC	21	3.01301	2.86893	Other Cells
ostc10_ACATCAGCAGCCTATA	21	-0.0204821	0	Other Cells
ostc10_ACATCAGCAGCCTTGG	21	0.0529383	0	Other Cells
ostc10_ACATCAGCAGCTGGCT	21	0.0185399	0	Other Cells
ostc10_ACATCAGCAGGAATGC	21	-0.0231904	0	Other Cells
ostc10_ACATCAGCAGTCGATT	21	0.0682194	0	Other Cells
ostc10_ACATCAGCAGTTCATG	21	2.36357	1.99131	Other Cells
ostc10_ACATCAGCATTGGGCC	21	0.00624875	0	Other Cells
ostc10_ACATCAGCATTTCAGG	21	-0.0564562	0	Other Cells
ostc10_ACATCAGGTAAGTGTA	21	-0.121486	0	Other Cells
ostc10_ACATCAGGTATCACCA	21	0.68741	1.36689	Other Cells
ostc10_ACATCAGGTCGATTGT	21	-0.0395689	0	Other Cells
ostc10_ACATCAGGTCTACCTC	21	0.019626	0	Other Cells
ostc10_ACATCAGGTGATGTCT	21	0.00534334	0	Other Cells
ostc10_ACATCAGGTGCAACTT	21	0.549094	0	Other Cells
ostc10_ACATCAGGTGGTAACG	21	2.5134	2.48399	Other Cells
ostc10_ACATCAGGTTAAGAAC	21	0.46588	0	Other Cells
ostc10_ACATCAGGTTCAGCGC	21	0.0640234	0	Other Cells
ostc10_ACATCAGGTTCCACTC	21	0.100218	0	Other Cells
ostc10_ACATCAGGTTTGGCGC	21	-0.312044	0	Other Cells
ostc10_ACATCAGTCAAGATCC	21	-0.0858634	0	Other Cells
ostc10_ACATCAGTCACATAGC	21	-0.0164675	0	Other Cells
ostc10_ACATCAGTCACCTTAT	21	-0.0362405	0	Other Cells
ostc10_ACATCAGTCAGGCCCA	21	0.0237997	0	Other Cells
ostc10_ACATCAGTCCAATGGT	21	0.238279	0	Other Cells
ostc10_ACATCAGTCCCATTAT	21	-0.101633	0	Other Cells
ostc10_ACATCAGTCCCTCAGT	21	2.08785	1.87445	Other Cells
ostc10_ACATCAGTCCGTCATC	21	0.462077	0	Other Cells
ostc10_ACATCAGTCCTGCCAT	21	0.65192	0	Other Cells
ostc10_ACATCAGTCCTTCAAT	21	0.770125	0	Other Cells
ostc10_ACATCAGTCCTTTCTC	21	-0.0403867	0	Other Cells
ostc10_ACATCAGTCGCTTGTC	21	0.201144	0	Other Cells
ostc10_ACATCAGTCGTAGGTT	21	-0.0360981	0	Other Cells
ostc10_ACATCAGTCTCATTCA	21	1.29202	1.73224	Other Cells
ostc10_ACATCAGTCTCGATGA	21	2.8456	2.59807	Other Cells
ostc10_ACATCAGTCTTAGCCC	21	0.105671	0	Other Cells
ostc10_ACATGGTAGGGCATGT	21	-0.102465	0	Other Cells
ostc10_ACATGGTAGTCTCAAC	21	0.0362084	0	Other Cells
ostc10_ACATGGTAGTGAATTG	21	0.0855127	0	Other Cells
ostc10_ACATGGTAGTGGTCCC	21	0.101157	0	Other Cells
ostc10_ACATGGTCACGAAATA	21	0.683498	0	Other Cells
ostc10_ACATGGTCACGGCGTT	21	0.107736	0	Other Cells
ostc10_ACATGGTCAGACTCGC	21	-0.363664	0	Other Cells
ostc10_ACATGGTCAGTATGCT	21	0.095618	0	Other Cells
ostc10_ACATGGTCATAAGACA	21	-0.0882019	0	Other Cells
ostc10_ACATGGTCATACGCTA	21	-0.0033043	0	Other Cells
ostc10_ACATGGTGTAACGACG	21	0.382795	0	Other Cells
ostc10_ACATGGTGTACATGTC	21	-0.0532506	0	Other Cells
ostc10_ACATGGTGTACCTACA	21	2.98105	3.13104	Other Cells
ostc10_ACATGGTGTATAGTAG	21	-0.0394214	0	Other Cells
ostc10_ACATGGTGTCAGATAA	21	0.0263841	0	Other Cells
ostc10_ACATGGTGTCCGCTGA	21	-0.103547	0	Other Cells
ostc10_ACATGGTGTCTCCCTA	21	-0.241227	0	Other Cells
ostc10_ACATGGTGTGATGTCT	21	3.65462	3.11684	Other Cells
ostc10_ACATGGTGTGCACCAC	21	0.867144	0.784831	Other Cells
ostc10_ACATGGTGTTACAGAA	21	0.0468763	0	Other Cells
ostc10_ACATGGTGTTCCACGG	21	-0.047702	0	Other Cells
ostc10_ACATGGTGTTTGACTG	21	-0.121524	0	Other Cells
ostc10_ACATGGTTCACCAGGC	21	-0.0375335	0	Other Cells
ostc10_ACATGGTTCAGCTTAG	21	-0.0235734	0	Other Cells
ostc10_ACATGGTTCCAAGCCG	21	0.12602	0	Other Cells
ostc10_ACATGGTTCCGAAGAG	21	0.0146947	0	Other Cells
ostc10_ACATGGTTCCTTGACC	21	-0.0645331	0	Other Cells
ostc10_ACATGGTTCGGAAATA	21	-0.062506	0	Other Cells
ostc10_ACCAGTAAGACTACAA	21	-0.0106486	0	Other Cells
ostc10_ACCAGTAAGATCTGCT	21	2.05309	1.83468	Other Cells
ostc10_ACCAGTAAGATGAGAG	21	0.0311699	0	Other Cells
ostc10_ACCAGTAAGATGTGGC	21	0.0291479	0	Other Cells
ostc10_ACCAGTAAGCCCGAAA	21	-0.0377715	0	Other Cells
ostc10_ACCAGTAAGCTGAAAT	21	-0.0495058	0	Other Cells
ostc10_ACCAGTAAGGAATCGC	21	0.0404611	0	Other Cells
ostc10_ACCAGTAAGGGTATCG	21	2.62767	2.06824	Other Cells
ostc10_ACCAGTAAGTAGCGGT	21	-0.069257	0	Other Cells
ostc10_ACCAGTAAGTGGTAGC	21	2.35951	3.36397	Other Cells
ostc10_ACCAGTAAGTTAACGA	21	-0.0316313	0	Other Cells
ostc10_ACCAGTACAAGACACG	21	3.05801	2.45139	Other Cells
ostc10_ACCAGTACAAGTAATG	21	0.0115482	0	Other Cells
ostc10_ACCAGTACAGCTGTTA	21	-0.0858116	0	Other Cells
ostc10_ACCAGTACAGTCAGCC	21	0.466703	0	Other Cells
ostc10_ACCAGTACATCGATTG	21	2.9589	2.43412	Other Cells
ostc10_ACCAGTACATCGGTTA	21	0.230074	0	Other Cells
ostc10_ACCAGTACATGTCCTC	21	0.048364	0	Other Cells
ostc10_ACCAGTAGTAGGACAC	21	-0.0273709	0	Other Cells
ostc10_ACCAGTAGTCGCTTCT	21	2.29124	1.62826	Other Cells
ostc10_ACCAGTAGTCTCCACT	21	0.0884611	0	Other Cells
ostc10_ACCAGTAGTCTCCCTA	21	0.674144	0.705523	Other Cells
ostc10_ACCAGTAGTGGCAAAC	21	-0.138072	0	Other Cells
ostc10_ACCAGTAGTGTGCCTG	21	-0.0325582	0	Other Cells
ostc10_ACCAGTAGTGTGCGTC	21	0.00871169	0	Other Cells
ostc10_ACCAGTAGTTACGCGC	21	3.98355	3.76846	Other Cells
ostc10_ACCAGTAGTTATGTGC	21	-0.0686267	0	Other Cells
ostc10_ACCAGTAGTTCCACTC	21	0.432083	0	Other Cells
ostc10_ACCAGTAGTTTACTCT	21	0.21422	0	Other Cells
ostc10_ACCAGTATCAACCATG	21	0.144682	0	Other Cells
ostc10_ACCAGTATCAGCGACC	21	0.078238	0	Other Cells
ostc10_ACCAGTATCAGTTAGC	21	-0.021757	0	Other Cells
ostc10_ACCAGTATCATCACCC	21	3.33296	2.88196	Other Cells
ostc10_ACCAGTATCGAATCCA	21	0.377187	0	Other Cells
ostc10_ACCAGTATCTACCTGC	21	-0.0290389	0	Other Cells
ostc10_ACCAGTATCTGGCGTG	21	-0.0212688	0	Other Cells
ostc10_ACCCACTAGGTACTCT	21	-0.00664277	0	Other Cells
ostc10_ACCCACTAGGTCGGAT	21	-0.0209676	0	Other Cells
ostc10_ACCCACTAGTGTTTGC	21	0.0971373	0	Other Cells
ostc10_ACCCACTAGTTGAGTA	21	1.79706	1.82633	Other Cells
ostc10_ACCCACTCACAGTCGC	21	0.527884	0	Other Cells
ostc10_ACCCACTCACGAAACG	21	0.0797615	0	Other Cells
ostc10_ACCCACTCAGATCCAT	21	0.922578	0	Other Cells
ostc10_ACCCACTCATGGAATA	21	4.24882	4.12175	Other Cells
ostc10_ACCCACTCATTTCAGG	21	-0.0680319	0	Other Cells
ostc10_ACCCACTGTAGTAGTA	21	-0.00202298	0	Other Cells
ostc10_ACCCACTGTCGAAAGC	21	-0.0696381	0	Other Cells
ostc10_ACCCACTGTCGGCACT	21	-0.0462697	0	Other Cells
ostc10_ACCCACTGTCGGGTCT	21	2.85761	2.96436	Other Cells
ostc10_ACCCACTGTGAGTATA	21	-0.00726027	0	Other Cells
ostc10_ACCCACTGTTATGTGC	21	2.2613	2.14493	Other Cells
ostc10_ACCCACTGTTCCGGCA	21	-0.00828592	0	Other Cells
ostc10_ACCCACTTCACTTATC	21	-0.129494	0	Other Cells
ostc10_ACCCACTTCCGTAGTA	21	3.22374	2.90369	Other Cells
ostc10_ACCCACTTCGGATGGA	21	-0.0159509	0	Other Cells
ostc10_ACCCACTTCGGATGTT	21	1.55118	1.63189	Other Cells
ostc10_ACCCACTTCGGCGCAT	21	2.40268	2.46065	Other Cells
ostc10_ACCCACTTCGTTACAG	21	0.0198386	0	Other Cells
ostc10_ACCCACTTCTAGAGTC	21	0.0376216	0	Other Cells
ostc10_ACCCACTTCTATCCTA	21	-0.0794523	0	Other Cells
ostc10_ACCCACTTCTGGCGTG	21	0.00581293	0	Other Cells
ostc10_ACCCACTTCTTGTACT	21	0.0861491	0	Other Cells
ostc10_ACCGTAAAGAAGGTGA	21	-0.010206	0	Other Cells
ostc10_ACCGTAAAGACTAGAT	21	0.0302246	0	Other Cells
ostc10_ACCGTAAAGACTTGAA	21	1.31565	1.37478	Other Cells
ostc10_ACCGTAAAGAGAACAG	21	0.0194763	0	Other Cells
ostc10_ACCGTAAAGAGCTGGT	21	0.149963	0	Other Cells
ostc10_ACCGTAAAGCACACAG	21	3.44364	3.01578	Other Cells
ostc10_ACCGTAAAGCAGGCTA	21	0.117285	0	Other Cells
ostc10_ACCGTAAAGGAGTTTA	21	2.17665	2.09902	Other Cells
ostc10_ACCGTAAAGTGTCCCG	21	-0.0836907	0	Other Cells
ostc10_ACCGTAAAGTTTAGGA	21	0.0281189	0	Other Cells
ostc10_ACCGTAACAAACTGTC	21	3.21714	3.50822	Other Cells
ostc10_ACCGTAACAAAGGTGC	21	1.63939	1.97172	Other Cells
ostc10_ACCGTAACAAGAAGAG	21	-0.0368509	0	Other Cells
ostc10_ACCGTAACAAGACGTG	21	0.151756	0	Other Cells
ostc10_ACCGTAACAAGTAATG	21	-0.070665	0	Other Cells
ostc10_ACCGTAACAATCACAC	21	0.0508198	0	Other Cells
ostc10_ACCGTAACACCAACCG	21	0.0388486	0	Other Cells
ostc10_ACCGTAACAGATTGCT	21	-0.0657284	0	Other Cells
ostc10_ACCGTAACAGGGTATG	21	-0.0488441	0	Other Cells
ostc10_ACCGTAACATGACATC	21	-0.000104492	0	Other Cells
ostc10_ACCGTAACATTGTGCA	21	-0.0495892	0	Other Cells
ostc10_ACCGTAAGTACCCAAT	21	0.195006	0	Other Cells
ostc10_ACCGTAAGTATAATGG	21	0.511847	0	Other Cells
ostc10_ACCGTAAGTATTACCG	21	-0.0129766	0	Other Cells
ostc10_ACCGTAAGTCAAACTC	21	0.00285383	0	Other Cells
ostc10_ACCGTAAGTCACCCAG	21	0.00876844	0	Other Cells
ostc10_ACCGTAAGTCACCTAA	21	-0.0203333	0	Other Cells
ostc10_ACCGTAAGTCATATGC	21	0.0390077	0	Other Cells
ostc10_ACCGTAAGTCCAGTTA	21	2.91061	2.71894	Other Cells
ostc10_ACCGTAAGTGACCAAG	21	-0.0348345	0	Other Cells
ostc10_ACCGTAAGTTAAAGAC	21	2.22878	2.1958	Other Cells
ostc10_ACCGTAAGTTAAGTAG	21	-0.0138885	0	Other Cells
ostc10_ACCGTAAGTTCTCATT	21	-0.00631604	0	Other Cells
ostc10_ACCGTAAGTTCTGGTA	21	0.156091	0	Other Cells
ostc10_ACCGTAATCAACCATG	21	2.55494	2.31821	Other Cells
ostc10_ACCGTAATCACCCTCA	21	2.16683	1.38704	Other Cells
ostc10_ACCGTAATCATTGCCC	21	-0.00223099	0	Other Cells
ostc10_ACCGTAATCCAACCAA	21	-0.0207899	0	Other Cells
ostc10_ACCGTAATCGGTGTTA	21	0.0678094	0	Other Cells
ostc10_ACCGTAATCTTGTATC	21	0.129512	0	Other Cells
ostc10_ACCTTTAAGAAACCGC	21	-0.00860861	0	Other Cells
ostc10_ACCTTTAAGCGATATA	21	0.0413754	0	Other Cells
ostc10_ACCTTTAAGTCTCCTC	21	0.0221305	0	Other Cells
ostc10_ACCTTTAAGTGCAAGC	21	-0.0723165	0	Other Cells
ostc10_ACCTTTAAGTGCGATG	21	-0.0549762	0	Other Cells
ostc10_ACCTTTACAATGTAAG	21	0.0182108	0	Other Cells
ostc10_ACCTTTACACAGAGGT	21	-0.0173504	0	Other Cells
ostc10_ACCTTTACAGTCAGAG	21	0.604743	0.62357	Other Cells
ostc10_ACCTTTACAGTCTTCC	21	0.0432498	0	Other Cells
ostc10_ACCTTTACATAGAAAC	21	0.101395	0	Other Cells
ostc10_ACCTTTACATATGCTG	21	0.0514791	0	Other Cells
ostc10_ACCTTTACATCCTTGC	21	-0.16655	0	Other Cells
ostc10_ACCTTTACATGTCTCC	21	0.0151431	0	Other Cells
ostc10_ACCTTTAGTATAATGG	21	0.0763561	0	Other Cells
ostc10_ACCTTTAGTCAAAGAT	21	1.91053	1.9837	Other Cells
ostc10_ACCTTTAGTGATGTGG	21	0.0199877	0	Other Cells
ostc10_ACCTTTAGTTACCGAT	21	0.0532008	0	Other Cells
ostc10_ACCTTTATCAACACGT	21	-0.0307553	0	Other Cells
ostc10_ACCTTTATCACTTCAT	21	0.0125512	0	Other Cells
ostc10_ACCTTTATCCAAAGTC	21	3.11358	2.94881	Other Cells
ostc10_ACCTTTATCCCGACTT	21	0.00188529	0	Other Cells
ostc10_ACCTTTATCCTCATTA	21	-0.044063	0	Other Cells
ostc10_ACCTTTATCCTTTCTC	21	0.082108	0	Other Cells
ostc10_ACCTTTATCTATCGCC	21	1.92878	1.94522	Other Cells
ostc10_ACCTTTATCTGCTTGC	21	0.00572933	0	Other Cells
ostc10_ACGAGCCAGAGGTTAT	21	0.00916399	0	Other Cells
ostc10_ACGAGCCAGCGATGAC	21	0.43287	0	Other Cells
ostc10_ACGAGCCAGGCTATCT	21	-0.0299358	0	Other Cells
ostc10_ACGAGCCAGGGCTTGA	21	0.479262	0	Other Cells
ostc10_ACGAGCCAGTGGACGT	21	-0.0384427	0	Other Cells
ostc10_ACGAGCCAGTTAACGA	21	0.0221261	0	Other Cells
ostc10_ACGAGCCCAAGAGGCT	21	2.19692	2.01799	Other Cells
ostc10_ACGAGCCCAAGCTGAG	21	0.0632511	0	Other Cells
ostc10_ACGAGCCCACGCTTTC	21	-0.0529856	0	Other Cells
ostc10_ACGAGCCCAGCTCCGA	21	1.85775	2.07612	Other Cells
ostc10_ACGAGCCCAGGGTTAG	21	-0.0567885	0	Other Cells
ostc10_ACGAGCCCAGTTCCCT	21	0.093213	0	Other Cells
ostc10_ACGAGCCCATCACCCT	21	-0.109803	0	Other Cells
ostc10_ACGAGCCCATCCGCGA	21	0.29585	0	Other Cells
ostc10_ACGAGCCCATTGTGCA	21	-0.0149477	0	Other Cells
ostc10_ACGAGCCGTAAGGATT	21	1.78267	1.83248	Other Cells
ostc10_ACGAGCCGTCAAGCGA	21	0.419056	0.451944	Other Cells
ostc10_ACGAGCCGTGCGGTAA	21	0.183983	0	Other Cells
ostc10_ACGAGCCGTGTAATGA	21	-0.0978778	0	Other Cells
ostc10_ACGAGCCGTTCAGTAC	21	0.181077	0	Other Cells
ostc10_ACGAGCCGTTCCATGA	21	1.95409	1.89122	Other Cells
ostc10_ACGAGCCGTTCTGAAC	21	-0.0143241	0	Other Cells
ostc10_ACGAGCCGTTTCGCTC	21	3.50713	3.45751	Other Cells
ostc10_ACGAGCCTCACAAACC	21	0.599545	0	Other Cells
ostc10_ACGAGCCTCATGCATG	21	0.0351371	0	Other Cells
ostc10_ACGAGCCTCCACGACG	21	2.46735	2.42939	Other Cells
ostc10_ACGAGCCTCCATGAGT	21	-0.00940355	0	Other Cells
ostc10_ACGAGCCTCCGTTGTC	21	-0.0528204	0	Other Cells
ostc10_ACGAGCCTCCTGTACC	21	0.0132902	0	Other Cells
ostc10_ACGAGCCTCCTTCAAT	21	0.0962577	0	Other Cells
ostc10_ACGAGCCTCGTAGGTT	21	-0.0436723	0	Other Cells
ostc10_ACGAGCCTCTCGAGTA	21	0.0697959	0	Other Cells
ostc10_ACGAGCCTCTTGTACT	21	-0.0565262	0	Other Cells
ostc10_ACGAGGAAGACTAAGT	21	0.0520097	0	Other Cells
ostc10_ACGAGGAAGCCAACAG	21	1.02708	1.16625	Other Cells
ostc10_ACGAGGAAGCTCCTCT	21	-0.0181692	0	Other Cells
ostc10_ACGAGGAAGGCCGAAT	21	-0.00838902	0	Other Cells
ostc10_ACGAGGAAGGGTTCCC	21	0.55137	1.20737	Other Cells
ostc10_ACGAGGAAGTCCCACG	21	0.0474238	0	Other Cells
ostc10_ACGAGGAAGTCTCGGC	21	-0.0120624	0	Other Cells
ostc10_ACGAGGAAGTTGAGTA	21	0.0157532	0	Other Cells
ostc10_ACGAGGACACCAACCG	21	0.0130243	0	Other Cells
ostc10_ACGAGGACACCACGTG	21	0.146841	0	Other Cells
ostc10_ACGAGGACACGACGAA	21	-0.191838	0	Other Cells
ostc10_ACGAGGACAGATCTGT	21	2.45968	2.58505	Other Cells
ostc10_ACGAGGACAGCTGGCT	21	-0.0451025	0	Other Cells
ostc10_ACGAGGACAGTCAGCC	21	0.502565	0	Other Cells
ostc10_ACGAGGACAGTCCTTC	21	-0.0425798	0	Other Cells
ostc10_ACGAGGACAGTGAGTG	21	-0.0506222	0	Other Cells
ostc10_ACGAGGACATAAAGGT	21	-0.0391832	0	Other Cells
ostc10_ACGAGGACATACGCTA	21	0.021249	0	Other Cells
ostc10_ACGAGGACATCAGTAC	21	0.00973334	0	Other Cells
ostc10_ACGAGGACATGAAGTA	21	-0.0164883	0	Other Cells
ostc10_ACGAGGAGTCAGAGGT	21	-0.029587	0	Other Cells
ostc10_ACGAGGAGTCATATGC	21	-0.00497556	0	Other Cells
ostc10_ACGAGGAGTCCGAAGA	21	-0.0644938	0	Other Cells
ostc10_ACGAGGAGTCGGCTCA	21	-0.0309376	0	Other Cells
ostc10_ACGAGGAGTGAAATCA	21	-0.0462367	0	Other Cells
ostc10_ACGAGGAGTGAGCGAT	21	1.34734	1.45576	Other Cells
ostc10_ACGAGGAGTGGCTCCA	21	2.83021	2.32735	Other Cells
ostc10_ACGAGGAGTTGTCTTT	21	-0.119686	0	Other Cells
ostc10_ACGAGGATCAAAGACA	21	0.15762	0	Other Cells
ostc10_ACGAGGATCAACACAC	21	0.465745	0	Other Cells
ostc10_ACGAGGATCACTTCAT	21	0.102023	0	Other Cells
ostc10_ACGAGGATCCTTTACA	21	-0.0750859	0	Other Cells
ostc10_ACGAGGATCGAACTGT	21	-0.0298717	0	Other Cells
ostc10_ACGAGGATCGAGGTAG	21	-0.00582571	0	Other Cells
ostc10_ACGAGGATCGGACAAG	21	-0.0864019	0	Other Cells
ostc10_ACGAGGATCTATCGCC	21	0.426367	0	Other Cells
ostc10_ACGAGGATCTTGGGTA	21	0.433624	0	Other Cells
ostc10_ACGATACAGAAACGCC	21	0.110989	0	Other Cells
ostc10_ACGATACAGAAGCCCA	21	-0.0134051	0	Other Cells
ostc10_ACGATACAGACAATAC	21	0.0364718	0	Other Cells
ostc10_ACGATACAGAGCCCAA	21	0.347814	0	Other Cells
ostc10_ACGATACAGAGGGCTT	21	1.87807	1.89746	Other Cells
ostc10_ACGATACAGAGTCTGG	21	-0.132785	0	Other Cells
ostc10_ACGATACAGGCAATTA	21	1.08965	1.27054	Other Cells
ostc10_ACGATACAGGCGACAT	21	0.0499819	0	Other Cells
ostc10_ACGATACAGGGCTTGA	21	-0.0817363	0	Other Cells
ostc10_ACGATACAGTACACCT	21	-0.144939	0	Other Cells
ostc10_ACGATACAGTCATGCT	21	-0.044118	0	Other Cells
ostc10_ACGATACAGTGAACAT	21	-0.0548193	0	Other Cells
ostc10_ACGATACCAAGGTTCT	21	0.512429	0.461125	Other Cells
ostc10_ACGATACCACCTTGTC	21	-0.0262008	0	Other Cells
ostc10_ACGATACCACGCTTTC	21	-0.133254	0	Other Cells
ostc10_ACGATACCAGATAATG	21	0.00144161	0	Other Cells
ostc10_ACGATACCAGCCAGAA	21	0.0244981	0	Other Cells
ostc10_ACGATACCAGGCTGAA	21	2.32121	2.12456	Other Cells
ostc10_ACGATACCAGTATGCT	21	0.561651	0	Other Cells
ostc10_ACGATACCATGTCCTC	21	0.0228778	0	Other Cells
ostc10_ACGATACGTAAGTTCC	21	-0.0264866	0	Other Cells
ostc10_ACGATACGTCCAGTGC	21	0.146774	0	Other Cells
ostc10_ACGATACGTCTGGAGA	21	0.0291727	0	Other Cells
ostc10_ACGATACGTCTTCAAG	21	1.83694	1.94677	Other Cells
ostc10_ACGATACGTGACGCCT	21	-0.0436186	0	Other Cells
ostc10_ACGATACGTTACCAGT	21	0.00506412	0	Other Cells
ostc10_ACGATACGTTCTGAAC	21	0.0498906	0	Other Cells
ostc10_ACGATACGTTTGACAC	21	0.0685449	0	Other Cells
ostc10_ACGATACTCAGCATGT	21	1.75353	1.70594	Other Cells
ostc10_ACGATACTCAGGTTCA	21	0.968958	1.50805	Other Cells
ostc10_ACGATACTCAGTTAGC	21	0.253132	0	Other Cells
ostc10_ACGATACTCATCTGTT	21	-0.0737222	0	Other Cells
ostc10_ACGATACTCATGTCTT	21	-0.0761804	0	Other Cells
ostc10_ACGATACTCCAGTATG	21	0.106956	0	Other Cells
ostc10_ACGATACTCCCTAATT	21	-0.0130876	0	Other Cells
ostc10_ACGATACTCCTGCCAT	21	0.135254	0	Other Cells
ostc10_ACGATACTCGCACTCT	21	0.812482	0	Other Cells
ostc10_ACGATACTCTGAGTGT	21	2.11588	2.06462	Other Cells
ostc10_ACGATACTCTGTCCGT	21	-0.0334816	0	Other Cells
ostc10_ACGATGTAGACAGGCT	21	0.413043	0.554122	Other Cells
ostc10_ACGATGTAGAGCTTCT	21	-0.133042	0	Other Cells
ostc10_ACGATGTAGATGAGAG	21	1.49313	1.79218	Other Cells
ostc10_ACGATGTAGCACCGCT	21	0.0151733	0	Other Cells
ostc10_ACGATGTAGCCACTAT	21	-0.00454301	0	Other Cells
ostc10_ACGATGTAGCCGGTAA	21	-0.032158	0	Other Cells
ostc10_ACGATGTAGTCGAGTG	21	0.0725354	0	Other Cells
ostc10_ACGATGTCAACTGCTA	21	-0.000707224	0	Other Cells
ostc10_ACGATGTCAAGTCTAC	21	0.00337172	0	Other Cells
ostc10_ACGATGTCACAGGTTT	21	-0.0207897	0	Other Cells
ostc10_ACGATGTCACCGCTAG	21	3.93643	3.86423	Other Cells
ostc10_ACGATGTCACGAGAGT	21	0.152113	0	Other Cells
ostc10_ACGATGTCACTTGGAT	21	3.35484	3.08344	Other Cells
ostc10_ACGATGTCAGATCTGT	21	-0.011087	0	Other Cells
ostc10_ACGATGTCAGCTGCTG	21	2.28526	2.35077	Other Cells
ostc10_ACGATGTCAGGCAGTA	21	1.08311	0	Other Cells
ostc10_ACGATGTCAGTTCCCT	21	-0.0591827	0	Other Cells
ostc10_ACGATGTCATCGATGT	21	-0.0115146	0	Other Cells
ostc10_ACGATGTCATTAACCG	21	0.0479785	0	Other Cells
ostc10_ACGATGTGTAAGTGTA	21	2.06932	2.08935	Other Cells
ostc10_ACGATGTGTACATGTC	21	0.0501389	0	Other Cells
ostc10_ACGATGTGTATCAGTC	21	-0.0099094	0	Other Cells
ostc10_ACGATGTGTGGTAACG	21	-0.0120874	0	Other Cells
ostc10_ACGATGTGTGTGACCC	21	-0.0503418	0	Other Cells
ostc10_ACGATGTGTGTTTGTG	21	0.0103986	0	Other Cells
ostc10_ACGATGTGTTACGCGC	21	3.9172	4.09462	Other Cells
ostc10_ACGATGTTCAAGGTAA	21	0.81854	1.12503	Other Cells
ostc10_ACGATGTTCAATCTCT	21	-0.0293299	0	Other Cells
ostc10_ACGATGTTCACCCTCA	21	0.116398	0	Other Cells
ostc10_ACGATGTTCAGCTCGG	21	0.112998	0	Other Cells
ostc10_ACGATGTTCTAACTGG	21	-0.17961	0	Other Cells
ostc10_ACGATGTTCTACCTGC	21	3.64439	3.33252	Other Cells
ostc10_ACGATGTTCTGCAGTA	21	3.07332	2.41072	Other Cells
ostc10_ACGATGTTCTTAGCCC	21	2.57594	2.44945	Other Cells
ostc10_ACGATGTTCTTTAGTC	21	0.364664	0	Other Cells
ostc10_ACGCAGCAGAGCTTCT	21	0.106023	0	Other Cells
ostc10_ACGCAGCAGAGGTAGA	21	2.05946	1.86356	Other Cells
ostc10_ACGCAGCAGAGTGAGA	21	0.433946	0	Other Cells
ostc10_ACGCAGCAGATATACG	21	0.00086109	0	Other Cells
ostc10_ACGCAGCAGCTAGTGG	21	2.41406	2.29061	Other Cells
ostc10_ACGCAGCAGCTGTTCA	21	0.0520529	0	Other Cells
ostc10_ACGCAGCAGGACACCA	21	0.0309084	0	Other Cells
ostc10_ACGCAGCAGGATGTAT	21	-0.0100171	0	Other Cells
ostc10_ACGCAGCAGGCCATAG	21	0.159306	0	Other Cells
ostc10_ACGCAGCAGTCCAGGA	21	-0.028427	0	Other Cells
ostc10_ACGCAGCCAAACTGCT	21	0.383626	0	Other Cells
ostc10_ACGCAGCCAAGACGTG	21	0.0455867	0	Other Cells
ostc10_ACGCAGCCAAGGGTCA	21	2.52986	2.39744	Other Cells
ostc10_ACGCAGCCAAGTACCT	21	-0.0164048	0	Other Cells
ostc10_ACGCAGCCAATCCGAT	21	0.156494	0	Other Cells
ostc10_ACGCAGCCACACTGCG	21	0.0239905	0	Other Cells
ostc10_ACGCAGCCACGACGAA	21	-0.383142	0	Other Cells
ostc10_ACGCAGCCACGGCGTT	21	-0.03408	0	Other Cells
ostc10_ACGCAGCCACTACAGT	21	-0.0322064	0	Other Cells
ostc10_ACGCAGCCAGACAAGC	21	0.00196873	0	Other Cells
ostc10_ACGCAGCCAGACGCTC	21	1.35873	1.46454	Other Cells
ostc10_ACGCAGCCAGGACCCT	21	-0.0238843	0	Other Cells
ostc10_ACGCAGCGTACCTACA	21	1.55557	1.4346	Other Cells
ostc10_ACGCAGCGTAGCACGA	21	1.52894	1.53765	Other Cells
ostc10_ACGCAGCGTCCCGACA	21	2.63947	2.67918	Other Cells
ostc10_ACGCAGCGTCTGCCAG	21	0.0649495	0	Other Cells
ostc10_ACGCAGCGTGAAAGAG	21	0.430127	0	Other Cells
ostc10_ACGCAGCGTGATAAGT	21	0.0687174	0	Other Cells
ostc10_ACGCAGCGTGGGTATG	21	0.44096	0.472894	Other Cells
ostc10_ACGCAGCGTGTGGTTT	21	-0.0716664	0	Other Cells
ostc10_ACGCAGCGTGTTGAGG	21	-0.040843	0	Other Cells
ostc10_ACGCAGCGTTAAGAAC	21	-0.0174041	0	Other Cells
ostc10_ACGCAGCGTTAAGATG	21	0.477666	0	Other Cells
ostc10_ACGCAGCGTTACGGAG	21	0.02767	0	Other Cells
ostc10_ACGCAGCGTTATCGGT	21	-0.0872018	0	Other Cells
ostc10_ACGCAGCGTTCAGTAC	21	-0.133836	0	Other Cells
ostc10_ACGCAGCGTTCGTGAT	21	-0.061548	0	Other Cells
ostc10_ACGCAGCGTTGCCTCT	21	2.39499	2.22177	Other Cells
ostc10_ACGCAGCTCAAAGTAG	21	-0.0871643	0	Other Cells
ostc10_ACGCAGCTCATAAAGG	21	-0.00922282	0	Other Cells
ostc10_ACGCAGCTCATGCATG	21	2.98451	2.71674	Other Cells
ostc10_ACGCAGCTCCGTAGTA	21	2.22844	2.01067	Other Cells
ostc10_ACGCAGCTCCTAGGGC	21	-0.0242524	0	Other Cells
ostc10_ACGCAGCTCCTGCCAT	21	-0.00477009	0	Other Cells
ostc10_ACGCAGCTCGAATGCT	21	0.0470804	0	Other Cells
ostc10_ACGCAGCTCGCTTGTC	21	0.121319	0	Other Cells
ostc10_ACGCAGCTCTCGGACG	21	0.0460108	0	Other Cells
ostc10_ACGCAGCTCTGCGGCA	21	1.97244	2.31204	Other Cells
ostc10_ACGCCAGAGAATGTGT	21	-0.322108	0	Other Cells
ostc10_ACGCCAGAGAGGTTGC	21	0.712471	0.97844	Other Cells
ostc10_ACGCCAGAGAGTACCG	21	-0.105869	0	Other Cells
ostc10_ACGCCAGAGCTGAACG	21	0.000812733	0	Other Cells
ostc10_ACGCCAGAGGACAGCT	21	2.89565	2.88275	Other Cells
ostc10_ACGCCAGAGGTGTGGT	21	0.0346685	0	Other Cells
ostc10_ACGCCAGAGTAGCGGT	21	0.246638	0	Other Cells
ostc10_ACGCCAGAGTCCTCCT	21	0.541822	0	Other Cells
ostc10_ACGCCAGAGTTAGCGG	21	0.0163289	0	Other Cells
ostc10_ACGCCAGCAAAGCAAT	21	-0.0537774	0	Other Cells
ostc10_ACGCCAGCACCATGTA	21	0.0127892	0	Other Cells
ostc10_ACGCCAGCACCGAATT	21	0.0464409	0	Other Cells
ostc10_ACGCCAGCACGTTGGC	21	0.361009	0	Other Cells
ostc10_ACGCCAGCAGACAGGT	21	0.262736	0	Other Cells
ostc10_ACGCCAGCAGCTCGCA	21	0.0817427	0	Other Cells
ostc10_ACGCCAGCAGGCGATA	21	0.488002	0	Other Cells
ostc10_ACGCCAGGTAAGGATT	21	0.015886	0	Other Cells
ostc10_ACGCCAGGTACTCTCC	21	2.23145	2.04827	Other Cells
ostc10_ACGCCAGGTAGCTGCC	21	-0.0128438	0	Other Cells
ostc10_ACGCCAGGTATCAGTC	21	1.51824	1.28134	Other Cells
ostc10_ACGCCAGGTCCAGTGC	21	3.51628	2.79634	Other Cells
ostc10_ACGCCAGGTGCGATAG	21	0.0324454	0	Other Cells
ostc10_ACGCCAGGTTAAGATG	21	3.16923	3.22794	Other Cells
ostc10_ACGCCAGGTTAGGGTG	21	0.388712	0	Other Cells
ostc10_ACGCCAGGTTTGTTTC	21	-0.066773	0	Other Cells
ostc10_ACGCCAGTCATTTGGG	21	-0.0717891	0	Other Cells
ostc10_ACGCCAGTCCACGACG	21	0.253495	0	Other Cells
ostc10_ACGCCAGTCCTGTAGA	21	-0.0313021	0	Other Cells
ostc10_ACGCCAGTCTATCCTA	21	-0.027754	0	Other Cells
ostc10_ACGCCAGTCTCATTCA	21	-0.00934818	0	Other Cells
ostc10_ACGCCAGTCTCGATGA	21	0.173058	0	Other Cells
ostc10_ACGCCAGTCTCTGAGA	21	-0.0879606	0	Other Cells
ostc10_ACGCCAGTCTTGAGAC	21	1.49667	1.67088	Other Cells
ostc10_ACGCCAGTCTTGCATT	21	-0.0237472	0	Other Cells
ostc10_ACGCCAGTCTTTACGT	21	0.100806	0	Other Cells
ostc10_ACGCCGAAGGGCTTCC	21	1.88062	2.29676	Other Cells
ostc10_ACGCCGAAGGGTCGAT	21	0.896772	1.46454	Other Cells
ostc10_ACGCCGACAAACGCGA	21	0.080271	0	Other Cells
ostc10_ACGCCGACAAGAAGAG	21	0.522187	0	Other Cells
ostc10_ACGCCGACAAGAGGCT	21	0.0103816	0	Other Cells
ostc10_ACGCCGACAAGTAATG	21	0.166347	0	Other Cells
ostc10_ACGCCGACAATGAAAC	21	1.19872	1.6627	Other Cells
ostc10_ACGCCGACACGACTCG	21	-0.0232058	0	Other Cells
ostc10_ACGCCGACAGATCCAT	21	0.00510927	0	Other Cells
ostc10_ACGCCGACATCATCCC	21	-0.0328711	0	Other Cells
ostc10_ACGCCGACATTCCTCG	21	0.00113445	0	Other Cells
ostc10_ACGCCGACATTGAGCT	21	0.0231949	0	Other Cells
ostc10_ACGCCGACATTTGCCC	21	3.43845	3.53396	Other Cells
ostc10_ACGCCGAGTAGCGTGA	21	0.0170739	0	Other Cells
ostc10_ACGCCGAGTCACTGGC	21	-0.00316321	0	Other Cells
ostc10_ACGCCGAGTCATGCCG	21	0.050721	0	Other Cells
ostc10_ACGCCGAGTCGAGATG	21	0.011955	0	Other Cells
ostc10_ACGCCGAGTCTCTTTA	21	1.84148	1.15865	Other Cells
ostc10_ACGCCGAGTCTGCGGT	21	-0.0804912	0	Other Cells
ostc10_ACGCCGAGTGGCAAAC	21	0.126775	0	Other Cells
ostc10_ACGCCGAGTTGAGGTG	21	-0.025407	0	Other Cells
ostc10_ACGCCGATCAACGGCC	21	0.0157731	0	Other Cells
ostc10_ACGCCGATCCAAGTAC	21	-0.0749071	0	Other Cells
ostc10_ACGCCGATCGAGAACG	21	0.0766585	0	Other Cells
ostc10_ACGCCGATCGTCTGCT	21	0.0843621	0	Other Cells
ostc10_ACGCCGATCGTTACGA	21	0.106781	0	Other Cells
ostc10_ACGCCGATCTCTAAGG	21	0.0394283	0	Other Cells
ostc10_ACGCCGATCTGTGCAA	21	-0.0635291	0	Other Cells
ostc10_ACGCCGATCTTTAGTC	21	-0.199108	0	Other Cells
ostc10_ACGGAGAAGACAATAC	21	0.357151	0	Other Cells
ostc10_ACGGAGAAGATCCCGC	21	3.13575	3.4335	Other Cells
ostc10_ACGGAGAAGATGTCGG	21	-0.708486	0	Other Cells
ostc10_ACGGAGAAGCAACGGT	21	2.88058	2.43412	Other Cells
ostc10_ACGGAGAAGCAGCCTC	21	1.39494	2.35399	Other Cells
ostc10_ACGGAGAAGCCACGCT	21	-0.0096305	0	Other Cells
ostc10_ACGGAGAAGCGTTCCG	21	2.50187	2.31656	Other Cells
ostc10_ACGGAGAAGCTGATAA	21	-0.0121226	0	Other Cells
ostc10_ACGGAGAAGGCAGTCA	21	0.0802741	0	Other Cells
ostc10_ACGGAGAAGGGTTCCC	21	-0.683148	0	Other Cells
ostc10_ACGGAGAAGTAGCCGA	21	-0.0288992	0	Other Cells
ostc10_ACGGAGAAGTTAGCGG	21	0.556662	0	Other Cells
ostc10_ACGGAGAAGTTTGCGT	21	0.473115	0.509549	Other Cells
ostc10_ACGGAGACACACCGCA	21	0.270552	0	Other Cells
ostc10_ACGGAGACACGTCTCT	21	0.0137468	0	Other Cells
ostc10_ACGGAGACAGCTGGCT	21	0.06851	0	Other Cells
ostc10_ACGGAGACATCCTAGA	21	0.0359368	0	Other Cells
ostc10_ACGGAGACATCTATGG	21	-0.035166	0	Other Cells
ostc10_ACGGAGACATGTCGAT	21	0.0298996	0	Other Cells
ostc10_ACGGAGAGTAGCTCCG	21	1.22356	1.52445	Other Cells
ostc10_ACGGAGAGTATATGAG	21	0.029283	0	Other Cells
ostc10_ACGGAGAGTCAATACC	21	0.00301392	0	Other Cells
ostc10_ACGGAGAGTCACAAGG	21	0.00545404	0	Other Cells
ostc10_ACGGAGAGTCCATCCT	21	1.83594	1.89939	Other Cells
ostc10_ACGGAGAGTCGAATCT	21	0.193463	0	Other Cells
ostc10_ACGGAGAGTCTAGGTT	21	0.0215056	0	Other Cells
ostc10_ACGGAGAGTCTTGCGG	21	0.0363836	0	Other Cells
ostc10_ACGGAGAGTGGTTTCA	21	0.358136	0	Other Cells
ostc10_ACGGAGAGTTCGTTGA	21	0.0329379	0	Other Cells
ostc10_ACGGAGAGTTGGACCC	21	-0.160501	0	Other Cells
ostc10_ACGGAGATCACAATGC	21	-0.0770041	0	Other Cells
ostc10_ACGGAGATCACTATTC	21	-0.106431	0	Other Cells
ostc10_ACGGAGATCACTCCTG	21	-0.00974257	0	Other Cells
ostc10_ACGGAGATCAGGCAAG	21	0.0152943	0	Other Cells
ostc10_ACGGAGATCATGTGGT	21	2.99563	2.89236	Other Cells
ostc10_ACGGAGATCCCTAACC	21	2.39741	2.32235	Other Cells
ostc10_ACGGAGATCCTTCAAT	21	-0.0137351	0	Other Cells
ostc10_ACGGAGATCGCTAGCG	21	0.177439	0	Other Cells
ostc10_ACGGAGATCGGAATCT	21	-0.14362	0	Other Cells
ostc10_ACGGAGATCTTTACGT	21	0.573832	0.60406	Other Cells
ostc10_ACGGCCAAGACACGAC	21	-0.0282877	0	Other Cells
ostc10_ACGGCCAAGAGTTGGC	21	0.0361874	0	Other Cells
ostc10_ACGGCCAAGATTACCC	21	-0.0553048	0	Other Cells
ostc10_ACGGCCAAGCGGCTTC	21	0.0686446	0	Other Cells
ostc10_ACGGCCAAGCGTGAGT	21	0.0120178	0	Other Cells
ostc10_ACGGCCAAGCGTTGCC	21	0.0279445	0	Other Cells
ostc10_ACGGCCAAGGCAGGTT	21	0.038369	0	Other Cells
ostc10_ACGGCCAAGGGTCGAT	21	-0.092654	0	Other Cells
ostc10_ACGGCCAAGTGCCAGA	21	0.153367	0	Other Cells
ostc10_ACGGCCACAATGAATG	21	-0.0169005	0	Other Cells
ostc10_ACGGCCACACAAGCCC	21	1.40973	2.0392	Other Cells
ostc10_ACGGCCACACAGGTTT	21	0.0936516	0	Other Cells
ostc10_ACGGCCACACCAGGCT	21	0.000798101	0	Other Cells
ostc10_ACGGCCACAGAAGCAC	21	0.0328038	0	Other Cells
ostc10_ACGGCCACAGCTATTG	21	-0.029362	0	Other Cells
ostc10_ACGGCCACAGCTGCAC	21	-0.0108094	0	Other Cells
ostc10_ACGGCCACATTTCAGG	21	0.0860534	0	Other Cells
ostc10_ACGGCCAGTAACGTTC	21	0.159811	0	Other Cells
ostc10_ACGGCCAGTAGCCTAT	21	2.27555	2.50644	Other Cells
ostc10_ACGGCCAGTCAACTGT	21	-0.00593574	0	Other Cells
ostc10_ACGGCCAGTCTTCGTC	21	0.0249892	0	Other Cells
ostc10_ACGGCCAGTTGGTTTG	21	0.0284636	0	Other Cells
ostc10_ACGGCCATCACCAGGC	21	-0.0415928	0	Other Cells
ostc10_ACGGCCATCACGAAGG	21	1.47098	1.51013	Other Cells
ostc10_ACGGCCATCACTCCTG	21	-0.0961709	0	Other Cells
ostc10_ACGGCCATCAGGTAAA	21	-0.0557728	0	Other Cells
ostc10_ACGGCCATCATTGCGA	21	0.176945	0	Other Cells
ostc10_ACGGCCATCCAGGGCT	21	0.0556306	0	Other Cells
ostc10_ACGGCCATCCCTAATT	21	2.49528	2.29341	Other Cells
ostc10_ACGGCCATCCGCGTTT	21	0.0134038	0	Other Cells
ostc10_ACGGCCATCGAACGGA	21	0.0532416	0	Other Cells
ostc10_ACGGCCATCGCCAAAT	21	-0.0499865	0	Other Cells
ostc10_ACGGCCATCGGTGTCG	21	1.49026	1.75127	Other Cells
ostc10_ACGGCCATCGTTTATC	21	-0.0937606	0	Other Cells
ostc10_ACGGCCATCTCCCTGA	21	-0.002023	0	Other Cells
ostc10_ACGGCCATCTGGCGTG	21	0.0177874	0	Other Cells
ostc10_ACGGCCATCTGTCTCG	21	0.000590022	0	Other Cells
ostc10_ACGGCCATCTTGAGAC	21	0.236827	0	Other Cells
ostc10_ACGGGCTAGACCTAGG	21	2.48364	2.3737	Other Cells
ostc10_ACGGGCTAGAGCTATA	21	-0.0314293	0	Other Cells
ostc10_ACGGGCTAGAGTTGGC	21	-0.0388855	0	Other Cells
ostc10_ACGGGCTAGCAGCGTA	21	-0.0393147	0	Other Cells
ostc10_ACGGGCTAGCGATCCC	21	0.629109	0	Other Cells
ostc10_ACGGGCTAGCTACCTA	21	-0.0454482	0	Other Cells
ostc10_ACGGGCTAGCTGTCTA	21	-0.0437849	0	Other Cells
ostc10_ACGGGCTAGGCGTACA	21	2.80247	2.76652	Other Cells
ostc10_ACGGGCTAGGTCATCT	21	0.084904	0	Other Cells
ostc10_ACGGGCTAGTGCGTGA	21	0.00136427	0	Other Cells
ostc10_ACGGGCTAGTGGGATC	21	0.00288513	0	Other Cells
ostc10_ACGGGCTAGTGTGAAT	21	1.28786	1.44864	Other Cells
ostc10_ACGGGCTCAATAGAGT	21	-0.0873704	0	Other Cells
ostc10_ACGGGCTCACGACTCG	21	0.0251502	0	Other Cells
ostc10_ACGGGCTCACTTACGA	21	-0.0331938	0	Other Cells
ostc10_ACGGGCTCAGCCTGTG	21	1.80047	2.10914	Other Cells
ostc10_ACGGGCTCAGGCGATA	21	-0.626286	0	Other Cells
ostc10_ACGGGCTCAGTCACTA	21	2.47506	2.45527	Other Cells
ostc10_ACGGGCTCATCACGTA	21	3.37471	3.35084	Other Cells
ostc10_ACGGGCTCATTAACCG	21	0.109004	0	Other Cells
ostc10_ACGGGCTGTACCGTTA	21	-0.083995	0	Other Cells
ostc10_ACGGGCTGTCCTCCAT	21	-0.0533478	0	Other Cells
ostc10_ACGGGCTGTCGCTTCT	21	0.3906	0	Other Cells
ostc10_ACGGGCTGTGCACTTA	21	-0.00528477	0	Other Cells
ostc10_ACGGGCTGTGCGAAAC	21	-0.00470854	0	Other Cells
ostc10_ACGGGCTGTTTGACAC	21	-0.0403286	0	Other Cells
ostc10_ACGGGCTTCAACGGGA	21	0.598528	0	Other Cells
ostc10_ACGGGCTTCAGCAACT	21	-0.0915162	0	Other Cells
ostc10_ACGGGCTTCAGGCGAA	21	4.33991	3.43109	Other Cells
ostc10_ACGGGCTTCAGGTTCA	21	-0.00571661	0	Other Cells
ostc10_ACGGGCTTCCACGACG	21	-0.0305977	0	Other Cells
ostc10_ACGGGCTTCGAGAACG	21	0.446226	1.37434	Other Cells
ostc10_ACGGGCTTCGAGGTAG	21	0.0130378	0	Other Cells
ostc10_ACGGGCTTCGGTGTCG	21	0.0917815	0	Other Cells
ostc10_ACGGGCTTCTCAACTT	21	2.72185	2.3893	Other Cells
ostc10_ACGGGTCAGAAGGACA	21	0.0903428	0	Other Cells
ostc10_ACGGGTCAGACACGAC	21	2.62244	2.67697	Other Cells
ostc10_ACGGGTCAGCCGCCTA	21	0.076834	0	Other Cells
ostc10_ACGGGTCAGCGATTCT	21	-0.0505549	0	Other Cells
ostc10_ACGGGTCAGCTGATAA	21	-0.275216	0	Other Cells
ostc10_ACGGGTCAGCTGTCTA	21	0.0466643	0	Other Cells
ostc10_ACGGGTCAGGCTCTTA	21	-0.0013874	0	Other Cells
ostc10_ACGGGTCAGGGTTTCT	21	-0.0686212	0	Other Cells
ostc10_ACGGGTCAGTACATGA	21	-0.0139653	0	Other Cells
ostc10_ACGGGTCAGTCAAGGC	21	-0.0112083	0	Other Cells
ostc10_ACGGGTCAGTGAATTG	21	1.78501	2.02366	Other Cells
ostc10_ACGGGTCAGTGGGATC	21	0.0304103	0	Other Cells
ostc10_ACGGGTCAGTGGTCCC	21	0.156914	0	Other Cells
ostc10_ACGGGTCCAAACAACA	21	1.0638	0	Other Cells
ostc10_ACGGGTCCAACACGCC	21	-0.370118	0	Other Cells
ostc10_ACGGGTCCAAGGCTCC	21	0.0887565	0	Other Cells
ostc10_ACGGGTCCACAGGTTT	21	0.239217	0	Other Cells
ostc10_ACGGGTCCACCGAATT	21	0.0596686	0	Other Cells
ostc10_ACGGGTCCAGACTCGC	21	-0.0745936	0	Other Cells
ostc10_ACGGGTCGTATATCCG	21	0.027224	0	Other Cells
ostc10_ACGGGTCGTCGAAAGC	21	-0.0292178	0	Other Cells
ostc10_ACGGGTCGTGCAACTT	21	0.0736492	0	Other Cells
ostc10_ACGGGTCGTGCGATAG	21	-0.0809993	0	Other Cells
ostc10_ACGGGTCGTTACCAGT	21	0.0799041	0	Other Cells
ostc10_ACGGGTCGTTGGTAAA	21	-0.097003	0	Other Cells
ostc10_ACGGGTCGTTTAAGCC	21	0.0074649	0	Other Cells
ostc10_ACGGGTCTCATGTCTT	21	-0.0413219	0	Other Cells
ostc10_ACGGGTCTCATTCACT	21	-0.0904589	0	Other Cells
ostc10_ACGGGTCTCCACTGGG	21	0.0261015	0	Other Cells
ostc10_ACGGGTCTCCCGGATG	21	-0.0648135	0	Other Cells
ostc10_ACGGGTCTCCCTTGCA	21	-0.099594	0	Other Cells
ostc10_ACGGGTCTCCGTACAA	21	-0.0142977	0	Other Cells
ostc10_ACGGGTCTCGTAGGTT	21	0.117868	0	Other Cells
ostc10_ACGGGTCTCTACTATC	21	0.397957	0.405749	Other Cells
ostc10_ACGTCAAAGAGTCGGT	21	-0.723371	0	Other Cells
ostc10_ACGTCAAAGGACAGCT	21	0.0278855	0	Other Cells
ostc10_ACGTCAAAGGAGTACC	21	-0.0197282	0	Other Cells
ostc10_ACGTCAAAGGGCTTGA	21	0.00837573	0	Other Cells
ostc10_ACGTCAAAGTCATGCT	21	0.316608	0	Other Cells
ostc10_ACGTCAAAGTGAATTG	21	0.0914674	0	Other Cells
ostc10_ACGTCAAAGTTAGGTA	21	-0.0860272	0	Other Cells
ostc10_ACGTCAAAGTTTAGGA	21	0.866566	0.959302	Other Cells
ostc10_ACGTCAACAAATCCGT	21	0.00143603	0	Other Cells
ostc10_ACGTCAACAAGAAGAG	21	0.0543314	0	Other Cells
ostc10_ACGTCAACAATGTAAG	21	-0.0246814	0	Other Cells
ostc10_ACGTCAACACGCTTTC	21	0.12124	0	Other Cells
ostc10_ACGTCAACAGTCTTCC	21	-0.0289531	0	Other Cells
ostc10_ACGTCAACATAAAGGT	21	0.0460469	0	Other Cells
ostc10_ACGTCAACATCGATTG	21	2.75602	2.54777	Other Cells
ostc10_ACGTCAACATGACATC	21	-0.0356051	0	Other Cells
ostc10_ACGTCAAGTACAGTTC	21	0.0155252	0	Other Cells
ostc10_ACGTCAAGTACCGTAT	21	2.72145	2.38348	Other Cells
ostc10_ACGTCAAGTAGGAGTC	21	0.641908	0	Other Cells
ostc10_ACGTCAAGTATAAACG	21	0.0291799	0	Other Cells
ostc10_ACGTCAAGTCAACATC	21	-0.0661047	0	Other Cells
ostc10_ACGTCAAGTGAGCGAT	21	-0.244153	0	Other Cells
ostc10_ACGTCAAGTGCGCTTG	21	-0.0425106	0	Other Cells
ostc10_ACGTCAATCAAACCAC	21	0.00244922	0	Other Cells
ostc10_ACGTCAATCAAAGTAG	21	0.0736898	0	Other Cells
ostc10_ACGTCAATCACAGTAC	21	0.0798619	0	Other Cells
ostc10_ACGTCAATCAGGCAAG	21	-0.12205	0	Other Cells
ostc10_ACGTCAATCCCTTGTG	21	-0.182155	0	Other Cells
ostc10_ACGTCAATCCGCATCT	21	-0.000449356	0	Other Cells
ostc10_ACGTCAATCGATAGAA	21	0.0315777	0	Other Cells
ostc10_ACGTCAATCGCCCTTA	21	-0.0850265	0	Other Cells
ostc10_ACGTCAATCTGAAAGA	21	0.0409799	0	Other Cells
ostc10_ACGTCAATCTTGCCGT	21	-0.0283107	0	Other Cells
ostc10_ACTATCTAGAGGACGG	21	-0.0699292	0	Other Cells
ostc10_ACTATCTAGCGGCTTC	21	0.0414878	0	Other Cells
ostc10_ACTATCTAGGCATGGT	21	2.44659	2.88648	Other Cells
ostc10_ACTATCTAGGGTCTCC	21	-0.0553628	0	Other Cells
ostc10_ACTATCTAGTCCTCCT	21	-0.0344248	0	Other Cells
ostc10_ACTATCTAGTGTCCCG	21	2.15968	1.94266	Other Cells
ostc10_ACTATCTAGTTTAGGA	21	0.0316405	0	Other Cells
ostc10_ACTATCTCAATAGCAA	21	-0.0252932	0	Other Cells
ostc10_ACTATCTCACCAGGCT	21	0.0575359	0	Other Cells
ostc10_ACTATCTCACGCCAGT	21	-0.0489317	0	Other Cells
ostc10_ACTATCTCACTGTCGG	21	0.102385	0	Other Cells
ostc10_ACTATCTCATGCTGGC	21	0.229392	0	Other Cells
ostc10_ACTATCTCATTCACTT	21	-0.0104298	0	Other Cells
ostc10_ACTATCTGTACCGGCT	21	-0.0358204	0	Other Cells
ostc10_ACTATCTGTACCGTAT	21	-0.0444771	0	Other Cells
ostc10_ACTATCTGTACTTGAC	21	3.26209	3.67874	Other Cells
ostc10_ACTATCTGTAGGCTGA	21	0.858374	0	Other Cells
ostc10_ACTATCTGTATGAATG	21	-0.00182362	0	Other Cells
ostc10_ACTATCTGTCAAAGCG	21	2.66058	3.06183	Other Cells
ostc10_ACTATCTGTCAGCTAT	21	0.235778	0	Other Cells
ostc10_ACTATCTGTCCCGACA	21	-0.118923	0	Other Cells
ostc10_ACTATCTGTCGATTGT	21	0.120328	0	Other Cells
ostc10_ACTATCTGTGCACGAA	21	1.93738	2.07308	Other Cells
ostc10_ACTATCTGTTTGACAC	21	-0.154747	0	Other Cells
ostc10_ACTATCTTCAACGAAA	21	0.0267481	0	Other Cells
ostc10_ACTATCTTCACGCATA	21	-0.036866	0	Other Cells
ostc10_ACTATCTTCATATCGG	21	-0.207921	0	Other Cells
ostc10_ACTATCTTCATGTAGC	21	0.0175264	0	Other Cells
ostc10_ACTATCTTCCATGAGT	21	0.020322	0	Other Cells
ostc10_ACTATCTTCCGTACAA	21	-0.247352	0	Other Cells
ostc10_ACTATCTTCGAATGCT	21	0.064116	0	Other Cells
ostc10_ACTATCTTCGCGGATC	21	-0.0494965	0	Other Cells
ostc10_ACTATCTTCGGACAAG	21	3.70256	4.058	Other Cells
ostc10_ACTATCTTCGGTGTTA	21	-0.0621075	0	Other Cells
ostc10_ACTATCTTCTAACTTC	21	0.0106208	0	Other Cells
ostc10_ACTATCTTCTATGTGG	21	0.566958	0	Other Cells
ostc10_ACTATCTTCTCAAACG	21	3.7414	3.03977	Other Cells
ostc10_ACTATCTTCTCTAAGG	21	0.247529	0	Other Cells
ostc10_ACTATCTTCTCTAGGA	21	0.127986	0	Other Cells
ostc10_ACTGAACAGTACTTGC	21	0.0182986	0	Other Cells
ostc10_ACTGAACCAAATACAG	21	1.89956	2.50386	Other Cells
ostc10_ACTGAACCAAGCTGTT	21	-0.452988	0	Other Cells
ostc10_ACTGAACCAAGGTGTG	21	0.0208312	0	Other Cells
ostc10_ACTGAACCAAGTAATG	21	0.0215616	0	Other Cells
ostc10_ACTGAACCAATCTACG	21	-0.0283417	0	Other Cells
ostc10_ACTGAACCACATTTCT	21	0.00666845	0	Other Cells
ostc10_ACTGAACCACTGAAGG	21	-0.0556359	0	Other Cells
ostc10_ACTGAACCAGCTGCAC	21	1.26659	1.31521	Other Cells
ostc10_ACTGAACCATCATCCC	21	-0.297251	0	Other Cells
ostc10_ACTGAACCATTTGCTT	21	0.0520244	0	Other Cells
ostc10_ACTGAACGTCACTGGC	21	1.888	1.79385	Other Cells
ostc10_ACTGAACGTCCGAAGA	21	0.851342	0.944235	Other Cells
ostc10_ACTGAACGTCGCGAAA	21	0.00441151	0	Other Cells
ostc10_ACTGAACGTTATTCTC	21	-0.0385799	0	Other Cells
ostc10_ACTGAACGTTCAGTAC	21	0.620146	0	Other Cells
ostc10_ACTGAACGTTGATTCG	21	1.61259	1.68237	Other Cells
ostc10_ACTGAACGTTTAGGAA	21	-0.0937747	0	Other Cells
ostc10_ACTGAACTCAACACTG	21	-0.0870587	0	Other Cells
ostc10_ACTGAACTCATCGATG	21	0.0402093	0	Other Cells
ostc10_ACTGAACTCATGCTCC	21	-0.0412183	0	Other Cells
ostc10_ACTGAACTCCCAAGTA	21	-0.0208307	0	Other Cells
ostc10_ACTGAACTCTGTTTGT	21	0.00903753	0	Other Cells
ostc10_ACTGAACTCTTGCATT	21	-0.0175204	0	Other Cells
ostc10_ACTGAGTAGAACAACT	21	0.0775144	0	Other Cells
ostc10_ACTGAGTAGAGTGACC	21	-0.00498412	0	Other Cells
ostc10_ACTGAGTAGATGAGAG	21	2.74891	2.4052	Other Cells
ostc10_ACTGAGTAGCCCAACC	21	-0.00837911	0	Other Cells
ostc10_ACTGAGTAGCGAAGGG	21	-0.0236446	0	Other Cells
ostc10_ACTGAGTCAAGCGATG	21	-0.183854	0	Other Cells
ostc10_ACTGAGTCAATGCCAT	21	-0.0183667	0	Other Cells
ostc10_ACTGAGTCAATTGCTG	21	0.0950641	0	Other Cells
ostc10_ACTGAGTCACATCTTT	21	0.00586875	0	Other Cells
ostc10_ACTGAGTCACCAGGTC	21	0.467159	0	Other Cells
ostc10_ACTGAGTCACTTACGA	21	-0.103159	0	Other Cells
ostc10_ACTGAGTCATATGAGA	21	1.29045	2.23844	Other Cells
ostc10_ACTGAGTGTAAGTTCC	21	0.00595092	0	Other Cells
ostc10_ACTGAGTGTCAGCTAT	21	-0.0913932	0	Other Cells
ostc10_ACTGAGTGTGAAAGAG	21	0.0464539	0	Other Cells
ostc10_ACTGAGTGTTGGACCC	21	0.405223	0	Other Cells
ostc10_ACTGAGTTCAAAGACA	21	-0.0478397	0	Other Cells
ostc10_ACTGAGTTCAATCTCT	21	-0.00942052	0	Other Cells
ostc10_ACTGAGTTCACTTCAT	21	-0.0157803	0	Other Cells
ostc10_ACTGAGTTCAGCACAT	21	2.85478	2.38706	Other Cells
ostc10_ACTGAGTTCATCGGAT	21	-0.175038	0	Other Cells
ostc10_ACTGAGTTCATTCACT	21	0.00722574	0	Other Cells
ostc10_ACTGAGTTCCATTCTA	21	0.024721	0	Other Cells
ostc10_ACTGAGTTCCCAAGTA	21	0.00530076	0	Other Cells
ostc10_ACTGAGTTCGAATCCA	21	1.27495	1.35652	Other Cells
ostc10_ACTGAGTTCGCCAGCA	21	-0.0645003	0	Other Cells
ostc10_ACTGAGTTCGGAGGTA	21	0.0365904	0	Other Cells
ostc10_ACTGAGTTCGGTTCGG	21	0.448557	0	Other Cells
ostc10_ACTGAGTTCTGCTGCT	21	-0.0782935	0	Other Cells
ostc10_ACTGAGTTCTGTTGAG	21	0.0446727	0	Other Cells
ostc10_ACTGATGAGAATCTCC	21	0.0794471	0	Other Cells
ostc10_ACTGATGAGCGTGTCC	21	0.026194	0	Other Cells
ostc10_ACTGATGAGCTCCCAG	21	-0.0211949	0	Other Cells
ostc10_ACTGATGAGCTCCTTC	21	3.47205	3.3081	Other Cells
ostc10_ACTGATGAGGTGGGTT	21	0.016858	0	Other Cells
ostc10_ACTGATGAGTGAAGAG	21	-0.0258176	0	Other Cells
ostc10_ACTGATGAGTGTACCT	21	2.2634	2.33933	Other Cells
ostc10_ACTGATGAGTGTACGG	21	0.0209554	0	Other Cells
ostc10_ACTGATGAGTTCCACA	21	0.423803	0	Other Cells
ostc10_ACTGATGCAAGACACG	21	0.150375	0	Other Cells
ostc10_ACTGATGCAAGGACTG	21	0.0477421	0	Other Cells
ostc10_ACTGATGCAGCCTGTG	21	-0.183555	0	Other Cells
ostc10_ACTGATGCAGGGTACA	21	-0.116572	0	Other Cells
ostc10_ACTGATGCATGCTGGC	21	-0.00978099	0	Other Cells
ostc10_ACTGATGGTACTCGCG	21	-0.0267833	0	Other Cells
ostc10_ACTGATGGTCTCACCT	21	0.00396427	0	Other Cells
ostc10_ACTGATGGTCTCTTAT	21	2.24534	2.09464	Other Cells
ostc10_ACTGATGGTGCCTGTG	21	4.27644	3.51268	Other Cells
ostc10_ACTGATGGTGTTAAGA	21	-0.011989	0	Other Cells
ostc10_ACTGATGGTTAGATGA	21	-0.0701831	0	Other Cells
ostc10_ACTGATGTCAACGGCC	21	0.638258	0	Other Cells
ostc10_ACTGATGTCACTTACT	21	-0.0508082	0	Other Cells
ostc10_ACTGATGTCCGAACGC	21	0.392397	0	Other Cells
ostc10_ACTGATGTCCTCAACC	21	0.0655171	0	Other Cells
ostc10_ACTGATGTCGCCATAA	21	-0.065189	0	Other Cells
ostc10_ACTGATGTCGGCATCG	21	0.844699	0	Other Cells
ostc10_ACTGATGTCTACCTGC	21	0.131591	0	Other Cells
ostc10_ACTGATGTCTCCAGGG	21	0.106361	0	Other Cells
ostc10_ACTGATGTCTGAGGGA	21	0.443565	0.497838	Other Cells
ostc10_ACTGCTCAGAGTGACC	21	0.106613	0	Other Cells
ostc10_ACTGCTCAGCTAGTGG	21	0.284743	0	Other Cells
ostc10_ACTGCTCAGCTGCGAA	21	2.88958	2.74718	Other Cells
ostc10_ACTGCTCAGGGCTTGA	21	-0.00877867	0	Other Cells
ostc10_ACTGCTCAGGGTTCCC	21	3.25756	2.42939	Other Cells
ostc10_ACTGCTCAGTGCTGCC	21	3.51908	3.63227	Other Cells
ostc10_ACTGCTCAGTGTGAAT	21	2.77424	2.59577	Other Cells
ostc10_ACTGCTCAGTTTAGGA	21	0.254699	0	Other Cells
ostc10_ACTGCTCCAAACCCAT	21	0.222954	0	Other Cells
ostc10_ACTGCTCCAAATACAG	21	-0.3494	0	Other Cells
ostc10_ACTGCTCCAAGACACG	21	0.288069	0	Other Cells
ostc10_ACTGCTCCACATTTCT	21	0.311152	0	Other Cells
ostc10_ACTGCTCCACGCATCG	21	-0.0435566	0	Other Cells
ostc10_ACTGCTCCAGAGTGTG	21	-0.0408748	0	Other Cells
ostc10_ACTGCTCCAGCCTGTG	21	-0.0263037	0	Other Cells
ostc10_ACTGCTCCAGCCTTGG	21	0.259026	0	Other Cells
ostc10_ACTGCTCCAGCTGTTA	21	0.250842	0	Other Cells
ostc10_ACTGCTCCAGGAATGC	21	0.0370063	0	Other Cells
ostc10_ACTGCTCCAGGCTGAA	21	-0.0907024	0	Other Cells
ostc10_ACTGCTCCATACTACG	21	1.03914	2.18103	Other Cells
ostc10_ACTGCTCCATCTATGG	21	-0.126291	0	Other Cells
ostc10_ACTGCTCCATCTCCCA	21	-0.0447052	0	Other Cells
ostc10_ACTGCTCCATGCCTTC	21	-0.00808755	0	Other Cells
ostc10_ACTGCTCCATGTAAGA	21	2.75885	3.38839	Other Cells
ostc10_ACTGCTCGTAAGTGGC	21	0.0184239	0	Other Cells
ostc10_ACTGCTCGTATAAACG	21	0.566166	0	Other Cells
ostc10_ACTGCTCGTCAACTGT	21	0.39264	0	Other Cells
ostc10_ACTGCTCGTCCCGACA	21	0.0823054	0	Other Cells
ostc10_ACTGCTCGTCTAAAGA	21	0.63709	0	Other Cells
ostc10_ACTGCTCGTGTGCGTC	21	0.0126566	0	Other Cells
ostc10_ACTGCTCGTGTTTGTG	21	-0.00980456	0	Other Cells
ostc10_ACTGCTCGTTAAGAAC	21	-0.00969351	0	Other Cells
ostc10_ACTGCTCGTTCAGGCC	21	0.856727	0.879519	Other Cells
ostc10_ACTGCTCTCAACACGT	21	-0.0285961	0	Other Cells
ostc10_ACTGCTCTCAACGGCC	21	1.01532	0	Other Cells
ostc10_ACTGCTCTCACAAACC	21	0.207042	0	Other Cells
ostc10_ACTGCTCTCACAGGCC	21	0.055991	0	Other Cells
ostc10_ACTGCTCTCAGAGGTG	21	0.590813	0	Other Cells
ostc10_ACTGCTCTCAGGTAAA	21	-0.163896	0	Other Cells
ostc10_ACTGCTCTCCACGTGG	21	-0.219921	0	Other Cells
ostc10_ACTGCTCTCCTCAACC	21	-0.0582121	0	Other Cells
ostc10_ACTGCTCTCCTGCCAT	21	0.37136	0	Other Cells
ostc10_ACTGCTCTCGTAGGTT	21	0.0246975	0	Other Cells
ostc10_ACTGCTCTCGTCTGCT	21	0.00991969	0	Other Cells
ostc10_ACTGCTCTCTGGTTCC	21	0.591333	0.728008	Other Cells
ostc10_ACTGCTCTCTTGACGA	21	-0.0417135	0	Other Cells
ostc10_ACTGTCCAGAGCTTCT	21	0.00208226	0	Other Cells
ostc10_ACTGTCCAGATGTGGC	21	-0.0481338	0	Other Cells
ostc10_ACTGTCCAGCATCATC	21	0.00642664	0	Other Cells
ostc10_ACTGTCCAGCCAGTTT	21	1.1801	1.22	Other Cells
ostc10_ACTGTCCAGGTAGCCA	21	2.77241	2.37326	Other Cells
ostc10_ACTGTCCAGTAACCCT	21	-0.0792035	0	Other Cells
ostc10_ACTGTCCAGTAGATGT	21	0.101258	0	Other Cells
ostc10_ACTGTCCAGTCCCACG	21	-0.030302	0	Other Cells
ostc10_ACTGTCCAGTCTCAAC	21	0.0860101	0	Other Cells
ostc10_ACTGTCCAGTGTACGG	21	-4.95571e-05	0	Other Cells
ostc10_ACTGTCCCAAGAGTCG	21	0.0486728	0	Other Cells
ostc10_ACTGTCCCAATGAATG	21	0.0211264	0	Other Cells
ostc10_ACTGTCCCACACATGT	21	-0.099964	0	Other Cells
ostc10_ACTGTCCCACCGATAT	21	-0.0100025	0	Other Cells
ostc10_ACTGTCCCACCGGAAA	21	-0.0974707	0	Other Cells
ostc10_ACTGTCCCAGCTGTAT	21	-0.357738	0	Other Cells
ostc10_ACTGTCCCAGGACCCT	21	1.27706	1.51041	Other Cells
ostc10_ACTGTCCCAGGTCCAC	21	0.0101641	0	Other Cells
ostc10_ACTGTCCCAGTCAGCC	21	0.815015	1.37148	Other Cells
ostc10_ACTGTCCCAGTTCATG	21	0.289962	0	Other Cells
ostc10_ACTGTCCCATCGGACC	21	0.152281	0	Other Cells
ostc10_ACTGTCCCATGGTAGG	21	0.0294167	0	Other Cells
ostc10_ACTGTCCGTAAATGAC	21	2.92043	2.24408	Other Cells
ostc10_ACTGTCCGTAAGCACG	21	2.94273	2.57703	Other Cells
ostc10_ACTGTCCGTACGCACC	21	0.0216948	0	Other Cells
ostc10_ACTGTCCGTATGAATG	21	-0.0230902	0	Other Cells
ostc10_ACTGTCCGTCATCGGC	21	0.232298	0	Other Cells
ostc10_ACTGTCCGTTAAGACA	21	-0.158593	0	Other Cells
ostc10_ACTGTCCGTTACAGAA	21	-0.135241	0	Other Cells
ostc10_ACTGTCCTCAACCATG	21	-0.0251116	0	Other Cells
ostc10_ACTGTCCTCACCTTAT	21	-0.0421612	0	Other Cells
ostc10_ACTGTCCTCCCGGATG	21	0.00133889	0	Other Cells
ostc10_ACTGTCCTCCCTCAGT	21	0.0272782	0	Other Cells
ostc10_ACTGTCCTCCGTCAAA	21	0.0106574	0	Other Cells
ostc10_ACTGTCCTCCGTTGCT	21	2.10235	2.09965	Other Cells
ostc10_ACTGTCCTCTAACCGA	21	0.0792928	0	Other Cells
ostc10_ACTGTCCTCTACTTAC	21	0.291965	0	Other Cells
ostc10_ACTTACTAGAAACGAG	21	0.268214	0	Other Cells
ostc10_ACTTACTAGAAGATTC	21	1.29319	1.79846	Other Cells
ostc10_ACTTACTAGACAAGCC	21	-0.0293157	0	Other Cells
ostc10_ACTTACTAGATGCGAC	21	3.14932	2.85764	Other Cells
ostc10_ACTTACTAGCCAACAG	21	2.72994	2.66507	Other Cells
ostc10_ACTTACTAGGCCCTTG	21	0.159168	0	Other Cells
ostc10_ACTTACTAGTCTCGGC	21	0.0888468	0	Other Cells
ostc10_ACTTACTCAACTGCTA	21	0.250306	0	Other Cells
ostc10_ACTTACTCAATGGATA	21	0.435936	0	Other Cells
ostc10_ACTTACTCACTGTCGG	21	-0.0470362	0	Other Cells
ostc10_ACTTACTCACTGTGTA	21	1.64712	2.0248	Other Cells
ostc10_ACTTACTCACTTACGA	21	0.168606	0	Other Cells
ostc10_ACTTACTCATGCATGT	21	0.0468003	0	Other Cells
ostc10_ACTTACTCATGGAATA	21	0.28452	0	Other Cells
ostc10_ACTTACTCATGTTCCC	21	-0.033633	0	Other Cells
ostc10_ACTTACTCATTTGCCC	21	0.427456	0	Other Cells
ostc10_ACTTACTGTCTTGCGG	21	0.123065	0	Other Cells
ostc10_ACTTACTGTGGCCCTA	21	-0.0595125	0	Other Cells
ostc10_ACTTACTGTGGTCTCG	21	-0.053808	0	Other Cells
ostc10_ACTTACTTCAACGCTA	21	0.0342288	0	Other Cells
ostc10_ACTTACTTCACAGTAC	21	0.345284	0	Other Cells
ostc10_ACTTACTTCCTTAATC	21	-0.00945024	0	Other Cells
ostc10_ACTTACTTCGATAGAA	21	0.135655	0	Other Cells
ostc10_ACTTACTTCGCGTAGC	21	0.00552204	0	Other Cells
ostc10_ACTTACTTCGGCATCG	21	-0.176389	0	Other Cells
ostc10_ACTTACTTCTAACTCT	21	0.387486	0	Other Cells
ostc10_ACTTACTTCTCCAACC	21	-0.209118	0	Other Cells
ostc10_ACTTACTTCTGGTGTA	21	0.0803855	0	Other Cells
ostc10_ACTTACTTCTTAACCT	21	-0.288465	0	Other Cells
ostc10_ACTTGTTAGCCACTAT	21	0.0262708	0	Other Cells
ostc10_ACTTGTTAGCGTTCCG	21	-0.059184	0	Other Cells
ostc10_ACTTGTTAGCTATGCT	21	0.00701735	0	Other Cells
ostc10_ACTTGTTAGGAGTCTG	21	-0.0344054	0	Other Cells
ostc10_ACTTGTTAGGTAGCCA	21	0.457128	0	Other Cells
ostc10_ACTTGTTAGTAACCCT	21	-0.0760365	0	Other Cells
ostc10_ACTTGTTAGTACATGA	21	0.148418	0	Other Cells
ostc10_ACTTGTTAGTCAATAG	21	-0.0117551	0	Other Cells
ostc10_ACTTGTTAGTCGATAA	21	0.00115067	0	Other Cells
ostc10_ACTTGTTCAAAGGCGT	21	-0.0352404	0	Other Cells
ostc10_ACTTGTTCAAGAAGAG	21	0.00636144	0	Other Cells
ostc10_ACTTGTTCAAGCTGAG	21	0.0119838	0	Other Cells
ostc10_ACTTGTTCAAGCTGGA	21	0.492445	0	Other Cells
ostc10_ACTTGTTCAATCACAC	21	0.0582113	0	Other Cells
ostc10_ACTTGTTCACAACTGT	21	-0.00127723	0	Other Cells
ostc10_ACTTGTTCAGATTGCT	21	-0.063785	0	Other Cells
ostc10_ACTTGTTCAGCTCGCA	21	-0.0929725	0	Other Cells
ostc10_ACTTGTTCATCGTCGG	21	-0.180747	0	Other Cells
ostc10_ACTTGTTGTACCCAAT	21	0.0775204	0	Other Cells
ostc10_ACTTGTTGTAGTGAAT	21	3.4938	3.14299	Other Cells
ostc10_ACTTGTTGTCCAAGTT	21	2.72452	3.25638	Other Cells
ostc10_ACTTGTTGTCCTCCAT	21	-0.133527	0	Other Cells
ostc10_ACTTGTTGTTACTGAC	21	1.89481	1.74383	Other Cells
ostc10_ACTTGTTTCACATACG	21	-0.0498733	0	Other Cells
ostc10_ACTTGTTTCACTTATC	21	2.95354	2.60927	Other Cells
ostc10_ACTTGTTTCCCTAACC	21	0.0488254	0	Other Cells
ostc10_ACTTGTTTCCGCTGTT	21	-0.0301411	0	Other Cells
ostc10_ACTTGTTTCCGTCAAA	21	-0.00314172	0	Other Cells
ostc10_ACTTGTTTCGCCCTTA	21	0.730385	0	Other Cells
ostc10_ACTTGTTTCGGCTACG	21	-0.0792847	0	Other Cells
ostc10_ACTTGTTTCTTGTACT	21	-0.0325673	0	Other Cells
ostc10_ACTTTCAAGAAGAAGC	21	0.0193406	0	Other Cells
ostc10_ACTTTCAAGACTAGAT	21	-0.0232337	0	Other Cells
ostc10_ACTTTCAAGATGGGTC	21	-0.0639692	0	Other Cells
ostc10_ACTTTCAAGGATGGTC	21	-0.0886594	0	Other Cells
ostc10_ACTTTCAAGGCCATAG	21	-0.0515966	0	Other Cells
ostc10_ACTTTCAAGGGAACGG	21	0.0605291	0	Other Cells
ostc10_ACTTTCAAGGGATGGG	21	-0.0195643	0	Other Cells
ostc10_ACTTTCAAGGGTGTGT	21	0.0214902	0	Other Cells
ostc10_ACTTTCAAGTGTCCAT	21	2.92967	3.70725	Other Cells
ostc10_ACTTTCAAGTGTCCCG	21	-0.0103237	0	Other Cells
ostc10_ACTTTCAAGTTAGGTA	21	-0.0152329	0	Other Cells
ostc10_ACTTTCAAGTTGAGTA	21	1.81094	1.68273	Other Cells
ostc10_ACTTTCACAATGTAAG	21	-0.196443	0	Other Cells
ostc10_ACTTTCACACATCTTT	21	-0.00744486	0	Other Cells
ostc10_ACTTTCACACGAAATA	21	2.19498	1.75521	Other Cells
ostc10_ACTTTCACACTCGACG	21	0.491023	0	Other Cells
ostc10_ACTTTCACATGCATGT	21	-0.0176978	0	Other Cells
ostc10_ACTTTCACATGCGCAC	21	0.0118031	0	Other Cells
ostc10_ACTTTCAGTACAAGTA	21	-0.0389475	0	Other Cells
ostc10_ACTTTCAGTACACCGC	21	2.70177	2.80944	Other Cells
ostc10_ACTTTCAGTCAATACC	21	-0.110456	0	Other Cells
ostc10_ACTTTCAGTCTCTCGT	21	-0.0308245	0	Other Cells
ostc10_ACTTTCAGTGCACTTA	21	0.618272	0.52841	Other Cells
ostc10_ACTTTCAGTGGTTTCA	21	-0.0541603	0	Other Cells
ostc10_ACTTTCAGTTCATGGT	21	-0.0679277	0	Other Cells
ostc10_ACTTTCAGTTCGCGAC	21	0.159105	0	Other Cells
ostc10_ACTTTCAGTTTGGGCC	21	0.292494	0	Other Cells
ostc10_ACTTTCATCAACTCTT	21	0.563471	0	Other Cells
ostc10_ACTTTCATCAAGATCC	21	0.0903833	0	Other Cells
ostc10_ACTTTCATCATCACCC	21	0.0483568	0	Other Cells
ostc10_ACTTTCATCCCTAACC	21	0.410514	0	Other Cells
ostc10_ACTTTCATCCGAAGAG	21	0.0121478	0	Other Cells
[truncated: 213,293+ more rows]

## Sheet: Figure4 A
**This table indicates the source of samples for all UGCSCs.
Tumor Sample	UGCSC Number
HNSCC26	6
HNSCC25	1
HNSCC24	0
HNSCC22	0
HNSCC18	53
HNSCC28	0
HNSCC20	31
HNSCC17	14
HNSCC16	3
HNSCC12	3
HNSCC13	0
HNSCC10	0
HNSCC6	2
HNSCC5	1
HNSCC8	0
EAC02	11
EAC01	5
ESC01	0
ESC03	1
ESC02	2
DGC	25
IGC1	24
IGC2	22
IGC3	72
IGC4	17
IGC5	53
MGC1	12
MGC2	70
MGC3	24
EGC	37

## Sheet: Figure4 B,D
*These two tables show the GO functional annotation results of DEGs in UGCSCs in which up-regulated and down-regulated genes were annotated separately. The top 15 significant items in the annotation results were displayed in Figure 4B, D.
Up Regulated Genes GO analysis
UP	ONTOLOGY	ID	Description	GeneRatio	BgRatio	pvalue	p.adjust	qvalue	geneID	Count
GO:0042110	BP	GO:0042110	T cell activation	26/129	464/18670	1.12e-16	3.23e-13	2.27e-13	CCL5/CCR7/CD2/CD27/CD3D/CD3E/CD8B/CORO1A/EOMES/FCER1G/GPR183/IFNG/IL7R/LAG3/PDCD1/PIK3R1/PTPRC/RAC2/RHOH/RORA/SIRPG/TIGIT/TNFRSF18/TNFRSF4/XCL1/ZNF683	26
GO:0051249	BP	GO:0051249	regulation of lymphocyte activation	25/129	485/18670	3.21e-15	4.64e-12	3.26e-12	CCL5/CCR7/CD2/CD27/CD3E/CORO1A/GPR183/HLA-F/IFNG/IL7R/LAG3/PDCD1/PIK3R1/PTPRC/RAC2/SAMSN1/SIRPG/TIGIT/TNFRSF18/TNFRSF4/TRBC2/TRDC/TYROBP/XCL1/ZNF683	25
GO:0002696	BP	GO:0002696	positive regulation of leukocyte activation	21/129	380/18670	1.73e-13	1.67e-10	1.17e-10	CCL3/CCL5/CCR7/CD2/CD27/CD3E/CORO1A/FCER1G/GPR183/HLA-F/IFNG/IL7R/PDCD1/PIK3R1/PTPRC/SIRPG/TNFRSF4/TRBC2/TRDC/TYROBP/XCL1	21
GO:0050867	BP	GO:0050867	positive regulation of cell activation	21/129	394/18670	3.49e-13	2.52e-10	1.77e-10	CCL3/CCL5/CCR7/CD2/CD27/CD3E/CORO1A/FCER1G/GPR183/HLA-F/IFNG/IL7R/PDCD1/PIK3R1/PTPRC/SIRPG/TNFRSF4/TRBC2/TRDC/TYROBP/XCL1	21
GO:0001906	BP	GO:0001906	cell killing	15/129	168/18670	6.72e-13	3.88e-10	2.73e-10	CORO1A/CRTAM/GAPDH/GNLY/GZMB/GZMM/HLA-F/IFNG/IL7R/LAG3/PRF1/PTPRC/SH2D1A/TYROBP/XCL1	15
GO:0007159	BP	GO:0007159	leukocyte cell-cell adhesion	19/129	337/18670	1.92e-12	9.24e-10	6.5e-10	CCL5/CCR7/CD27/CD3E/CORO1A/IFNG/IL7R/ITGA4/ITGB7/LAG3/PDCD1/PIK3R1/PTPRC/RAC2/SELL/SIRPG/TIGIT/TNF/XCL1	19
GO:0030098	BP	GO:0030098	lymphocyte differentiation	19/129	353/18670	4.33e-12	1.79e-09	1.26e-09	CCR7/CD2/CD27/CD3D/CD3E/EOMES/FCER1G/GPR183/IFNG/IL7R/ITGA4/LAG3/PIK3R1/PTPRC/RBPJ/RHOH/RORA/TNFRSF18/ZNF683	19
GO:0050863	BP	GO:0050863	regulation of T cell activation	18/129	314/18670	5.83e-12	2.11e-09	1.48e-09	CCL5/CCR7/CD2/CD27/CD3E/CORO1A/IFNG/IL7R/LAG3/PDCD1/PIK3R1/PTPRC/RAC2/SIRPG/TIGIT/TNFRSF18/XCL1/ZNF683	18
GO:0001819	BP	GO:0001819	positive regulation of cytokine production	21/129	464/18670	7.92e-12	2.54e-09	1.79e-09	CCL3/CCR7/CD2/CD3E/CRTAM/EIF2AK2/FCER1G/GAPDH/GBP5/HLA-F/IFI16/IFNG/PIK3R1/PTPRC/RGCC/RORA/SPON2/TIGIT/TNF/TYROBP/XCL1	21
GO:0030217	BP	GO:0030217	T cell differentiation	16/129	240/18670	9.89e-12	2.63e-09	1.85e-09	CCR7/CD2/CD27/CD3D/CD3E/EOMES/FCER1G/GPR183/IFNG/IL7R/LAG3/PTPRC/RHOH/RORA/TNFRSF18/ZNF683	16
GO:0001909	BP	GO:0001909	leukocyte mediated cytotoxicity	12/129	107/18670	1e-11	2.63e-09	1.85e-09	CORO1A/CRTAM/GZMB/GZMM/HLA-F/IL7R/LAG3/PRF1/PTPRC/SH2D1A/TYROBP/XCL1	12
GO:0051251	BP	GO:0051251	positive regulation of lymphocyte activation	18/129	334/18670	1.63e-11	3.92e-09	2.76e-09	CCL5/CCR7/CD27/CD3E/CORO1A/GPR183/HLA-F/IFNG/IL7R/PDCD1/PIK3R1/PTPRC/SIRPG/TNFRSF4/TRBC2/TRDC/TYROBP/XCL1	18
GO:0022409	BP	GO:0022409	positive regulation of cell-cell adhesion	16/129	255/18670	2.47e-11	5.49e-09	3.86e-09	CCL5/CCR7/CD27/CD3E/CITED2/CORO1A/CXCL13/IFNG/IL7R/ITGA4/PDCD1/PIK3R1/PTPRC/SIRPG/TNF/XCL1	16
GO:0031343	BP	GO:0031343	positive regulation of cell killing	10/129	68/18670	3.61e-11	7.44e-09	5.24e-09	CRTAM/GAPDH/HLA-F/IFNG/LAG3/PRF1/PTPRC/SH2D1A/TYROBP/XCL1	10
GO:0022407	BP	GO:0022407	regulation of cell-cell adhesion	19/129	403/18670	4.3e-11	8.27e-09	5.82e-09	CCL5/CCR7/CD27/CD3E/CITED2/CORO1A/CXCL13/IFNG/IL7R/ITGA4/LAG3/PDCD1/PIK3R1/PTPRC/RGCC/SIRPG/TIGIT/TNF/XCL1	19
GO:0031341	BP	GO:0031341	regulation of cell killing	11/129	98/18670	7.49e-11	1.35e-08	9.51e-09	CRTAM/GAPDH/HLA-F/IFNG/IL7R/LAG3/PRF1/PTPRC/SH2D1A/TYROBP/XCL1	11
GO:0050900	BP	GO:0050900	leukocyte migration	20/129	499/18670	2.27e-10	3.85e-08	2.71e-08	CCL3/CCL5/CCR7/CD2/COL1A1/COL1A2/CORO1A/CXCL13/FCER1G/GPR183/ITGA4/ITGB7/PIK3R1/RAC2/SELL/SIRPG/TNF/TNFRSF18/XCL1/XCL2	20
GO:1903037	BP	GO:1903037	regulation of leukocyte cell-cell adhesion	16/129	304/18670	3.35e-10	4.98e-08	3.5e-08	CCL5/CCR7/CD27/CD3E/CORO1A/IFNG/IL7R/ITGA4/LAG3/PDCD1/PIK3R1/PTPRC/SIRPG/TIGIT/TNF/XCL1	16
GO:0002449	BP	GO:0002449	lymphocyte mediated immunity	17/129	352/18670	3.41e-10	4.98e-08	3.5e-08	CD27/CORO1A/CRTAM/FCER1G/GZMB/GZMM/HLA-F/IL7R/KLRD1/LAG3/PRF1/PTPRC/SH2D1A/TNF/TRBC2/TRDC/XCL1	17
Down Regulated Genes GO analysis
	ONTOLOGY	ID	Description	GeneRatio	BgRatio	pvalue	p.adjust	qvalue	geneID	Count
GO:0042110	BP	GO:0042110	T cell activation	26/129	464/18670	1.12e-16	3.23e-13	2.27e-13	CCL5/CCR7/CD2/CD27/CD3D/CD3E/CD8B/CORO1A/EOMES/FCER1G/GPR183/IFNG/IL7R/LAG3/PDCD1/PIK3R1/PTPRC/RAC2/RHOH/RORA/SIRPG/TIGIT/TNFRSF18/TNFRSF4/XCL1/ZNF683	26
GO:0051249	BP	GO:0051249	regulation of lymphocyte activation	25/129	485/18670	3.21e-15	4.64e-12	3.26e-12	CCL5/CCR7/CD2/CD27/CD3E/CORO1A/GPR183/HLA-F/IFNG/IL7R/LAG3/PDCD1/PIK3R1/PTPRC/RAC2/SAMSN1/SIRPG/TIGIT/TNFRSF18/TNFRSF4/TRBC2/TRDC/TYROBP/XCL1/ZNF683	25
GO:0002696	BP	GO:0002696	positive regulation of leukocyte activation	21/129	380/18670	1.73e-13	1.67e-10	1.17e-10	CCL3/CCL5/CCR7/CD2/CD27/CD3E/CORO1A/FCER1G/GPR183/HLA-F/IFNG/IL7R/PDCD1/PIK3R1/PTPRC/SIRPG/TNFRSF4/TRBC2/TRDC/TYROBP/XCL1	21
GO:0050867	BP	GO:0050867	positive regulation of cell activation	21/129	394/18670	3.49e-13	2.52e-10	1.77e-10	CCL3/CCL5/CCR7/CD2/CD27/CD3E/CORO1A/FCER1G/GPR183/HLA-F/IFNG/IL7R/PDCD1/PIK3R1/PTPRC/SIRPG/TNFRSF4/TRBC2/TRDC/TYROBP/XCL1	21
GO:0001906	BP	GO:0001906	cell killing	15/129	168/18670	6.72e-13	3.88e-10	2.73e-10	CORO1A/CRTAM/GAPDH/GNLY/GZMB/GZMM/HLA-F/IFNG/IL7R/LAG3/PRF1/PTPRC/SH2D1A/TYROBP/XCL1	15
GO:0007159	BP	GO:0007159	leukocyte cell-cell adhesion	19/129	337/18670	1.92e-12	9.24e-10	6.5e-10	CCL5/CCR7/CD27/CD3E/CORO1A/IFNG/IL7R/ITGA4/ITGB7/LAG3/PDCD1/PIK3R1/PTPRC/RAC2/SELL/SIRPG/TIGIT/TNF/XCL1	19
GO:0030098	BP	GO:0030098	lymphocyte differentiation	19/129	353/18670	4.33e-12	1.79e-09	1.26e-09	CCR7/CD2/CD27/CD3D/CD3E/EOMES/FCER1G/GPR183/IFNG/IL7R/ITGA4/LAG3/PIK3R1/PTPRC/RBPJ/RHOH/RORA/TNFRSF18/ZNF683	19
GO:0050863	BP	GO:0050863	regulation of T cell activation	18/129	314/18670	5.83e-12	2.11e-09	1.48e-09	CCL5/CCR7/CD2/CD27/CD3E/CORO1A/IFNG/IL7R/LAG3/PDCD1/PIK3R1/PTPRC/RAC2/SIRPG/TIGIT/TNFRSF18/XCL1/ZNF683	18
GO:0001819	BP	GO:0001819	positive regulation of cytokine production	21/129	464/18670	7.92e-12	2.54e-09	1.79e-09	CCL3/CCR7/CD2/CD3E/CRTAM/EIF2AK2/FCER1G/GAPDH/GBP5/HLA-F/IFI16/IFNG/PIK3R1/PTPRC/RGCC/RORA/SPON2/TIGIT/TNF/TYROBP/XCL1	21
GO:0030217	BP	GO:0030217	T cell differentiation	16/129	240/18670	9.89e-12	2.63e-09	1.85e-09	CCR7/CD2/CD27/CD3D/CD3E/EOMES/FCER1G/GPR183/IFNG/IL7R/LAG3/PTPRC/RHOH/RORA/TNFRSF18/ZNF683	16
GO:0001909	BP	GO:0001909	leukocyte mediated cytotoxicity	12/129	107/18670	1e-11	2.63e-09	1.85e-09	CORO1A/CRTAM/GZMB/GZMM/HLA-F/IL7R/LAG3/PRF1/PTPRC/SH2D1A/TYROBP/XCL1	12
GO:0051251	BP	GO:0051251	positive regulation of lymphocyte activation	18/129	334/18670	1.63e-11	3.92e-09	2.76e-09	CCL5/CCR7/CD27/CD3E/CORO1A/GPR183/HLA-F/IFNG/IL7R/PDCD1/PIK3R1/PTPRC/SIRPG/TNFRSF4/TRBC2/TRDC/TYROBP/XCL1	18
GO:0022409	BP	GO:0022409	positive regulation of cell-cell adhesion	16/129	255/18670	2.47e-11	5.49e-09	3.86e-09	CCL5/CCR7/CD27/CD3E/CITED2/CORO1A/CXCL13/IFNG/IL7R/ITGA4/PDCD1/PIK3R1/PTPRC/SIRPG/TNF/XCL1	16
GO:0031343	BP	GO:0031343	positive regulation of cell killing	10/129	68/18670	3.61e-11	7.44e-09	5.24e-09	CRTAM/GAPDH/HLA-F/IFNG/LAG3/PRF1/PTPRC/SH2D1A/TYROBP/XCL1	10
GO:0022407	BP	GO:0022407	regulation of cell-cell adhesion	19/129	403/18670	4.3e-11	8.27e-09	5.82e-09	CCL5/CCR7/CD27/CD3E/CITED2/CORO1A/CXCL13/IFNG/IL7R/ITGA4/LAG3/PDCD1/PIK3R1/PTPRC/RGCC/SIRPG/TIGIT/TNF/XCL1	19
GO:0031341	BP	GO:0031341	regulation of cell killing	11/129	98/18670	7.49e-11	1.35e-08	9.51e-09	CRTAM/GAPDH/HLA-F/IFNG/IL7R/LAG3/PRF1/PTPRC/SH2D1A/TYROBP/XCL1	11
GO:0050900	BP	GO:0050900	leukocyte migration	20/129	499/18670	2.27e-10	3.85e-08	2.71e-08	CCL3/CCL5/CCR7/CD2/COL1A1/COL1A2/CORO1A/CXCL13/FCER1G/GPR183/ITGA4/ITGB7/PIK3R1/RAC2/SELL/SIRPG/TNF/TNFRSF18/XCL1/XCL2	20
GO:1903037	BP	GO:1903037	regulation of leukocyte cell-cell adhesion	16/129	304/18670	3.35e-10	4.98e-08	3.5e-08	CCL5/CCR7/CD27/CD3E/CORO1A/IFNG/IL7R/ITGA4/LAG3/PDCD1/PIK3R1/PTPRC/SIRPG/TIGIT/TNF/XCL1	16
GO:0002449	BP	GO:0002449	lymphocyte mediated immunity	17/129	352/18670	3.41e-10	4.98e-08	3.5e-08	CD27/CORO1A/CRTAM/FCER1G/GZMB/GZMM/HLA-F/IL7R/KLRD1/LAG3/PRF1/PTPRC/SH2D1A/TNF/TRBC2/TRDC/XCL1	17

## Sheet: Figure4 C
*These two tables show the KEGG annotation results of DEGs in UGCSCs in which up-regulated and down-regulated genes were annotated separately. The significant items in the annotation results were displayed in Figure 4C.
Up Regulated Genes KEGG analysis
	ID	Description	BgRatio	pvalue	p.adjust	qvalue	geneID	Count
hsa05134	hsa05134	Legionellosis	57/8093	6.96759e-05	0.00358971	0.00280141	2921/3576/3303	3
hsa05417	hsa05417	Lipid and atherosclerosis	215/8093	0.000202765	0.00358971	0.00280141	2921/3576/3303/4312	4
hsa05171	hsa05171	Coronavirus disease - COVID-19	232/8093	0.000271741	0.00358971	0.00280141	629/3576/4312/6192	4
hsa05323	hsa05323	Rheumatoid arthritis	93/8093	0.000299833	0.00358971	0.00280141	2921/3576/4312	3
hsa04657	hsa04657	IL-17 signaling pathway	94/8093	0.000309458	0.00358971	0.00280141	2921/3576/4312	3
hsa05219	hsa05219	Bladder cancer	41/8093	0.00160053	0.0154718	0.0120742	3576/4312	2
hsa05120	hsa05120	Epithelial cell signaling in Helicobacter pylori infection	70/8093	0.00460248	0.0381348	0.0297604	2921/3576	2
hsa05150	hsa05150	Staphylococcus aureus infection	96/8093	0.0085063	0.0523349	0.0408421	629/3880	2
hsa04061	hsa04061	Viral protein interaction with cytokine and cytokine receptor	100/8093	0.00920346	0.0523349	0.0408421	2921/3576	2
hsa05146	hsa05146	Amoebiasis	102/8093	0.00956142	0.0523349	0.0408421	2921/3576	2
hsa04064	hsa04064	NF-kappa B signaling pathway	104/8093	0.00992559	0.0523349	0.0408421	2921/3576	2
hsa04915	hsa04915	Estrogen signaling pathway	138/8093	0.0170346	0.082334	0.0642534	3303/3880	2
hsa04621	hsa04621	NOD-like receptor signaling pathway	184/8093	0.0292126	0.124574	0.0972175	2921/3576	2
hsa04062	hsa04062	Chemokine signaling pathway	192/8093	0.0316068	0.124574	0.0972175	2921/3576	2
hsa05167	hsa05167	Kaposi sarcoma-associated herpesvirus infection	194/8093	0.0322174	0.124574	0.0972175	2921/3576	2
hsa00350	hsa00350	Tyrosine metabolism	36/8093	0.0521272	0.188961	0.147465	126	1
hsa00071	hsa00071	Fatty acid degradation	43/8093	0.0619691	0.198076	0.154578	126	1
hsa00620	hsa00620	Pyruvate metabolism	47/8093	0.0675509	0.198076	0.154578	126	1
hsa04060	hsa04060	Cytokine-cytokine receptor interaction	295/8093	0.0686886	0.198076	0.154578	2921/3576	2
hsa04672	hsa04672	Intestinal immune network for IgA production	49/8093	0.0703303	0.198076	0.154578	5284	1
Down Regulated Genes KEGG analysis
	ID	Description	BgRatio	pvalue	p.adjust	qvalue	geneID	Count
hsa04650	hsa04650	Natural killer cell mediated cytotoxicity	131/8093	4.30913e-11	7.97189e-09	5.85134e-09	356/2207/2214/3002/10870/3458/3821/3824/5295/5551/5880/4068/7124/7305	14
hsa05332	hsa05332	Graft-versus-host disease	42/8093	2.72972e-10	2.52499e-08	1.85334e-08	356/3002/3127/3134/3458/3821/3824/5551/7124	9
hsa04060	hsa04060	Cytokine-cytokine receptor interaction	295/8093	3.68271e-08	2.271e-06	1.66691e-06	6348/6352/1236/939/10563/10663/356/3458/3561/9235/3575/7124/8784/7293/6375/6846	16
hsa05330	hsa05330	Allograft rejection	38/8093	9.01506e-08	4.16947e-06	3.06038e-06	356/3002/3127/3134/3458/5551/7124	7
hsa04940	hsa04940	Type I diabetes mellitus	43/8093	2.20884e-07	8.17271e-06	5.99875e-06	356/3002/3127/3134/3458/5551/7124	7
hsa05340	hsa05340	Primary immunodeficiency	38/8093	2.05866e-06	6.34755e-05	4.65908e-05	915/916/926/3561/3575/5788	6
hsa04514	hsa04514	Cell adhesion molecules	149/8093	2.54756e-06	6.73284e-05	4.94188e-05	914/926/3127/3134/3676/3695/5133/5788/6402/201633	10
hsa04640	hsa04640	Hematopoietic cell lineage	99/8093	6.98828e-06	0.000154852	0.000113661	914/915/916/926/3127/3575/3676/7124	8
hsa04061	hsa04061	Viral protein interaction with cytokine and cytokine receptor	100/8093	7.53333e-06	0.000154852	0.000113661	6348/6352/1236/10563/3561/7124/6375/6846	8
hsa05142	hsa05142	Chagas disease	102/8093	8.73186e-06	0.000161539	0.000118569	6348/6352/915/916/356/3458/5295/7124	8
hsa04660	hsa04660	T cell receptor signaling pathway	104/8093	1.00877e-05	0.000169657	0.000124527	915/916/926/3458/5133/5295/5788/7124	8
hsa04612	hsa04612	Antigen processing and presentation	78/8093	1.35696e-05	0.000209197	0.00015355	926/3127/3134/3458/3821/3824/7124	7
hsa04062	hsa04062	Chemokine signaling pathway	192/8093	2.41529e-05	0.000343715	0.000252286	6348/6352/1236/10563/10663/54331/5295/5880/6375/6846	10
hsa05165	hsa05165	Human papillomavirus infection	331/8093	2.80928e-05	0.000371226	0.000272479	1277/1278/5610/356/3134/9636/3676/3695/4599/8638/5295/3516/7124	13
hsa05143	hsa05143	African trypanosomiasis	37/8093	3.38498e-05	0.00041748	0.000306429	356/3040/3043/3458/7124	5
hsa05169	hsa05169	Epstein-Barr virus infection	202/8093	3.73806e-05	0.000432213	0.000317243	915/916/5610/3127/3134/9636/5295/3516/7124/7431	10
hsa05144	hsa05144	Malaria	50/8093	0.000148228	0.00161307	0.00118399	3040/3043/3458/3820/7124	5
hsa05320	hsa05320	Autoimmune thyroid disease	53/8093	0.000195991	0.00201436	0.00147853	356/3002/3127/3134/5551	5
hsa05170	hsa05170	Human immunodeficiency virus 1 infection	212/8093	0.000300119	0.00292222	0.0021449	27350/915/916/356/54331/3134/5295/5880/7124	9
hsa04658	hsa04658	Th1 and Th2 cell differentiation	92/8093	0.00034226	0.00316554	0.0023235	915/916/3127/3458/3561/3516	6

## Sheet: Figure5B
*The "PPIN ALL" table shows the values of ClusteringCoefficient and degree value of each protein in the human PPIN. The UGCSCs table shows the value of ClusteringCoefficient in sub-networks and the Degree of those DEGs in the human PPIN.
PPIN ALL					UGCSCs
name	ClusteringCoefficient	Degree			name	Symbol	ClusteringCoefficient	Degree
ENSP00000000233	0.0442308	65			ENSP00000005178	PDK4	0	321
ENSP00000356737	0.0450831	169			ENSP00000075120	SLC2A3	0.266667	217
ENSP00000280700	0.0396454	182			ENSP00000203629	LAG3	0.345455	329
ENSP00000282728	0.0929588	649			ENSP00000216341	GZMB	0.1	517
ENSP00000344220	0.146845	249			ENSP00000219022	OLFM4	0.333333	266
ENSP00000261813	0.0369797	153			ENSP00000219150	CORO1A	1	174
ENSP00000260385	0.0399145	184			ENSP00000221978	NKG7	0	115
ENSP00000163416	0.0608519	204			ENSP00000225941	ABI3	0	99
ENSP00000367952	0.0600224	95			ENSP00000225964	COL1A1	0.0641026	526
ENSP00000369755	0.113695	175			ENSP00000227348	CRTAM	0.142857	114
ENSP00000366283	0.034573	121			ENSP00000228811	PRR4	0.238095	101
ENSP00000385995	0.0886642	256			ENSP00000229135	IFNG	0.0965517	2217
ENSP00000251102	0.0652952	306			ENSP00000229239	GAPDH	0.06875	3018
ENSP00000402394	0.0467677	249			ENSP00000229402	KLRB1	0.5	239
ENSP00000354669	0.0995477	226			ENSP00000231009	GZMK	0.2	171
ENSP00000199320	0.0773726	93			ENSP00000231061	SPARC	0	348
ENSP00000381064	0.0368421	76			ENSP00000231751	LTF	0.163636	275
ENSP00000350348	0.0366021	239			ENSP00000233057	EIF2AK2	0.1	306
ENSP00000360214	0.0295088	102			ENSP00000233735	REG1A	0.357143	209
ENSP00000356505	0.153268	217			ENSP00000236147	SELL	0.190476	592
ENSP00000046087	0.041005	200			ENSP00000242465	SRGN	0.333333	254
ENSP00000265825	0.0852843	92			ENSP00000246551	HCST	0	109
ENSP00000483814	0.0598112	274			ENSP00000246657	CCR7	0.163636	564
ENSP00000376609	0.0706522	208			ENSP00000248437	TUBA4A	0	146
ENSP00000370299	0.0454671	191			ENSP00000249071	RAC2	0	240
ENSP00000232501	0.063119	165			ENSP00000251595	HBA2	0	255
ENSP00000342136	0.0737697	360			ENSP00000253354	BPIFB1	0.0277778	159
ENSP00000311083	0.0575113	152			ENSP00000257570	OASL	0	93
ENSP00000334876	0.0619491	180			ENSP00000259951	HLA-F	0	126
ENSP00000278612	0.0873238	383			ENSP00000259989	FGFBP2	0	135
ENSP00000257663	0.065478	139			ENSP00000261267	LYZ	0.133333	296
ENSP00000317971	0.0648706	2191			ENSP00000261340	CLEC2D	0	239
ENSP00000393978	0.0345131	224			ENSP00000261523	RORA	0.205263	536
ENSP00000255030	0.119064	1238			ENSP00000262629	TYROBP	0.333333	213
ENSP00000409231	0.0564292	47			ENSP00000263369	MIA	0	130
ENSP00000301585	0.0588235	205			ENSP00000263863	GNLY	0.3	201
ENSP00000347184	0.090416	1071			ENSP00000264553	GZMM	0	349
ENSP00000270800	0.181445	204			ENSP00000265372	CREM	0.333333	514
ENSP00000362946	0.0713601	145			ENSP00000266557	CD27	0.333333	477
ENSP00000222803	0.0614226	118			ENSP00000267012	BIN2	0	101
ENSP00000422037	0.0395293	148			ENSP00000267082	ITGB7	0.4	129
ENSP00000368758	0.0557106	137			ENSP00000274306	GZMA	0.333333	240
ENSP00000331342	0.0449902	295			ENSP00000285670	SAMSN1	0	151
ENSP00000265171	0.0459401	3027			ENSP00000286758	CXCL13	0.464286	355
ENSP00000292476	0.0543901	144			ENSP00000287156	UBE2L6	0.333333	124
ENSP00000358019	0.0487013	56			ENSP00000287641	SST	0.275	799
ENSP00000353292	0.0549575	367			ENSP00000289902	FCER1G	0	176
ENSP00000460964	0.0471464	156			ENSP00000295025	REL	0.102564	914
ENSP00000267202	0.0350968	125			ENSP00000295666	IGFBP7	0.285714	292
ENSP00000382323	0.0819393	172			ENSP00000296026	CXCL3	0.142857	186
ENSP00000323879	0.0499607	124			ENSP00000297268	COL1A2	0.0714286	399
ENSP00000400908	0.0259871	179			ENSP00000300692	CD3D	0.214286	335
ENSP00000223073	0.0372007	181			ENSP00000301258	PSCA	0.181818	289
ENSP00000287859	0.0558984	107			ENSP00000304408	COL3A1	0.0277778	285
ENSP00000347538	0.0565141	194			ENSP00000304697	UBB	0.4	189
ENSP00000375649	0.0267296	265			ENSP00000305647	VAMP5	0	163
ENSP00000328016	0.0495301	135			ENSP00000306157	IL7R	0.7	255
ENSP00000363779	0.134273	310			ENSP00000306512	CXCL8	0.0937198	1840
ENSP00000385205	0.0663506	358			ENSP00000309116	PTPN7	0	81
ENSP00000377275	0.0501631	399			ENSP00000312029	UCP2	0.666667	473
ENSP00000440945	0.108837	234			ENSP00000317331	SSR4	1	294
ENSP00000381102	0.0689655	116			ENSP00000318982	EPSTI1	0	82
ENSP00000317232	0.0354726	201			ENSP00000322788	MMP1	0.230769	608
ENSP00000441497	0.0482866	108			ENSP00000328069	C6orf58	0.2	179
ENSP00000377948	0.0757836	137			ENSP00000328207	TNFRSF18	0.357143	275
ENSP00000347712	0.121229	180			ENSP00000331172	CD8B	0.333333	194
ENSP00000000412	0.0933245	275			ENSP00000331358	GAST	0.286765	581
ENSP00000225275	0.148338	851			ENSP00000333779	EVI2B	0	143
ENSP00000299767	0.109873	340			ENSP00000333994	HBB	0.314286	655
ENSP00000416097	0.0837459	402			ENSP00000334448	GNG2	0	225
ENSP00000354376	0.0556436	101			ENSP00000335062	PDCD1	0.5	415
ENSP00000218548	0.130737	447			ENSP00000344095	ZNF683	0	57
ENSP00000418915	0.0878744	1187			ENSP00000344352	ATF3	0.194444	478
ENSP00000327801	0.115109	323			ENSP00000344479	NR4A2	0.166667	504
ENSP00000216124	0.0554142	305			ENSP00000345206	RBPJ	0.0727273	455
ENSP00000243924	0.103568	1596			ENSP00000348888	PIGR	0.197802	316
ENSP00000269228	0.0752089	359			ENSP00000349477	KLRG1	0.142857	310
ENSP00000365131	0.0669018	311			ENSP00000354566	CD3E	0.5	252
ENSP00000264595	0.0918224	321			ENSP00000355124	KRT19	0.24359	436
ENSP00000450731	0.071728	300			ENSP00000355340	APOBEC3C	0	66
ENSP00000374455	0.0916244	523			ENSP00000356033	TAGAP	0	264
ENSP00000364709	0.105613	566			ENSP00000356224	SYNE1	0	301
ENSP00000229795	0.113076	843			ENSP00000356694	FASLG	0.155172	1183
ENSP00000420384	0.0425532	142			ENSP00000356792	XCL1	0	131
ENSP00000360252	0.036555	284			ENSP00000356793	XCL2	0	60
ENSP00000357564	0.0470245	166			ENSP00000356946	FCGR3A	0	174
ENSP00000485589	0.0439061	318			ENSP00000357113	IFI16	0.666667	165
ENSP00000411565	0.0709485	104			ENSP00000358458	FAM46C	0.333333	281
ENSP00000295256	0.0993635	1188			ENSP00000358490	CD2	0.277778	488
ENSP00000417354	0.0447615	244			ENSP00000359488	GBP5	0	100
ENSP00000354850	0.107521	462			ENSP00000360181	SH2D1A	1	214
ENSP00000381098	0.0480764	202			ENSP00000362116	PGC	0.2	235
ENSP00000264649	0.0362552	130			ENSP00000362608	PIM1	0	132
ENSP00000290649	0.0676265	192			ENSP00000363318	IL2RG	0.142857	310
ENSP00000225719	0.031784	133			ENSP00000363993	PSMB9	0	215
ENSP00000445408	0.0731522	329			ENSP00000364114	HLA-DRB5	0.5	406
ENSP00000260197	0.0607339	194			ENSP00000364802	HSPA1A	0.290909	378
ENSP00000308122	0.0301357	162			ENSP00000365505	PLP2	0	138
ENSP00000296266	0.0939242	208			ENSP00000367196	GLIPR2	0	128
ENSP00000391826	0.103081	1220			ENSP00000368538	TNFRSF4	0.305556	365
ENSP00000314508	0.0945212	956			ENSP00000368664	RGCC	0	364
ENSP00000221930	0.0974353	1141			ENSP00000368699	ISG15	0.327273	165
ENSP00000374443	0.0485324	186			ENSP00000370697	P2RY8	0	210
ENSP00000386289	0.0633311	317			ENSP00000371219	RHOH	0.133333	195
ENSP00000444029	0.0970497	161			ENSP00000371333	KLRD1	0	279
ENSP00000386226	0.0623656	31			ENSP00000371715	ZG16B	0.5	80
ENSP00000220616	0.123926	517			ENSP00000373364	GOLM1	0.2	210
ENSP00000243253	0.0425103	296			ENSP00000377456	REG3A	0.5	156
ENSP00000371152	0.0647414	298			ENSP00000377536	PTTG1	0.266667	399
ENSP00000447378	0.0595641	1365			ENSP00000378145	CCDC109B	0	126
ENSP00000363616	0.0486556	143			ENSP00000378485	MATK	0	179
ENSP00000365938	0.0353265	191			ENSP00000378812	CHCHD2	0	173
ENSP00000461945	0.0435382	191			ENSP00000379531	TMC5	0	178
ENSP00000407586	0.0552616	1601			ENSP00000380227	ITGA4	0.2	321
ENSP00000263054	0.0449351	176			ENSP00000381057	RNASE1	0.1	492
ENSP00000481750	0.109579	53			ENSP00000381601	MX1	0.142857	325
ENSP00000477455	0.130764	527			ENSP00000388620	EOMES	0.25641	414
ENSP00000304422	0.0719737	164			ENSP00000389787	PLEKHF1	0	180
ENSP00000370522	0.0803968	308			ENSP00000391490	AGR2	0.2	249
ENSP00000363976	0.0718297	223			ENSP00000395704	CXCR6	0.333333	148
ENSP00000450838	0.0680497	486			ENSP00000398568	PRF1	0.321429	661
ENSP00000242465	0.0571722	254			ENSP00000398698	TNF	0.0887097	2996
ENSP00000310832	0.0520115	145			ENSP00000402092	SAMD3	0.333333	74
ENSP00000354398	0.0941142	144			ENSP00000409346	CISH	0.179487	578
ENSP00000251047	0.0498983	281			ENSP00000411355	PTPRC	0.127273	797
ENSP00000204726	0.0361378	231			ENSP00000416561	CFB	0	279
ENSP00000374069	0.0689542	136			ENSP00000419085	TIGIT	0.333333	145
ENSP00000267199	0.0832165	93			ENSP00000420384	CST7	0.3	142
ENSP00000269299	0.068333	215			ENSP00000426083	ADH1C	0.2	255
ENSP00000261304	0.0979293	417			ENSP00000427114	FYB	0	238
ENSP00000296411	0.030504	117			ENSP00000428056	PIK3R1	0.25641	599
ENSP00000420076	0.0561105	185			ENSP00000430690	TFF3	0.277778	348
ENSP00000337731	0.124666	207			ENSP00000431254	IGLL5	0	318
ENSP00000356465	0.035369	313			ENSP00000432218	IL32	1	196
ENSP00000362680	0.0636616	859			ENSP00000438038	KLRC1	0.146199	300
ENSP00000478479	0.0383358	203			ENSP00000444198	CITED2	0.155556	496
ENSP00000479153	0.0696021	263			ENSP00000446007	VIM	0.1	582
ENSP00000221466	0.115863	358			ENSP00000447730	CD63	0.137255	615
ENSP00000256255	0.0366914	257			ENSP00000450527	HOPX	0.7	118
ENSP00000384886	0.0480023	185			ENSP00000454157	ZEB2	0.2	519
ENSP00000360645	0.0473261	198			ENSP00000463092	MSMB	0.166667	371
ENSP00000237596	0.0934742	465			ENSP00000474412	CCL5	0.145455	784
ENSP00000316454	0.0658226	268			ENSP00000477908	CCL3	0.0277778	507
ENSP00000480986	0.074746	53			ENSP00000483599	SPON2	0.333333	233
ENSP00000398698	0.0449949	2996
ENSP00000269593	0.116527	245
ENSP00000259711	0.0464135	159
ENSP00000362707	0.0579114	80
ENSP00000451828	0.0433093	1623
ENSP00000233202	0.0678443	355
ENSP00000311300	0.0389189	75
ENSP00000357453	0.0602543	229
ENSP00000295897	0.0380231	3793
ENSP00000317955	0.0921562	503
ENSP00000373539	0.0642567	262
ENSP00000313869	0.0557326	204
ENSP00000269305	0.0347274	3719
ENSP00000275884	0.0563784	92
ENSP00000462333	0.0925538	178
ENSP00000364802	0.148569	378
ENSP00000359540	0.0342756	252
ENSP00000274306	0.181137	240
ENSP00000252486	0.076496	1820
ENSP00000264914	0.0708852	291
ENSP00000284981	0.0664409	1222
ENSP00000348888	0.101909	316
ENSP00000382428	0.155005	334
ENSP00000302665	0.0649995	2378
ENSP00000037243	0.104008	261
ENSP00000256497	0.061705	230
ENSP00000275525	0.15072	608
ENSP00000477815	0.139071	554
ENSP00000322270	0.0267294	287
ENSP00000454229	0.0469651	331
ENSP00000262506	0.0847016	343
ENSP00000216341	0.18268	517
ENSP00000312946	0.0735726	211
ENSP00000262139	0.0887574	169
ENSP00000308938	0.140978	743
ENSP00000207549	0.0511834	168
ENSP00000320935	0.145818	519
ENSP00000274000	0.0369593	142
ENSP00000220809	0.175554	440
ENSP00000265070	0.0741739	872
ENSP00000349305	0.061041	301
ENSP00000379818	0.138095	400
ENSP00000261799	0.109956	693
ENSP00000313756	0.0849007	88
ENSP00000263321	0.103937	1047
ENSP00000379601	0.0692355	464
ENSP00000263341	0.074666	1746
ENSP00000295087	0.0412526	82
ENSP00000333769	0.127116	488
ENSP00000258301	0.0669078	257
ENSP00000351777	0.0742107	269
ENSP00000398568	0.158089	661
ENSP00000346027	0.0370936	154
ENSP00000262839	0.11558	163
ENSP00000311449	0.0870332	241
ENSP00000362656	0.0452791	263
ENSP00000466134	0.0459631	191
ENSP00000357480	0.090462	158
ENSP00000274140	0.0642344	135
ENSP00000310036	0.0920445	1839
ENSP00000217961	0.064487	601
ENSP00000351575	0.0747126	204
ENSP00000261416	0.0557471	143
ENSP00000247933	0.0681604	160
ENSP00000378368	0.062004	275
ENSP00000347839	0.056517	207
ENSP00000217423	0.119695	246
ENSP00000264072	0.098543	151
ENSP00000305603	0.0947546	198
ENSP00000363081	0.17927	541
ENSP00000005587	0.0354287	358
ENSP00000363822	0.0813309	1376
ENSP00000265986	0.199519	252
ENSP00000339328	0.138216	547
ENSP00000339191	0.105391	876
ENSP00000305692	0.0926233	194
ENSP00000300935	0.0703849	395
ENSP00000483552	0.106584	648
ENSP00000380432	0.0336106	5370
ENSP00000357153	0.16827	611
ENSP00000480853	0.050578	203
ENSP00000291700	0.130539	889
ENSP00000304051	0.0965335	185
ENSP00000362465	0.0490101	79
ENSP00000349687	0.0369318	320
ENSP00000335193	0.0760641	135
ENSP00000355651	0.0844754	203
ENSP00000462729	0.0501388	303
ENSP00000318147	0.0476718	165
ENSP00000302413	0.054971	187
ENSP00000266458	0.104447	267
ENSP00000307275	0.0420554	206
ENSP00000370473	0.159466	665
ENSP00000375960	0.104146	512
ENSP00000369293	0.122428	727
ENSP00000367265	0.0246011	428
ENSP00000366673	0.0669818	223
ENSP00000355969	0.0554873	297
ENSP00000325564	0.0380817	164
ENSP00000340409	0.108125	402
ENSP00000295718	0.142396	180
ENSP00000373570	0.115579	488
ENSP00000314606	0.0630397	193
ENSP00000384092	0.0883552	1443
ENSP00000371272	0.0824094	142
ENSP00000323929	0.125771	362
ENSP00000243077	0.141197	325
ENSP00000158771	0.0553975	227
ENSP00000260453	0.0399455	274
ENSP00000302961	0.103163	862
ENSP00000445052	0.0547579	167
ENSP00000310998	0.0413865	220
ENSP00000227266	0.0908099	435
ENSP00000479618	0.0398857	2981
ENSP00000321334	0.159128	232
ENSP00000365256	0.0446372	270
ENSP00000405330	0.0730728	1560
ENSP00000386597	0.0564537	277
ENSP00000393559	0.0769329	217
ENSP00000335153	0.109702	808
ENSP00000424198	0.043609	190
ENSP00000364235	0.0728771	264
ENSP00000268097	0.0586105	165
ENSP00000378328	0.042449	50
ENSP00000366395	0.0505452	117
ENSP00000264382	0.0991074	203
ENSP00000351905	0.110053	329
ENSP00000337354	0.0535039	183
ENSP00000369027	0.0763387	220
ENSP00000338562	0.0664696	175
ENSP00000427130	0.102778	81
ENSP00000351742	0.10268	347
ENSP00000402758	0.121558	502
ENSP00000355920	0.0479538	223
ENSP00000481096	0.0843303	310
ENSP00000318585	0.108608	932
ENSP00000320866	0.09038	977
ENSP00000299314	0.042072	257
ENSP00000444201	0.101949	187
ENSP00000301286	0.0476191	169
ENSP00000318165	0.0673292	286
ENSP00000345344	0.116461	659
ENSP00000256637	0.106914	281
ENSP00000233809	0.137645	586
ENSP00000476960	0.0893796	1408
ENSP00000356198	0.0565574	214
ENSP00000422185	0.0479154	131
ENSP00000450614	0.0225225	37
ENSP00000358715	0.0453389	164
ENSP00000339801	0.095058	183
ENSP00000329471	0.0317981	187
ENSP00000315136	0.035903	122
ENSP00000381567	0.0427196	277
ENSP00000337053	0.0434664	192
ENSP00000379680	0.0305996	238
ENSP00000363397	0.0616526	341
ENSP00000352601	0.0447302	147
ENSP00000264079	0.0550588	375
ENSP00000368022	0.0819639	591
ENSP00000216085	0.0394898	146
ENSP00000225927	0.0392699	214
ENSP00000294258	0.0595912	160
ENSP00000360985	0.033601	169
ENSP00000328524	0.0534826	201
ENSP00000204679	0.0437662	305
ENSP00000378394	0.0600502	200
ENSP00000333298	0.105562	737
ENSP00000369820	0.0620352	149
ENSP00000361562	0.0778561	409
ENSP00000276914	0.0713288	541
ENSP00000349560	0.0475364	132
ENSP00000368976	0.04998	123
ENSP00000297494	0.11612	966
ENSP00000268035	0.12775	485
ENSP00000361405	0.0834748	1528
ENSP00000365569	0.0993092	317
ENSP00000318821	0.0892203	196
ENSP00000315152	0.033189	99
ENSP00000354040	0.0943701	305
ENSP00000346839	0.0514637	2238
ENSP00000309457	0.0367301	95
ENSP00000299427	0.0392941	178
ENSP00000451261	0.0698062	187
ENSP00000264380	0.0659959	218
ENSP00000300055	0.1	421
ENSP00000262812	0.034386	76
ENSP00000301464	0.103499	181
ENSP00000264065	0.043875	102
ENSP00000268695	0.0651143	257
ENSP00000275300	0.0522007	227
ENSP00000243662	0.0320313	264
ENSP00000345656	0.0546801	269
ENSP00000258198	0.0376238	101
ENSP00000001008	0.0942243	267
ENSP00000342710	0.175096	167
ENSP00000274192	0.0648618	198
ENSP00000410452	0.112834	356
ENSP00000369547	0.072494	228
ENSP00000309124	0.173119	320
ENSP00000365858	0.117888	562
ENSP00000435355	0.0864268	103
ENSP00000438615	0.0884193	202
ENSP00000341539	0.0452542	83
ENSP00000372274	0.0362133	168
ENSP00000285735	0.149605	162
ENSP00000355361	0.167117	595
ENSP00000342850	0.0881226	145
ENSP00000280614	0.0601948	176
ENSP00000256953	0.0473395	147
ENSP00000238508	0.0393467	200
ENSP00000357705	0.127772	483
ENSP00000463752	0.0685917	141
ENSP00000228280	0.130096	1069
ENSP00000325240	0.0424345	382
ENSP00000409346	0.154096	578
ENSP00000482907	0.0525583	170
ENSP00000311760	0.116624	97
ENSP00000265372	0.0999765	514
ENSP00000215739	0.0396102	170
ENSP00000356033	0.0660502	264
ENSP00000302150	0.12058	1205
ENSP00000290374	0.0762705	163
ENSP00000370543	0.0540493	262
ENSP00000263923	0.110859	886
ENSP00000242057	0.137444	706
ENSP00000409382	0.0537281	96
ENSP00000367668	0.114273	252
ENSP00000380489	0.117089	578
ENSP00000347942	0.129517	551
ENSP00000359866	0.091835	242
ENSP00000366863	0.102079	297
ENSP00000341189	0.141458	590
ENSP00000323853	0.0656566	45
ENSP00000200676	0.0979381	292
ENSP00000452786	0.126003	326
ENSP00000412237	0.074378	2247
ENSP00000340761	0.027984	103
ENSP00000283921	0.146852	311
ENSP00000218388	0.150271	709
ENSP00000263918	0.0353776	197
ENSP00000333657	0.109524	143
ENSP00000295006	0.133333	415
ENSP00000261177	0.0550874	140
ENSP00000219070	0.112102	1006
ENSP00000483825	0.128982	738
ENSP00000249647	0.067836	174
ENSP00000323555	0.0967604	69
ENSP00000342538	0.0590986	158
ENSP00000340811	0.0594059	101
ENSP00000296161	0.0643486	155
ENSP00000358909	0.0435755	167
ENSP00000376899	0.0485036	153
ENSP00000387907	0.0697674	44
ENSP00000348429	0.050181	190
ENSP00000293328	0.136439	786
ENSP00000367972	0.120155	347
ENSP00000381588	0.0880519	356
ENSP00000454207	0.167363	360
ENSP00000244221	0.0341919	149
ENSP00000284486	0.0601596	239
ENSP00000398523	0.0709586	436
ENSP00000397261	0.0309346	336
ENSP00000302895	0.0567605	158
ENSP00000407487	0.0408679	152
ENSP00000391088	0.0480682	149
ENSP00000415786	0.0738575	468
ENSP00000356042	0.0870235	637
ENSP00000315680	0.0359889	267
ENSP00000221996	0.0746758	401
ENSP00000273963	0.0416667	48
ENSP00000306253	0.100496	480
ENSP00000311513	0.0354494	192
ENSP00000372295	0.0869354	321
ENSP00000233813	0.118532	362
ENSP00000379097	0.16967	578
ENSP00000343445	0.0695119	132
ENSP00000381333	0.12455	425
ENSP00000295025	0.122212	914
ENSP00000384264	0.0539257	332
ENSP00000411528	0.0957312	199
ENSP00000480828	0.0454253	383
ENSP00000344741	0.0666411	396
ENSP00000273550	0.0668798	422
ENSP00000356438	0.0961351	1153
ENSP00000011473	0.0479231	173
ENSP00000340913	0.127641	301
ENSP00000374328	0.044866	82
ENSP00000463027	0.0852757	416
ENSP00000479598	0.0862745	171
ENSP00000384537	0.0490585	294
ENSP00000358525	0.0783083	1760
ENSP00000285018	0.148884	304
ENSP00000267953	0.159517	362
ENSP00000329654	0.0427203	164
ENSP00000379901	0.053389	230
ENSP00000438388	0.0437391	192
ENSP00000384018	0.126939	450
ENSP00000308595	0.139683	36
ENSP00000368592	0.0553896	176
ENSP00000272233	0.145599	195
ENSP00000378028	0.049896	283
ENSP00000367038	0.0418587	217
ENSP00000333994	0.0924388	655
ENSP00000284984	0.0725735	319
ENSP00000357702	0.0363433	147
ENSP00000369014	0.0368711	160
ENSP00000483721	0.0685779	152
ENSP00000356832	0.114875	401
ENSP00000278927	0.132908	221
ENSP00000378974	0.0728292	1755
ENSP00000409906	0.0354317	171
ENSP00000226730	0.0715375	2527
ENSP00000256367	0.0678651	208
ENSP00000362082	0.139147	428
ENSP00000484824	0.14167	736
ENSP00000428324	0.0581236	115
ENSP00000401749	0.0479651	129
ENSP00000357981	0.0697472	186
ENSP00000265310	0.0939125	268
ENSP00000324343	0.0297092	150
ENSP00000387699	0.0847015	1726
ENSP00000377779	0.0310757	172
ENSP00000362935	0.0657383	193
ENSP00000359596	0.032739	139
ENSP00000358358	0.059216	110
ENSP00000380565	0.101742	291
ENSP00000261023	0.172558	350
ENSP00000333433	0.0346282	184
ENSP00000228820	0.0471065	174
ENSP00000295731	0.120908	543
ENSP00000303394	0.123361	872
ENSP00000313581	0.107212	190
ENSP00000379350	0.129091	462
ENSP00000360472	0.0647113	272
ENSP00000298248	0.0308868	248
ENSP00000355865	0.0859019	820
ENSP00000340943	0.123332	249
ENSP00000400175	0.0964471	736
ENSP00000355180	0.0531434	218
ENSP00000261037	0.0444998	220
ENSP00000223095	0.140869	702
ENSP00000336783	0.0239108	141
ENSP00000235382	0.0685849	337
ENSP00000280979	0.0575825	238
ENSP00000361359	0.124043	987
ENSP00000297679	0.0399453	86
ENSP00000293549	0.104604	816
ENSP00000245787	0.0870356	276
ENSP00000266556	0.0539222	122
ENSP00000268876	0.0355005	171
ENSP00000265081	0.0936779	198
ENSP00000477587	0.0814646	311
ENSP00000332706	0.0232313	283
ENSP00000306512	0.0798786	1840
ENSP00000311032	0.0609371	2433
ENSP00000261254	0.11148	902
ENSP00000322421	0.0930204	257
ENSP00000299886	0.0514454	226
ENSP00000343223	0.141859	280
ENSP00000369586	0.137409	255
ENSP00000343676	0.120491	138
ENSP00000361818	0.0685035	345
ENSP00000289119	0.0480853	159
ENSP00000341208	0.12371	657
ENSP00000276571	0.141486	676
ENSP00000381072	0.125612	340
ENSP00000368966	0.140504	229
ENSP00000314444	0.0559342	185
ENSP00000011898	0.0596336	253
ENSP00000244763	0.0266635	206
ENSP00000380605	0.0408054	184
ENSP00000369643	0.0798535	196
ENSP00000256460	0.0661947	226
ENSP00000298832	0.0506275	206
ENSP00000363134	0.120207	262
ENSP00000301420	0.110107	253
ENSP00000348521	0.094849	259
ENSP00000371548	0.0805658	182
ENSP00000480824	0.0445489	194
ENSP00000355995	0.0936096	251
ENSP00000411250	0.0901036	251
ENSP00000254260	0.0288429	188
ENSP00000380697	0.171511	347
ENSP00000345868	0.0583226	125
ENSP00000368683	0.106148	1231
ENSP00000259467	0.0564232	207
ENSP00000249330	0.0938961	176
ENSP00000364412	0.0577383	209
ENSP00000415556	0.097561	83
ENSP00000329418	0.153298	628
ENSP00000264709	0.112415	795
ENSP00000262186	0.0962424	374
ENSP00000221452	0.173377	525
ENSP00000314151	0.151873	690
ENSP00000251595	0.0868921	255
ENSP00000337501	0.0551416	122
ENSP00000269571	0.0549613	1653
ENSP00000333821	0.117087	259
ENSP00000414303	0.077961	1771
ENSP00000287590	0.0412141	190
ENSP00000384273	0.115401	802
ENSP00000338814	0.0699712	221
ENSP00000440864	0.148114	595
ENSP00000252723	0.131506	1224
ENSP00000354020	0.0680441	121
ENSP00000372221	0.139685	704
ENSP00000397900	0.0469849	164
ENSP00000419313	0.143658	224
ENSP00000274217	0.0439339	230
ENSP00000356426	0.128534	473
ENSP00000234701	0.0770143	316
ENSP00000478570	0.0556786	2946
ENSP00000401645	0.168191	410
ENSP00000380250	0.052283	152
ENSP00000369129	0.0738157	174
ENSP00000303758	0.0314468	206
ENSP00000385675	0.046794	3186
ENSP00000167106	0.089909	156
ENSP00000306449	0.0611958	233
ENSP00000386884	0.106933	1202
ENSP00000369071	0.139698	352
ENSP00000363869	0.0551374	192
ENSP00000304915	0.119267	1433
ENSP00000394863	0.0391763	363
ENSP00000380638	0.118603	404
ENSP00000296181	0.0575484	125
ENSP00000325775	0.0767985	132
ENSP00000363492	0.110533	340
ENSP00000343027	0.0582425	213
ENSP00000245957	0.0625501	87
ENSP00000279783	0.0666667	25
ENSP00000480443	0.0621309	128
ENSP00000315070	0.0583385	99
ENSP00000355675	0.0776675	156
ENSP00000366248	0.158871	599
ENSP00000380553	0.0568223	317
ENSP00000001146	0.0486364	176
ENSP00000453281	0.0464792	137
ENSP00000370023	0.0508127	198
ENSP00000367942	0.0980526	297
ENSP00000223528	0.0565213	377
ENSP00000254624	0.0350463	140
ENSP00000318437	0.0699405	64
ENSP00000290167	0.135525	484
ENSP00000353104	0.105913	291
ENSP00000301175	0.038307	205
ENSP00000354432	0.0464135	79
ENSP00000333097	0.0783159	192
ENSP00000250124	0.0381608	139
ENSP00000234160	0.0543774	194
ENSP00000365019	0.023629	107
ENSP00000350949	0.0356025	72
ENSP00000478319	0.109101	565
ENSP00000306459	0.0575575	255
ENSP00000362613	0.077544	149
ENSP00000349856	0.0446532	150
ENSP00000454699	0.0368996	99
ENSP00000276431	0.1474	757
ENSP00000386840	0.036725	214
ENSP00000261891	0.0575056	104
ENSP00000362710	0.0964001	108
ENSP00000403042	0.0802497	229
ENSP00000320043	0.0336098	214
ENSP00000230990	0.131379	689
ENSP00000296292	0.0567293	72
ENSP00000299626	0.0361801	161
ENSP00000366093	0.0795929	207
ENSP00000482546	0.0423573	181
ENSP00000325548	0.0234388	291
ENSP00000482437	0.0402098	209
ENSP00000461388	0.064514	174
ENSP00000346466	0.039829	139
ENSP00000221496	0.103972	380
ENSP00000361302	0.0774363	252
ENSP00000350256	0.228996	259
ENSP00000362799	0.128471	74
ENSP00000445675	0.0675861	294
ENSP00000252677	0.0893037	228
ENSP00000290552	0.071843	197
ENSP00000378326	0.0662395	294
ENSP00000317580	0.124686	431
ENSP00000404100	0.10678	558
ENSP00000231572	0.126719	432
ENSP00000279575	0.0727204	103
ENSP00000308772	0.0511364	33
ENSP00000448220	0.11477	269
ENSP00000361143	0.0354386	76
ENSP00000355986	0.0511848	211
ENSP00000424838	0.0668145	165
ENSP00000450962	0.078277	255
ENSP00000310861	0.0722389	227
ENSP00000310303	0.10084	119
ENSP00000216024	0.0617181	110
ENSP00000255688	0.0535536	119
ENSP00000480474	0.0601437	135
ENSP00000258443	0.098532	635
ENSP00000304169	0.0728696	604
ENSP00000270172	0.0840736	354
ENSP00000355996	0.0366352	224
ENSP00000362863	0.0474657	130
ENSP00000354511	0.0841985	764
ENSP00000482396	0.0428652	198
ENSP00000335040	0.0902737	102
ENSP00000359567	0.100395	231
ENSP00000229633	0.0236559	31
ENSP00000232219	0.118672	241
ENSP00000289746	0.0528173	348
ENSP00000355377	0.0436036	75
ENSP00000405577	0.0454546	221
ENSP00000415056	0.0809384	155
ENSP00000353331	0.05554	147
ENSP00000446485	0.0344794	144
ENSP00000264228	0.04182	209
ENSP00000358931	0.0403393	257
ENSP00000344456	0.074697	1236
ENSP00000430100	0.0329146	200
ENSP00000333813	0.0366483	181
ENSP00000366354	0.0808081	45
ENSP00000440847	0.0992258	125
ENSP00000356404	0.0543143	177
ENSP00000299001	0.106854	293
ENSP00000351947	0.0428571	120
ENSP00000382213	0.115981	472
ENSP00000261534	0.0716184	213
ENSP00000266483	0.0393455	148
ENSP00000369210	0.0669811	160
ENSP00000376658	0.0529401	384
ENSP00000260762	0.0524703	236
ENSP00000296589	0.0684246	352
ENSP00000297258	0.0604174	342
ENSP00000242208	0.0848284	329
ENSP00000361915	0.106417	216
ENSP00000370115	0.113416	315
ENSP00000417063	0.110837	29
ENSP00000258821	0.0336391	109
ENSP00000272369	0.106712	322
ENSP00000231706	0.0517965	124
ENSP00000444198	0.0970267	496
ENSP00000268129	0.0550551	297
ENSP00000361060	0.0677745	269
ENSP00000275764	0.0771189	285
ENSP00000363371	0.045445	98
ENSP00000298556	0.133428	1147
ENSP00000362410	0.0913208	425
ENSP00000345849	0.0867021	367
ENSP00000239891	0.0357316	129
ENSP00000285670	0.0309051	151
ENSP00000348944	0.162569	267
ENSP00000245451	0.098296	973
ENSP00000272732	0.0572716	112
ENSP00000265843	0.0494902	191
ENSP00000367059	0.0671962	137
ENSP00000300255	0.0563609	122
ENSP00000252744	0.0881067	162
ENSP00000407763	0.205853	64
ENSP00000228251	0.0494391	199
ENSP00000352208	0.0406609	197
ENSP00000297477	0.0427829	123
ENSP00000259915	0.124679	803
ENSP00000439985	0.046798	29
ENSP00000225235	0.0546476	89
ENSP00000222725	0.101743	327
ENSP00000349078	0.1018	399
ENSP00000309092	0.0754365	123
ENSP00000428280	0.0765823	80
ENSP00000368104	0.117141	801
ENSP00000358365	0.0352764	132
ENSP00000254029	0.030991	75
ENSP00000323435	0.0404501	119
ENSP00000360644	0.0454353	169
ENSP00000308750	0.0318066	132
ENSP00000320893	0.0666277	59
ENSP00000217131	0.0449815	168
ENSP00000265963	0.0542903	162
ENSP00000323588	0.104488	872
ENSP00000265165	0.110524	796
ENSP00000350162	0.037583	262
ENSP00000257248	0.0895912	248
ENSP00000341021	0.0710276	193
ENSP00000310593	0.0421859	170
ENSP00000229239	0.0407567	3018
ENSP00000460971	0.0738227	323
ENSP00000219299	0.0531313	100
ENSP00000416606	0.0878989	417
ENSP00000354888	0.0919298	76
ENSP00000416996	0.239498	418
ENSP00000393275	0.0454362	173
ENSP00000310120	0.0392647	158
ENSP00000358617	0.0383744	193
ENSP00000297261	0.0783201	1437
ENSP00000358535	0.0430128	389
ENSP00000266560	0.0331209	127
ENSP00000322181	0.0540796	201
ENSP00000334665	0.0870796	226
ENSP00000261183	0.0478747	150
ENSP00000262644	0.0680783	287
ENSP00000238618	0.0315889	206
ENSP00000357384	0.0728795	184
ENSP00000360138	0.0309181	173
ENSP00000286067	0.0340557	153
ENSP00000296135	0.0546584	161
ENSP00000376930	0.0375677	168
ENSP00000321797	0.112616	849
ENSP00000366682	0.0458598	202
ENSP00000326570	0.0505707	295
ENSP00000355082	0.0369708	130
ENSP00000232217	0.0701754	153
ENSP00000334642	0.0438385	87
ENSP00000002125	0.0713805	55
ENSP00000233242	0.0863866	853
ENSP00000342056	0.0860233	382
ENSP00000348645	0.0261126	179
ENSP00000415115	0.0610526	76
ENSP00000439768	0.0531947	164
ENSP00000262290	0.103044	183
ENSP00000406773	0.128759	158
ENSP00000367755	0.034808	366
ENSP00000318820	0.120686	324
ENSP00000278572	0.0396511	195
ENSP00000364694	0.0537542	205
ENSP00000446743	0.0329724	128
ENSP00000352561	0.1449	401
ENSP00000368164	0.0421934	113
ENSP00000271628	0.0345564	102
ENSP00000436552	0.0461539	105
ENSP00000258955	0.0486842	96
ENSP00000364028	0.101205	377
ENSP00000285871	0.0560387	46
ENSP00000354728	0.0481769	214
ENSP00000360938	0.0886455	166
ENSP00000319851	0.03714	168
ENSP00000368793	0.0504909	93
ENSP00000481862	0.0477677	132
ENSP00000390331	0.0621849	85
ENSP00000368881	0.0360344	181
ENSP00000370718	0.0728733	166
ENSP00000357199	0.0646465	55
ENSP00000319817	0.0589423	223
ENSP00000478305	0.0583755	419
ENSP00000384223	0.0505237	155
ENSP00000248306	0.177055	82
ENSP00000269844	0.0611881	101
ENSP00000363478	0.0456886	112
ENSP00000357829	0.0477118	79
ENSP00000253233	0.0976584	121
ENSP00000371345	0.0701754	58
ENSP00000470478	0.0710554	88
ENSP00000354920	0.0578697	147
ENSP00000354612	0.0932417	379
ENSP00000469836	0.0331766	88
ENSP00000259469	0.0291139	80
ENSP00000350874	0.0487062	73
ENSP00000431287	0.0802892	73
ENSP00000248958	0.0297214	171
ENSP00000438689	0.0593531	217
ENSP00000485444	0.0610002	184
ENSP00000255189	0.027332	107
ENSP00000356202	0.0497081	110
ENSP00000225371	0.180413	226
ENSP00000357869	0.0352941	136
ENSP00000379201	0.0653728	89
ENSP00000002165	0.0641192	193
ENSP00000294053	0.0322284	181
ENSP00000465930	0.05774	484
ENSP00000389176	0.117597	176
ENSP00000321706	0.0606635	211
ENSP00000356541	0.06	100
ENSP00000322991	0.0745694	141
ENSP00000361748	0.0747475	55
ENSP00000029410	0.0825586	252
ENSP00000357979	0.0740506	138
ENSP00000261369	0.0571429	126
ENSP00000313571	0.122138	332
ENSP00000417038	0.0508169	206
ENSP00000387050	0.0466989	162
ENSP00000367891	0.123649	332
ENSP00000481421	0.0765901	78
[truncated: 18,447 more rows]
