# Supplementary material for: Pan-Cancer Single-Cell Analysis Reveals the Core Factors and Pathway in Specific Cancer Stem Cells of Upper Gastrointestinal Cancer
Source: Front Bioeng Biotechnol. 2022 May 13;10:849798. doi: 10.3389/fbioe.2022.849798 (PMC9136039; doi:10.3389/fbioe.2022.849798)
Supplement: Supplementary file 1 [file DataSheet3.ZIP › Additional files/UGCSCs_vs_Normal_cells_diffgenes.csv]

GeneSymbol	avg_logFC	p_value	States
ZG16B	10.54263766	0	up
LYZ	10.18043487	0	up
KRT17	9.264845302	0	up
KRT14	8.671671679	0	up
MTRNR2L2	8.389193383	0	up
AZGP1	8.369451764	0	up
LTF	8.254373113	0	up
SAA1	8.164880667	0	up
CRISP3	7.556757131	0	up
SAA2	7.473111962	0	up
PIGR	7.439674601	0	up
BPIFB1	7.228687376	0	up
EPCAM	7.107088731	0	up
C6orf58	6.860992595	0	up
DMBT1	6.802691451	0	up
TCN1	6.796072239	0	up
KRT6A	6.51773048	0	up
MMP7	6.197736076	0	up
CLDN4	6.167424985	0	up
LCN2	6.115650732	0	up
KRT8	6.103073689	0	up
TACSTD2	6.076546123	0	up
KRT19	5.958584126	0	up
TFF3	5.931154976	0	up
KRT5	5.919317091	0	up
ODAM	5.902190039	0	up
MIR4461	5.890277276	0	up
AGR2	5.783711653	0	up
CEACAM6	5.582314031	0	up
ALDH3A1	5.501144246	0	up
WFDC2	5.464063847	0	up
KRT18	5.279830806	0	up
KRT7	5.236754734	0	up
C17orf76-AS1	5.187282836	0	up
GPX2	5.164903802	0	up
RPL13AP5	5.125989282	0	up
CXCL3	5.051449341	0	up
MTRNR2L1	4.972771023	0	up
RPL21P28	4.816824355	0	up
C19orf10	4.803455663	0	up
EFNA1	4.615703363	0	up
MUC5B	4.610528188	0	up
UPK3BL	4.562293307	0	up
TFF1	4.462975571	0	up
PI3	4.235005296	0	up
GAS5	4.111484591	0	up
CXCL17	4.100581229	0	up
SERPINB5	4.080608529	0	up
KRT6B	4.068363743	0	up
TSPAN8	4.029985393	0	up
PGC	4.006470386	0	up
FXYD3	3.993198311	0	up
MTRNR2L10	3.978922968	0	up
KRT23	3.916390759	0	up
TMEM66	3.842743721	0	up
ID1	3.831785466	0	up
GCNT3	3.826605287	0	up
TSPAN1	3.811794859	0	up
CLDN1	3.811401322	0	up
TM4SF1	3.804223827	0	up
CDH1	3.730715805	0	up
PPAP2C	3.725532895	0	up
MAGEA4	3.71599614	0	up
UGDH-AS1	3.670056634	0	up
OLFM4	3.66305483	0	up
FAM3D	3.657642376	0	up
AGR3	3.652648956	0	up
ELF3	3.626741924	0	up
EHF	3.581207213	0	up
RPS17L	3.570402172	0	up
GOLM1	3.484038258	0	up
MIR205HG	3.478371229	0	up
CLDN7	3.431378541	0	up
PRSS8	3.410234275	0	up
GABRP	3.382702854	0	up
CLDN3	3.354512934	0	up
GALE	3.329295471	0	up
KIAA1324	3.31189258	0	up
REG1A	3.303436114	0	up
PDZK1IP1	3.292620021	0	up
TRIM16L	3.288247497	0	up
C22orf28	3.270267883	0	up
LAMB3	3.262476619	0	up
S100A14	3.256061436	0	up
PPAPDC1B	3.244219018	0	up
CYP4F11	3.168104302	0	up
SDC4	3.166893621	0	up
KRTCAP3	3.163465166	0	up
MMP1	3.15402338	0	up
F11R	3.137855091	0	up
IDO1	3.12458552	0	up
KRT15	3.117208357	0	up
KRT6C	3.111752213	0	up
H3F3AP4	3.110667284	0	up
CD24	3.108532818	0	up
MLANA	3.076431365	0	up
DSG3	3.073534448	0	up
PYCR1	3.050470926	0	up
PKP1	3.030667163	0	up
SRPR	3.028157311	0	up
ANXA3	3.019336048	0	up
CTSL1	3.012490287	0	up
MPZL2	2.994521796	0	up
MUC6	2.985531708	0	up
LOC550643	2.981000881	0	up
GJB2	2.978897437	0	up
HNRNPA1P10	2.976919436	0	up
SPINT1	2.955050264	0	up
TP63	2.853972	0	up
CXADR	2.837369815	0	up
SPDEF	2.827549031	0	up
PRR15L	2.80406301	0	up
NAPRT1	2.803172691	0	up
PIGY	2.780334189	0	up
GAST	2.758771424	0	up
DSP	2.757955996	0	up
SFN	2.743640468	0	up
MLPH	2.735486432	0	up
C1orf63	2.728172627	0	up
C3orf37	2.728030086	0	up
CA2	2.71208638	0	up
LOC284454	2.700907499	0	up
NHP2L1	2.69617558	0	up
MTRNR2L6	2.694871675	0	up
SF3B14	2.690390307	0	up
CIRH1A	2.68450327	0	up
SCD	2.668822789	0	up
TOMM6	2.655918463	0	up
EFCAB4A	2.653349154	0	up
MSMB	2.616770345	0	up
LAMA3	2.616022041	0	up
ATP1B1	2.615438067	0	up
SERPINA1	2.566696584	0	up
C16orf80	2.546495465	0	up
HIAT1	2.545389211	0	up
TMEM183B	2.52847694	0	up
DSG2	2.514333539	0	up
PLEK2	2.513910969	0	up
GPR56	2.503747237	0	up
GJB5	2.488294685	0	up
CDH3	2.43275131	0	up
CHRM3	2.427133885	0	up
PTPLAD1	2.424134734	0	up
RAB25	2.423764336	0	up
LOC152217	2.416788086	0	up
PTPRF	2.40746612	0	up
HIST2H2AA3	2.37984672	0	up
C20orf111	2.364857301	0	up
DDR1	2.338703904	0	up
FAM3B	2.334090824	0	up
LDLR	2.326404331	0	up
PPP1R1B	2.316240216	0	up
GALNT3	2.296129859	0	up
FUT2	2.292953264	0	up
SLC44A4	2.289763721	0	up
RNF5P1	2.286635519	0	up
RHBDL2	2.282218052	0	up
AP1M2	2.27645591	0	up
ITGB8	2.274865838	0	up
SNHG16	2.243647979	0	up
AQP5	2.233907196	0	up
ASTN2	2.209699574	0	up
ZNF259	2.206715331	0	up
PKP3	2.20425612	0	up
SCNN1A	2.199058634	0	up
CKMT1B	2.198168996	0	up
MIA	2.189751079	0	up
SNHG5	2.186775329	0	up
STAP2	2.183132695	0	up
DANCR	2.173920544	0	up
ATP2C2	2.171370245	0	up
EDN1	2.146220921	0	up
KIAA0020	2.144424956	0	up
CEACAM5	2.139686021	0	up
MATR3	2.13604746	0	up
LAD1	2.129528392	0	up
IRF6	2.12577357	0	up
KLF5	2.087260228	0	up
ESRG	2.079151835	0	up
CSDA	2.07108279	0	up
PLA2G4B	2.062613896	0	up
NRD1	2.049896914	0	up
C22orf32	2.033625162	0	up
TEN1	2.023597984	0	up
C12orf44	2.023247067	0	up
MUC4	2.022979081	0	up
ST6GALNAC1	2.018944399	0	up
CNIH	2.013373715	0	up
REG3A	2.010818885	0	up
SBDSP1	2.006628799	0	up
GJB3	1.999099455	0	up
CBLC	1.99520179	0	up
SLC12A2	1.98214684	0	up
PLEKHS1	1.979311418	0	up
SPINK1	1.97282642	0	up
C19orf33	1.966231846	0	up
KIAA0146	1.959868559	0	up
NPIP	1.955842308	0	up
TSPAN15	1.935213108	0	up
CRB3	1.931096416	0	up
TOM1L1	1.92336617	0	up
LPIN3	1.91438728	0	up
CDCP1	1.905628065	0	up
TMEM125	1.897547128	0	up
B3GNT3	1.895808487	0	up
HMGCS2	1.879839736	0	up
SLC12A8	1.877591144	0	up
SLC5A1	1.871680022	0	up
ERN2	1.843269956	0	up
SERINC2	1.837446904	0	up
VSIG2	1.834531169	0	up
LOC401397	1.807873917	0	up
SLC6A14	1.799558106	0	up
MUC1	1.797645811	0	up
S100P	1.79372437	0	up
ESRP1	1.783536769	0	up
RBM47	1.778814115	0	up
TFAP2C	1.759830983	0	up
DSC2	1.743685615	0	up
MTRNR2L3	1.738631258	0	up
FUT3	1.738383089	0	up
HNRPDL	1.731413846	0	up
C1orf210	1.720937753	0	up
SLMO2	1.718206051	0	up
AGPAT6	1.718119517	0	up
FAM84A	1.717434881	0	up
PDXDC2P	1.714862923	0	up
GLT25D1	1.710757105	0	up
LRG1	1.696532189	0	up
B3GNT6	1.689655674	0	up
KIAA0247	1.687336834	0	up
SMEK2	1.653396174	0	up
TMPRSS2	1.642978268	0	up
TMC4	1.629230573	0	up
RAB3D	1.599399795	0	up
PKP2	1.595713232	0	up
MRP63	1.579349178	0	up
ABCC3	1.578305496	0	up
FLJ31306	1.565275823	0	up
MAL2	1.553620863	0	up
TMC5	1.552729173	0	up
FUT6	1.549631483	0	up
DSC3	1.544813191	0	up
STARD10	1.543325312	0	up
SERF1B	1.521192604	0	up
KLK7	1.51424118	0	up
SDHAP2	1.510428383	0	up
HID1	1.508698658	0	up
ITFG3	1.506749225	0	up
MBOAT1	1.92442192	1.33E-297	up
SPINT2	4.580561318	2.40E-296	up
CRNDE	1.522893257	9.74E-294	up
EPS8L1	1.663773017	3.59E-293	up
KLK11	4.133430405	9.22E-291	up
CREB3L4	3.075918457	1.98E-288	up
PVRL4	2.064421303	2.14E-288	up
DMKN	1.88251583	2.12E-287	up
FHL2	2.189687922	1.84E-282	up
NQO1	3.693209243	1.43E-276	up
GSTO2	1.993869056	1.01E-275	up
CHP1	3.448951501	8.41E-273	up
TRPV4	1.733139091	1.77E-270	up
TPD52L1	3.946823472	1.86E-267	up
AFMID	1.664934004	1.21E-266	up
ALG1L	2.207683743	4.49E-265	up
RNF128	1.881857841	5.01E-265	up
TUFT1	2.123282445	6.48E-263	up
SDC1	4.687230077	1.98E-261	up
GALNT7	1.617343775	4.82E-251	up
KRT16	3.819149624	7.56E-249	up
TESC	1.654328242	1.03E-246	up
SLC39A11	2.84405396	2.71E-245	up
TSPAN13	2.406968296	1.91E-244	up
PHLDA2	2.652505748	3.58E-242	up
CKMT1A	1.992214876	4.36E-240	up
SLC31A1	1.528379211	8.32E-240	up
GATM	1.87954503	1.25E-236	up
GMDS	2.80629096	1.73E-236	up
TSTA3	2.930485926	6.28E-236	up
PERP	4.145914361	1.91E-234	up
NUDT19	1.616312777	8.70E-232	up
TFCP2L1	1.624461659	9.94E-232	up
SEPHS2	2.066333208	6.48E-230	up
RIN2	1.97967225	1.21E-229	up
GPT2	1.532673813	3.50E-227	up
DEPTOR	1.924084079	8.31E-225	up
CEACAM1	2.725211595	5.04E-224	up
MTRNR2L8	7.521018339	1.00E-223	up
DHCR24	3.526151183	6.27E-223	up
CYP2S1	2.364686946	1.04E-221	up
TFF2	1.813594615	6.59E-221	up
TRIM16	3.068439134	4.26E-218	up
KCNK1	1.737620799	6.54E-218	up
TRIM2	1.52173361	1.93E-216	up
ITGB4	2.550562588	6.76E-215	up
MT1F	2.072832231	9.26E-215	up
CTNND1	2.810405403	6.85E-211	up
FOLR1	3.163673155	9.90E-209	up
SCGB2A1	2.13842774	6.16E-208	up
MGST2	2.312900166	7.97E-207	up
ABHD11	2.195986709	1.30E-204	up
PROM1	2.378498971	6.96E-203	up
S100A2	5.264654732	5.05E-201	up
RNASE1	1.635279726	3.84E-200	up
LRRC26	3.442116535	1.28E-196	up
EIF4EBP1	3.794806192	2.26E-196	up
KLK10	3.062828288	5.12E-192	up
SLC40A1	1.976780854	7.03E-191	up
CTTN	4.188111503	9.17E-189	up
GSTA1	5.026038685	1.50E-188	up
MAP3K13	1.975518358	1.83E-186	up
TRIM29	2.981011817	4.25E-186	up
CYSTM1	1.657825048	9.61E-185	up
TSPAN6	3.068499827	1.70E-184	up
AC090498.1	-2.820857312	7.17E-184	down
CXCL16	1.668276315	8.10E-184	up
KCNN4	3.011463567	2.39E-181	up
LAMC2	3.218301186	3.79E-181	up
GCAT	1.766671712	1.44E-177	up
SSFA2	2.18264159	9.58E-175	up
CXCL2	5.749376241	3.29E-173	up
SMN2	1.995092074	2.64E-172	up
CREB3L1	1.61679025	5.22E-172	up
EFNA5	1.861629663	3.78E-170	up
TCEA3	2.274365367	5.73E-169	up
RND1	1.618716621	2.25E-166	up
RRBP1	1.658012255	4.45E-166	up
FMOD	1.587031822	4.12E-163	up
AKR1B10	5.0074112	5.73E-162	up
JUP	3.656253924	3.12E-159	up
LGALS3BP	5.209733213	1.19E-157	up
S100A16	4.32830381	2.11E-157	up
SOX4	3.174634865	1.11E-156	up
FBP1	1.904538013	2.91E-156	up
CLDN10	4.145309881	5.17E-154	up
TOB1	4.810544381	1.21E-153	up
SLC11A2	1.695913809	1.47E-153	up
TST	1.610730508	6.36E-152	up
UQCRQ	1.55581974	1.77E-150	up
RASSF7	1.83832109	3.22E-147	up
IDH1	3.841785626	3.67E-147	up
ARFIP2	1.5740453	1.07E-145	up
KDELR3	2.938670447	1.73E-144	up
FAAH	1.636690378	1.37E-143	up
TMED3	3.687025394	1.44E-143	up
P4HB	3.91770847	1.00E-142	up
CDK2AP1	1.772353288	1.44E-142	up
ENTPD6	2.132561314	1.52E-142	up
CCL28	3.754482332	4.79E-140	up
COA3	3.418469868	1.58E-139	up
CNPY2	2.897309243	1.49E-138	up
MDK	3.72337442	2.13E-136	up
TSC22D1	4.094704148	5.63E-136	up
NME1	3.41863694	1.94E-135	up
IFI27	6.115163664	1.38E-134	up
TMEM98	2.498977912	1.92E-133	up
LPCAT3	2.096782759	1.04E-132	up
PER2	1.784005491	4.32E-131	up
STX19	1.927977795	3.17E-129	up
CYB561	2.175851765	1.75E-128	up
PDXDC1	2.400255875	4.58E-128	up
SCIN	1.916666876	4.74E-127	up
C1orf198	1.611236561	1.30E-126	up
TMEM63A	2.073438309	2.41E-124	up
LIMK2	1.870316411	3.08E-124	up
RBM34	1.897234945	4.18E-124	up
TSPO	3.604730055	2.20E-122	up
SKP2	1.749280004	3.43E-121	up
AKR1C3	4.316966052	5.94E-121	up
SGPL1	1.717268315	7.50E-121	up
SAT1	4.81003481	1.13E-120	up
ASS1	1.961829753	1.66E-120	up
SH3BP4	1.679401636	5.83E-120	up
IFI6	4.598398366	2.78E-119	up
TXN	3.393633552	1.09E-118	up
PLEKHB1	2.16699605	2.74E-118	up
BIK	1.875895063	3.96E-118	up
TPD52	1.762489265	1.23E-117	up
ACVR2A	1.561352702	7.10E-117	up
HYPK	2.132060238	8.13E-117	up
NET1	1.545502349	4.53E-116	up
CCDC58	1.618139176	4.92E-116	up
INSR	2.12075699	2.29E-115	up
ACSL3	2.214765703	5.31E-115	up
FMO5	1.66474778	6.14E-115	up
HSBP1L1	2.298352219	8.12E-114	up
SLC35F6	2.036747819	2.11E-113	up
PTGR1	3.356106457	7.12E-113	up
LIPF	2.284091553	9.61E-113	up
ANO1	1.650465266	1.06E-112	up
STON2	1.800363092	1.22E-112	up
ALDH1A1	3.168238074	3.71E-112	up
SLPI	7.765029593	8.92E-112	up
VSIG10	1.606964368	3.13E-111	up
PDIA4	3.489884813	3.91E-111	up
TNC	2.73363174	4.80E-111	up
S100A9	5.627000275	1.85E-110	up
ICA1	1.644086391	4.77E-110	up
SUSD4	3.067176992	7.24E-110	up
MANSC1	2.24748344	9.44E-108	up
DDX47	3.263594573	2.72E-107	up
MRPL12	1.50644879	1.10E-106	up
HDLBP	2.306471332	1.33E-105	up
SPR	2.314243038	1.62E-105	up
EIF3C	2.974853318	2.03E-105	up
FKBP2	2.953764587	2.27E-105	up
CLU	5.075607831	2.57E-105	up
HIST1H2BD	1.9536857	2.86E-105	up
STXBP2	2.026497663	4.75E-105	up
PRDX5	3.693129711	4.53E-104	up
CBWD3	1.927787611	6.21E-104	up
PTS	1.807361277	7.89E-104	up
ATF3	2.934418623	9.76E-104	up
CYB5R2	2.222405867	1.26E-103	up
AVPI1	2.835906991	9.98E-103	up
S100A11	4.464077629	6.46E-102	up
LYPD3	4.274049874	2.35E-101	up
ZNF468	1.755781527	3.22E-101	up
TMEM54	1.563810984	1.69E-100	up
SRPRB	2.439175399	1.31E-98	up
GLUL	4.015283198	2.23E-98	up
H1F0	3.635113851	4.77E-98	up
NPTN	2.417282698	1.09E-97	up
PRR4	8.03698128	5.82E-97	up
SLIRP	2.740167398	7.17E-97	up
ASPH	3.215563013	1.14E-96	up
CADM1	1.599049277	8.56E-96	up
PPA2	2.726964791	2.65E-95	up
DSTN	3.117556299	2.67E-95	up
IER3	1.904435117	3.74E-95	up
PTP4A1	2.057411733	4.79E-95	up
PON2	2.40999785	1.59E-94	up
ETNK1	1.803844126	1.65E-94	up
BAIAP2	1.839141032	8.23E-94	up
MPC2	1.569646284	8.85E-94	up
ANG	2.918070473	1.01E-93	up
UQCRC1	4.208187271	1.23E-93	up
GPRC5A	1.675346923	3.52E-93	up
COX5B	3.157546328	3.67E-93	up
NUDT8	1.514049493	3.77E-93	up
ATP6V1A	1.660095888	6.46E-93	up
PHPT1	2.434889868	1.01E-92	up
UBB	5.081728128	3.50E-92	up
CD63	3.72114666	6.57E-92	up
RNF144B	1.980046019	1.24E-91	up
WEE1	1.801256777	5.15E-91	up
CD9	6.082376511	5.33E-91	up
B3GNT5	2.157159133	7.50E-91	up
PAFAH1B2	2.343197858	7.73E-91	up
VAMP8	3.740642357	9.32E-91	up
TMED10	3.076264558	1.08E-90	up
DUSP6	2.413312745	1.10E-90	up
SUMF2	3.097420058	6.81E-90	up
NANS	3.578579413	1.14E-89	up
SMUG1	2.155562454	1.32E-89	up
RAB1A	3.067473876	4.74E-89	up
MPST	1.541103087	4.88E-89	up
LAMP2	3.032579726	1.04E-88	up
NDUFA4	1.727640744	1.34E-88	up
VMP1	2.582179558	6.17E-88	up
KDELR2	2.434404472	1.19E-87	up
FAAH2	1.509692666	2.09E-87	up
PYGB	2.058125056	2.93E-87	up
OCIAD2	3.287037386	6.01E-87	up
RAB13	1.939940484	1.90E-86	up
IMPDH1	1.556191647	1.97E-86	up
CD52	-2.191800956	2.02E-86	down
SSR4	3.825627851	5.21E-86	up
ME1	2.184139728	6.96E-86	up
GSTM3	2.878944833	1.06E-85	up
C2orf68	1.610688447	1.48E-85	up
NDUFC2	1.698682887	1.53E-85	up
ORC4	1.799160243	1.98E-85	up
YWHAE	3.465138656	7.65E-85	up
NDUFA7	2.126805351	1.70E-84	up
ADAM9	2.192243389	2.26E-84	up
UCHL3	2.528560216	4.04E-84	up
PAICS	1.983440551	7.35E-84	up
ISOC2	1.577528289	1.37E-83	up
FKBP11	3.233924557	1.57E-83	up
MRPL27	2.807461023	3.40E-83	up
CYB5A	1.82921198	3.45E-83	up
SEC61A1	3.161189213	3.93E-83	up
HIST2H2AA4	2.352702962	1.22E-82	up
CBWD1	2.411922837	2.38E-82	up
CASP6	1.875042423	2.69E-82	up
DUSP23	4.305512052	3.16E-82	up
NMRAL1	1.905317958	3.64E-82	up
TGIF1	2.732592151	4.35E-82	up
BSG	2.93866736	4.24E-81	up
SEC61G	1.981969156	8.20E-81	up
DHRS3	3.815301776	1.03E-80	up
EIF4A1	4.901504189	1.49E-80	up
MSRB1	2.288792	1.51E-80	up
ANXA2	6.101355527	1.55E-80	up
HOOK2	2.151990337	3.06E-80	up
C6orf62	4.222253897	3.13E-80	up
CCND1	2.202881619	7.14E-80	up
RPL7	4.596622325	7.21E-80	up
CORO1A	-1.532374752	8.05E-80	down
COX5A	2.651594862	9.57E-80	up
MAGED1	2.876006912	1.66E-79	up
DEFB1	4.846863003	1.83E-79	up
CD37	-1.724796051	1.90E-79	down
DCXR	2.943842459	2.20E-79	up
TMED2	4.184235299	3.25E-79	up
CST3	1.85121821	4.07E-79	up
ABCC5	3.369402518	6.43E-79	up
NDUFA13	3.51108577	8.53E-79	up
PIP4K2C	1.741446414	8.90E-79	up
HTATIP2	3.34062394	1.17E-78	up
DPM2	2.127767245	1.30E-78	up
GSTP1	4.517531625	2.71E-78	up
CANX	2.785539431	3.18E-78	up
LAPTM5	-1.742206116	4.28E-78	down
UQCR10	2.33074325	5.34E-78	up
SLC50A1	2.17262504	7.49E-78	up
MT1E	1.870018403	2.18E-77	up
NDUFS6	3.114710719	6.30E-77	up
HDHD3	1.781116075	1.07E-76	up
CD46	3.494894936	1.14E-76	up
JTB	2.796553505	2.19E-76	up
BLVRB	3.141911991	9.17E-76	up
TFRC	3.240758777	1.51E-75	up
LRRC59	1.80725839	1.54E-75	up
MRPL53	2.323141561	1.57E-75	up
SLC7A8	2.788492817	2.16E-75	up
GOT2	3.132948258	4.45E-75	up
SRSF6	3.026661	4.49E-75	up
AGPAT2	2.149303869	8.53E-75	up
SLC2A1	5.479035318	2.49E-74	up
FAHD1	2.0802407	8.42E-74	up
IRF9	3.480642006	1.28E-73	up
IFRD2	1.897073511	1.30E-73	up
WIPI1	2.729431328	1.59E-73	up
STAT2	1.89350838	1.98E-73	up
MORC2-AS1	2.079771425	5.02E-73	up
IDH2	3.236059493	7.02E-73	up
COX7B	2.809188946	1.86E-72	up
CA12	2.350170786	2.17E-72	up
GGCT	2.431159553	2.94E-72	up
EGR1	2.930636784	3.04E-72	up
ACY1	2.137173734	3.18E-72	up
ACADVL	3.356643632	3.21E-72	up
FAM136A	1.984163982	8.62E-72	up
DPCD	1.700713816	1.24E-71	up
SLC35A2	1.54186073	1.27E-71	up
PRDX4	3.612518209	1.60E-71	up
ZNF165	1.804949748	1.99E-71	up
NDUFS8	3.131001792	2.06E-71	up
PMF1	2.428044525	2.07E-71	up
SYNGR2	3.637903922	2.47E-71	up
ALDH18A1	2.25798496	3.00E-71	up
BCKDHB	1.602415361	3.19E-71	up
DNPH1	2.688540758	3.39E-71	up
APOL2	2.870445088	4.96E-71	up
LTBR	2.304965654	1.87E-70	up
CYP51A1	2.08976299	2.50E-70	up
NDUFA1	3.144965683	3.66E-70	up
ARF4	3.216080348	4.47E-70	up
TES	2.105525869	5.46E-70	up
PRDX3	3.470220026	6.45E-70	up
NCOA7	2.494592251	7.15E-70	up
DTNB	2.001310359	8.57E-70	up
SDF2L1	2.754952932	1.04E-69	up
ATXN7L3B	2.15454249	1.65E-69	up
TSPAN3	3.091005352	1.72E-69	up
WDR45B	2.597930324	2.85E-69	up
MAGT1	1.974973616	4.67E-69	up
SEMA4B	2.042317934	9.25E-69	up
ADI1	2.741833977	1.03E-68	up
GRHL1	2.144269592	2.55E-68	up
MAFF	2.183800733	2.79E-68	up
SEC23B	2.481219495	3.22E-68	up
CTSD	2.724309627	4.34E-68	up
CFB	4.36792142	4.83E-68	up
TSTD1	3.121474593	5.16E-68	up
HSD17B2	2.192786978	5.75E-68	up
PDIA3	4.368263554	6.37E-68	up
CCDC47	2.437476883	8.52E-68	up
UQCRH	2.689678993	8.89E-68	up
SLC25A5	3.781794968	1.23E-67	up
GANAB	1.993044687	1.36E-67	up
PPFIBP2	1.704933717	1.62E-67	up
HIST2H2BE	2.580163565	1.64E-67	up
TXNIP	1.540938482	1.72E-67	up
HIGD1A	1.750021343	1.79E-67	up
PDIA6	3.725790535	1.97E-67	up
TMED9	4.298611388	2.57E-67	up
MPDU1	1.89810318	4.10E-67	up
PRPS2	2.012660538	6.28E-67	up
ALAD	1.744197065	1.15E-66	up
ROMO1	1.815298254	2.20E-66	up
ACTN1	2.601498503	3.05E-66	up
S100A6	2.859319681	7.40E-66	up
DCAKD	1.730799475	1.05E-65	up
MAPK6	1.620536961	1.10E-65	up
HSP90B1	3.854825918	1.52E-65	up
CTNNA1	2.698192376	1.73E-65	up
PSMB5	3.723155438	1.74E-65	up
ECHS1	2.984928817	1.75E-65	up
P2RX4	2.046331946	2.50E-65	up
HMGN3	2.82069362	7.78E-65	up
IFT20	1.954512497	1.42E-64	up
PSMG3	2.551604137	1.58E-64	up
METTL21A	1.600641201	1.68E-64	up
NDUFB7	2.702094374	2.01E-64	up
MEST	2.036257073	3.54E-64	up
SUCLG2	1.55540988	4.13E-64	up
FADS2	1.79682599	5.57E-64	up
TMBIM6	4.299778902	5.74E-64	up
FAM213A	2.8965546	1.97E-63	up
COPG1	3.131394531	2.01E-63	up
EPS8	2.632053574	3.37E-63	up
TMCO3	1.91808015	3.73E-63	up
VKORC1	2.530567416	4.44E-63	up
HSBP1	2.669634837	4.91E-63	up
COPZ1	2.666129155	5.65E-63	up
TRUB2	2.401403576	5.76E-63	up
SERPINB6	2.204369789	9.36E-63	up
HMBS	1.926880595	1.11E-62	up
FUCA1	2.789726161	1.87E-62	up
SAR1A	2.360773683	2.11E-62	up
STT3A	3.00418439	2.40E-62	up
FDFT1	3.26204996	3.35E-62	up
CYFIP1	1.894989112	5.64E-62	up
LTB	-1.950833117	6.46E-62	down
ALG3	2.637999687	7.54E-62	up
TM9SF2	3.235151616	8.09E-62	up
EXOSC4	1.887300938	9.12E-62	up
SCP2	2.014088903	1.26E-61	up
MIEN1	2.882003969	2.10E-61	up
GSTZ1	1.553117037	2.72E-61	up
DHCR7	2.367888602	3.36E-61	up
CLINT1	1.972464627	6.20E-61	up
HMG20B	2.385727121	6.49E-61	up
TUBA1C	2.532960109	6.63E-61	up
COX7A2	2.420510429	7.66E-61	up
YIPF2	2.088717055	7.94E-61	up
FAM177B	1.669419956	8.27E-61	up
NDUFC1	2.234407885	8.45E-61	up
HILPDA	2.332666284	8.81E-61	up
DPY30	2.711303888	1.07E-60	up
POLR2H	2.293513823	1.35E-60	up
THAP9-AS1	2.135729013	1.47E-60	up
SIAE	1.743391076	1.68E-60	up
POLDIP2	2.326232099	2.56E-60	up
EIF6	3.44521393	2.85E-60	up
MSMO1	2.237174568	2.94E-60	up
COASY	2.153680174	3.65E-60	up
WDR43	1.73770234	4.22E-60	up
CBR1	4.719395163	6.34E-60	up
SLC20A2	2.120051043	9.42E-60	up
SELENBP1	1.884371458	1.21E-59	up
ALDH6A1	2.434980076	1.23E-59	up
WDR34	1.947831162	1.25E-59	up
FZD6	1.57196259	2.96E-59	up
SLC26A2	1.53063527	6.03E-59	up
ALCAM	2.718691868	7.07E-59	up
MRPL32	2.691903032	8.27E-59	up
ALG5	2.810788579	9.95E-59	up
COX6B1	2.429253163	1.12E-58	up
LAMTOR2	2.688437847	1.58E-58	up
COQ3	1.533720688	1.98E-58	up
GOSR2	1.833057699	2.05E-58	up
TMEM208	3.442622582	2.55E-58	up
AK2	1.815357101	4.20E-58	up
CYC1	3.581921658	4.45E-58	up
ARCN1	2.173503519	5.14E-58	up
DAP	2.732806746	5.72E-58	up
HM13	3.501055102	7.65E-58	up
AHCY	1.972967729	1.03E-57	up
CXCL1	5.415147296	1.27E-57	up
RPL23	2.673162078	1.33E-57	up
MCFD2	1.958588021	2.40E-57	up
OGFOD1	1.547429649	2.65E-57	up
DDT	1.727901985	2.98E-57	up
TMEM205	3.253517065	4.17E-57	up
DCTPP1	2.067287515	4.68E-57	up
TMEM147	3.510808244	4.86E-57	up
C1orf174	1.575027686	5.76E-57	up
MALL	1.822581486	6.38E-57	up
RASD1	4.013958529	1.10E-56	up
SLC39A7	1.897629333	1.43E-56	up
PRDX2	3.413466281	1.44E-56	up
GMPPA	2.039617446	2.05E-56	up
SUPT5H	1.590228309	3.54E-56	up
EGLN3	1.935928938	4.28E-56	up
VDAC1	2.064559514	4.83E-56	up
SCOC	1.607288826	7.47E-56	up
CBWD2	1.9536939	7.76E-56	up
PIAS3	1.974544426	1.00E-55	up
ATP6V1G1	1.825551101	1.02E-55	up
CHMP2A	3.447004515	1.05E-55	up
ATP2C1	2.068308746	1.10E-55	up
NUDT14	1.921222144	1.17E-55	up
MRPL14	3.229843767	1.40E-55	up
LIMA1	1.912799944	1.70E-55	up
PPIC	1.819312352	2.10E-55	up
REEP4	2.049573927	3.08E-55	up
EIF4G1	2.078663184	3.13E-55	up
LMNA	3.08602592	4.05E-55	up
RPL41	2.105161876	4.43E-55	up
NDUFB2	2.784147923	4.63E-55	up
NDRG2	4.144818082	4.71E-55	up
GSS	2.264832428	5.41E-55	up
SLC35B1	2.349324009	8.75E-55	up
COX4I1	2.953704531	1.28E-54	up
ETFB	4.260136158	1.33E-54	up
TMEM11	2.10036088	1.70E-54	up
NARS	2.187078007	1.73E-54	up
PAK1	1.513363927	1.84E-54	up
SNURF	2.323982901	1.93E-54	up
PCCB	2.256214425	1.97E-54	up
ARHGAP1	1.56280153	2.18E-54	up
COPA	1.835217775	3.62E-54	up
NOL3	1.719987285	4.49E-54	up
NDUFB3	2.479356879	4.59E-54	up
MRPL13	2.632108249	4.69E-54	up
ZDHHC12	2.119400093	5.81E-54	up
LGALS3	2.74817447	6.41E-54	up
NPDC1	1.898937048	8.21E-54	up
ANXA4	1.554416125	8.44E-54	up
CHMP3	1.976223885	1.18E-53	up
ERGIC3	2.955087097	1.33E-53	up
LSM12	2.206271156	1.57E-53	up
NDUFS2	3.097119282	1.98E-53	up
MRPL55	2.803201534	2.00E-53	up
PAPSS1	2.479392772	2.14E-53	up
AAMP	2.786931885	3.02E-53	up
MEIS1	2.252456627	3.44E-53	up
NDUFB8	3.387411145	3.66E-53	up
HIST1H2AC	1.995821184	7.04E-53	up
KANK1	1.762670945	7.57E-53	up
TSPYL1	1.737592106	1.26E-52	up
EIF5A	3.664855128	1.57E-52	up
CHMP1B	2.053879599	1.97E-52	up
EI24	1.673570082	2.24E-52	up
PPCS	2.588354559	2.33E-52	up
SPTLC1	2.054206543	3.02E-52	up
AKR1A1	3.285344953	3.18E-52	up
PUM1	1.597227572	3.75E-52	up
SGSM3	2.613015937	4.66E-52	up
FTL	5.093897148	4.72E-52	up
AP1G2	2.394870628	5.47E-52	up
SLC25A39	2.765857105	5.86E-52	up
ACSL1	2.594695027	7.43E-52	up
PARM1	1.937005684	8.14E-52	up
ATP6V0B	3.902348597	9.93E-52	up
COMT	2.518056119	1.28E-51	up
ITPA	2.074222255	1.39E-51	up
EIF2B4	2.767332888	1.41E-51	up
LAPTM4B	1.624749025	1.43E-51	up
RDH11	2.662597375	3.90E-51	up
TMEM258	2.565683678	4.17E-51	up
DBI	4.279496797	4.42E-51	up
BAD	2.195538904	4.83E-51	up
SFXN4	1.825447453	5.19E-51	up
TIMM23	2.8763	8.87E-51	up
TRAC	-1.571300082	9.50E-51	down
HSPA5	4.5554569	1.21E-50	up
AIFM1	1.522501655	1.36E-50	up
MRPL41	2.068617568	1.82E-50	up
ATOX1	2.022680999	2.24E-50	up
CREB3	2.244223033	2.24E-50	up
DDRGK1	2.179477334	2.32E-50	up
MCCC2	1.69064607	2.50E-50	up
YIF1A	2.395851059	2.81E-50	up
PLK2	3.28390833	3.17E-50	up
DPAGT1	2.480514669	5.02E-50	up
RARS	2.259581183	5.30E-50	up
TUBB4B	2.871821151	7.91E-50	up
MRPS28	2.202552297	8.54E-50	up
OSTC	3.095152606	8.85E-50	up
TMEM59	3.815182451	9.85E-50	up
CAMTA1	1.841217249	1.17E-49	up
TAX1BP3	1.929778925	1.25E-49	up
MORF4L2	2.953419986	1.58E-49	up
TMEM134	2.53397257	2.13E-49	up
ARPC1A	2.529006525	2.22E-49	up
COA6	2.728216777	2.89E-49	up
SLC9A3R1	4.273325755	3.32E-49	up
PHB	3.317180159	3.83E-49	up
TMEM87A	2.685320895	4.94E-49	up
METTL1	2.139200408	6.53E-49	up
HADH	1.765896472	7.28E-49	up
ARRDC1	2.117070917	7.30E-49	up
RPN2	3.751693187	7.60E-49	up
SEC31A	2.531779914	8.64E-49	up
QDPR	1.80522222	8.91E-49	up
TNFRSF21	2.661781817	1.75E-48	up
SLC33A1	1.50729748	1.98E-48	up
ALDH3A2	2.180058119	3.09E-48	up
SEC22B	2.726578452	3.45E-48	up
SNHG8	2.272126406	4.24E-48	up
SLC38A2	2.656367764	5.63E-48	up
UBE3B	1.609731351	5.65E-48	up
BCKDK	2.334638165	8.35E-48	up
SLC22A18	1.877016217	9.55E-48	up
COQ9	2.162981717	9.83E-48	up
ANAPC11	2.986980532	1.78E-47	up
TNFAIP1	1.566198642	2.12E-47	up
QARS	1.766855007	2.32E-47	up
SUCLG1	2.237037112	2.34E-47	up
GTF2I	1.596984027	2.67E-47	up
XBP1	4.252943499	3.45E-47	up
C1orf131	1.743819462	4.19E-47	up
ID2	2.849723479	5.93E-47	up
CALR	2.715206365	7.89E-47	up
CHCHD2	2.572354515	7.90E-47	up
MRPL23	1.500381264	1.23E-46	up
SIL1	1.625784701	1.28E-46	up
COX8A	2.400620636	1.50E-46	up
PSMA2	2.967101539	1.58E-46	up
ACTN4	1.611521234	1.75E-46	up
MGST1	2.625007738	2.35E-46	up
ARL1	1.730053117	2.76E-46	up
POLD2	2.494969975	3.29E-46	up
BCL6	2.713958277	4.95E-46	up
NDUFA11	1.907502232	7.53E-46	up
VPS25	2.783294203	9.97E-46	up
CCL20	2.832180693	1.14E-45	up
MT1X	2.972559577	1.28E-45	up
ATF4	2.323787076	1.77E-45	up
ANAPC13	2.646756662	2.27E-45	up
NME6	1.551974012	2.29E-45	up
MRPS12	2.243243955	3.12E-45	up
MRPL24	2.428490566	4.16E-45	up
PGM3	1.73392618	5.49E-45	up
MRPS26	2.679507482	5.84E-45	up
GCSH	1.536070764	5.95E-45	up
CHID1	1.967554795	6.20E-45	up
HNRNPH1	3.855737269	6.57E-45	up
ELOVL1	2.919421757	8.58E-45	up
CTNNB1	2.804507901	9.19E-45	up
CSTA	1.996531727	1.30E-44	up
ZDHHC4	1.960863871	1.51E-44	up
IVNS1ABP	3.444917393	1.56E-44	up
TPM1	1.864379714	1.70E-44	up
TXLNA	1.781022061	1.87E-44	up
TMX2	2.922239352	3.41E-44	up
CSNK2A1	1.791168481	3.90E-44	up
BLOC1S1	1.713326128	4.93E-44	up
MCCC1	2.642591032	6.39E-44	up
ATP5E	1.559117635	7.25E-44	up
TNFRSF12A	3.029788948	7.64E-44	up
NSDHL	1.956786349	8.35E-44	up
ZDHHC16	1.939602855	8.46E-44	up
PCYOX1	1.654215506	8.68E-44	up
ILVBL	1.591651878	9.72E-44	up
GOLGA5	1.541031944	1.05E-43	up
PEMT	2.0780013	1.06E-43	up
CRKL	1.969426934	1.13E-43	up
IER2	4.074583007	1.41E-43	up
RPN1	3.436915656	2.44E-43	up
GNL3	2.690292067	2.58E-43	up
LRIG3	1.999200928	3.04E-43	up
NDUFS1	2.318509633	4.00E-43	up
SEC11C	3.871751273	4.14E-43	up
STOML2	2.629404202	4.41E-43	up
TRA2A	1.835532644	5.41E-43	up
TMEM9	2.972778989	6.04E-43	up
AQP3	2.301938293	6.43E-43	up
SUN1	1.806585245	7.84E-43	up
PPA1	3.02256405	7.88E-43	up
EZR	2.760418235	9.14E-43	up
BOLA3	1.817747609	1.07E-42	up
DNAJC3	2.231314418	1.13E-42	up
TMEM251	2.190497124	1.15E-42	up
GPI	2.782122568	1.37E-42	up
C8orf33	1.750195373	1.45E-42	up
PRMT5	2.193960633	1.81E-42	up
EBNA1BP2	2.959347034	2.01E-42	up
PPME1	2.087902422	2.05E-42	up
HGS	2.269752026	2.13E-42	up
FANCL	1.744624715	2.31E-42	up
GTF3C6	2.342188008	2.81E-42	up
MRPS15	2.572409103	3.86E-42	up
LSM4	1.610412553	4.73E-42	up
C19orf48	2.530123966	5.01E-42	up
HNRNPH2	3.085345641	5.02E-42	up
EEF1E1	1.557077762	5.34E-42	up
ACLY	1.694367656	9.45E-42	up
PET117	1.73309331	9.57E-42	up
EDF1	2.16714625	1.09E-41	up
RAB2A	1.640267484	1.22E-41	up
B3GNT2	1.68710209	1.24E-41	up
CD82	2.277486192	1.29E-41	up
BRD8	2.094061426	1.29E-41	up
MCEE	2.305658832	1.52E-41	up
PPP1CB	3.374815025	2.01E-41	up
COX6C	1.781157105	2.07E-41	up
SYTL1	1.586807416	2.08E-41	up
IFITM3	4.423250627	2.34E-41	up
PMM2	1.769959278	3.73E-41	up
MPZL1	2.122753492	3.75E-41	up
ACADS	1.760616534	3.84E-41	up
RETSAT	1.633212874	4.10E-41	up
PET100	1.958759332	6.14E-41	up
RFC2	2.332048515	8.02E-41	up
NDUFB9	3.03047683	1.00E-40	up
PSME3	2.540002301	1.03E-40	up
TECR	3.605151861	1.04E-40	up
CD59	2.907971376	1.07E-40	up
MRPS23	1.717718486	1.26E-40	up
XPOT	2.238171977	1.42E-40	up
NDUFB10	3.127828643	2.58E-40	up
NUCB2	3.981432381	2.71E-40	up
RPL8	2.889523346	3.18E-40	up
DHRS7B	2.085776309	4.33E-40	up
CMAS	2.631987001	4.57E-40	up
MAP2K3	1.830862311	8.16E-40	up
TSC22D3	2.074712182	9.70E-40	up
AURKAIP1	2.553715154	1.12E-39	up
DPP3	1.683509446	1.14E-39	up
PDHA1	1.783962147	1.37E-39	up
C8orf4	2.846839613	1.85E-39	up
MTX2	2.776623231	2.54E-39	up
ASAH1	2.311390094	3.02E-39	up
MPHOSPH6	2.313444418	3.07E-39	up
PMVK	1.743993164	3.31E-39	up
DLD	1.676560561	3.51E-39	up
PGM1	2.058862062	3.53E-39	up
MT-ATP8	-2.485677879	3.68E-39	down
AAMDC	1.828697914	4.04E-39	up
MDH2	3.281042769	4.26E-39	up
SET	3.183001598	4.33E-39	up
CRELD2	3.659848791	4.36E-39	up
IFITM2	3.081133461	4.50E-39	up
DDX1	2.963057341	7.73E-39	up
MOV10	1.667232736	8.16E-39	up
MRPS34	2.279085718	8.19E-39	up
PNKD	2.000302122	8.99E-39	up
NIT2	2.247300067	1.20E-38	up
WDR12	2.147087888	1.27E-38	up
ARFGAP3	1.881029702	1.30E-38	up
CCNC	1.672302462	1.35E-38	up
NDUFA8	2.637069853	1.50E-38	up
ATP6AP1	3.289392253	1.62E-38	up
TRIAP1	1.94597208	1.70E-38	up
CDK10	1.711312134	1.98E-38	up
RUVBL2	2.675878016	2.04E-38	up
B4GALT1	2.39162248	2.31E-38	up
EIF2S2	1.592068243	2.50E-38	up
TNFSF10	5.04353081	3.86E-38	up
XAF1	1.742350974	4.28E-38	up
CASC4	1.650219687	4.50E-38	up
TFG	3.024647036	4.52E-38	up
STARD7	2.485338168	4.55E-38	up
FLAD1	2.717421108	4.57E-38	up
NDUFS5	3.64280103	4.61E-38	up
ACAT1	2.2475548	4.83E-38	up
ADIPOR1	3.629156054	4.85E-38	up
PSME2	4.000077262	5.65E-38	up
DPH2	1.631075196	6.03E-38	up
SLC7A5	1.857956867	6.40E-38	up
DYNLT1	3.487391601	6.92E-38	up
ALG14	1.750758724	8.59E-38	up
CUL4A	1.517908241	8.67E-38	up
SOSTDC1	1.837711053	8.83E-38	up
PDZD11	2.060134369	1.00E-37	up
CCNL2	3.056435128	1.04E-37	up
ATP1A1	3.519673826	1.34E-37	up
SLC25A37	2.679030379	1.43E-37	up
ORMDL2	2.060761926	1.50E-37	up
TRAPPC3	2.673991626	1.54E-37	up
ATL2	1.698085292	1.57E-37	up
SCARB2	2.045066885	1.70E-37	up
COG2	1.709240065	1.78E-37	up
POLR2I	1.608537502	2.73E-37	up
SCGB3A1	5.089701112	2.98E-37	up
COX7C	2.346698708	5.08E-37	up
NDUFA6	2.1419094	5.49E-37	up
TRAP1	2.255873291	5.96E-37	up
GNS	1.779709548	6.02E-37	up
TADA1	1.641465883	7.06E-37	up
SLC25A11	2.292708846	7.68E-37	up
SF3B3	1.750408609	7.93E-37	up
GNB2L1	2.322775776	8.06E-37	up
THEM6	1.54429058	8.11E-37	up
TARS	2.384331151	8.64E-37	up
SNRPE	1.707014046	9.24E-37	up
DPM3	1.609674383	9.30E-37	up
CSE1L	1.723137658	1.06E-36	up
PISD	1.633178761	1.15E-36	up
HMGCL	2.394293859	1.52E-36	up
DNAJA4	1.569910189	1.59E-36	up
MRPL37	2.88767537	2.00E-36	up
MRPL51	3.600634445	2.10E-36	up
MTCH2	1.885755148	2.67E-36	up
NME4	2.122258674	3.25E-36	up
PSMC3	3.315802812	3.37E-36	up
NDUFA9	2.995293298	4.14E-36	up
NDUFB4	2.57178344	4.30E-36	up
BZW2	1.891098624	4.64E-36	up
MRPS14	1.785904746	4.68E-36	up
HMOX2	1.600075009	5.14E-36	up
PTK2	1.602588419	5.16E-36	up
VTI1B	2.510916302	6.37E-36	up
CAPNS1	1.619751982	7.25E-36	up
AIG1	2.16468456	8.58E-36	up
TRIP6	1.653299147	8.76E-36	up
IARS	2.407152044	9.44E-36	up
ETFA	3.05003586	9.84E-36	up
HK1	2.949554563	1.18E-35	up
TMEM177	1.704207799	1.19E-35	up
TSPAN12	1.524923744	1.75E-35	up
ECSIT	1.584595002	2.26E-35	up
BECN1	2.617193126	2.53E-35	up
FKBP3	2.413397029	2.65E-35	up
CTSB	3.93806142	3.27E-35	up
TRAPPC2L	2.296330491	3.77E-35	up
DYNC1LI2	1.531475164	7.22E-35	up
CETN2	2.127968169	9.68E-35	up
RBM19	1.749012221	9.92E-35	up
OAT	2.424001987	1.07E-34	up
RUFY3	1.517245076	1.12E-34	up
TM9SF4	1.634995527	1.59E-34	up
MS4A1	-1.636446372	1.72E-34	down
PLA2G16	1.78626758	1.78E-34	up
COPB2	2.973878484	1.89E-34	up
PSMB7	3.245178464	2.08E-34	up
MTIF3	1.931178414	2.27E-34	up
UBAP2L	1.959619309	2.93E-34	up
ZNF655	1.754570948	3.02E-34	up
PFKL	1.793903803	3.51E-34	up
PSAT1	1.524306655	3.52E-34	up
MTA3	1.712151321	3.86E-34	up
SLC25A6	2.099815233	3.90E-34	up
ZCRB1	1.756467229	4.20E-34	up
COPB1	2.267861946	5.83E-34	up
ALAS1	1.585385279	5.90E-34	up
SQLE	1.831379458	5.96E-34	up
SPATA20	1.754236306	6.80E-34	up
MRPL50	1.915362597	7.70E-34	up
EBP	2.709892479	8.07E-34	up
FARSB	1.530876291	8.18E-34	up
WDR18	2.177096468	8.66E-34	up
RARS2	2.084219095	9.38E-34	up
ADIRF	2.044247729	1.20E-33	up
SLC1A5	3.072423924	1.23E-33	up
CASP7	1.860342655	1.27E-33	up
PSMB6	3.992105922	1.42E-33	up
MRPL3	2.553145579	1.66E-33	up
CDK5RAP3	3.076741028	1.81E-33	up
SHMT1	1.674955528	1.98E-33	up
CS	1.948807515	2.01E-33	up
PPIB	3.573998139	2.06E-33	up
NUDC	2.439885799	2.09E-33	up
SFXN1	1.794663261	2.10E-33	up
NDUFA2	1.624658818	2.26E-33	up
FOS	4.604863938	2.37E-33	up
TMEM219	2.62779325	2.62E-33	up
MRPS11	1.508217425	2.67E-33	up
FAM120B	1.778503428	3.27E-33	up
ACP1	2.222237594	3.55E-33	up
YIPF1	1.865039591	4.36E-33	up
DKC1	1.852445861	6.46E-33	up
TMEM101	1.718568641	6.90E-33	up
FAM206A	1.703188674	6.97E-33	up
AAGAB	1.520912182	7.20E-33	up
CCNG1	1.533106955	7.21E-33	up
DDOST	3.088663058	7.67E-33	up
PSMA3	3.425481393	7.74E-33	up
DCTD	2.232897332	8.70E-33	up
MRPL49	1.879106966	9.27E-33	up
RHOT2	2.461570151	9.31E-33	up
LYPLA2	1.771110133	9.59E-33	up
UBA6	1.653520494	1.04E-32	up
MRPL46	1.956921535	1.12E-32	up
NDUFAB1	2.872496825	1.16E-32	up
THAP4	1.690051771	1.42E-32	up
TMEM30A	2.054077087	1.48E-32	up
ZNF622	2.317618606	1.85E-32	up
MRPL38	1.952397934	1.87E-32	up
FTO	1.565340096	2.18E-32	up
LGMN	3.056853624	2.48E-32	up
FAM192A	1.779638337	3.43E-32	up
TXNDC12	2.255314859	3.44E-32	up
TMEM45A	2.36550655	3.74E-32	up
FABP5	3.411906463	3.83E-32	up
NIPSNAP1	2.331867904	4.12E-32	up
CSTB	3.120150265	5.11E-32	up
MRPL40	2.691857903	5.76E-32	up
CD79A	-1.70146191	5.78E-32	down
NUTF2	3.166922641	6.00E-32	up
STAU2	1.605502739	6.98E-32	up
TVP23B	2.653196543	7.51E-32	up
UBL5	2.218191245	9.85E-32	up
MRPL21	2.335417937	1.23E-31	up
CCDC43	1.66654513	1.30E-31	up
NDUFB5	1.938637964	1.46E-31	up
DMD	1.751303829	2.50E-31	up
TMBIM1	2.595142931	2.76E-31	up
HIBADH	1.829902085	2.89E-31	up
AFTPH	1.681003063	2.95E-31	up
PSMB4	3.939612626	3.19E-31	up
C1orf35	1.528629492	3.48E-31	up
IP6K2	2.717675494	3.56E-31	up
JOSD2	1.74082897	4.03E-31	up
PARP9	2.558706995	4.44E-31	up
OSGIN1	4.341088054	4.49E-31	up
NUDT16L1	1.992158462	4.73E-31	up
GPAA1	2.200174842	5.54E-31	up
YIPF3	2.997775126	5.63E-31	up
ECH1	3.563669785	7.28E-31	up
COPE	3.268852057	7.83E-31	up
RPS6	2.544768537	7.91E-31	up
DDX3X	1.968390838	8.07E-31	up
MDH1	3.931360133	9.01E-31	up
BID	2.060605423	9.64E-31	up
PIGS	2.068666505	9.75E-31	up
TCEAL8	2.02219818	1.04E-30	up
PLEKHJ1	1.995967213	1.17E-30	up
SLC35A1	2.129212103	1.42E-30	up
RPL26L1	1.876634247	1.60E-30	up
SGK1	3.698317157	1.61E-30	up
TMEM123	1.655898486	1.73E-30	up
F3	3.11684722	1.74E-30	up
RAB18	1.955875513	1.88E-30	up
MRPL2	1.910412768	1.98E-30	up
ATP6V1D	1.869006247	2.20E-30	up
GCLM	2.119783845	2.44E-30	up
TIMMDC1	2.843884195	2.46E-30	up
VPS35	2.036130164	2.82E-30	up
FARSA	2.087410294	3.16E-30	up
GADD45GIP1	2.185345362	4.02E-30	up
ACAD9	1.891365671	4.54E-30	up
MANF	1.945998919	4.69E-30	up
ADAM15	1.525631649	4.95E-30	up
PAIP1	2.158578559	5.27E-30	up
LMAN2	2.787684344	5.71E-30	up
TBL2	1.738090279	6.08E-30	up
CBY1	1.945375237	6.25E-30	up
NDUFS3	2.72367441	7.90E-30	up
FBXW5	1.925474665	8.06E-30	up
TUBA1A	2.10235866	8.08E-30	up
EXOSC5	1.747645525	9.48E-30	up
HSD17B10	2.897267434	1.04E-29	up
NBPF14	1.57644479	1.05E-29	up
VPS29	2.758661019	1.16E-29	up
ALDH2	2.367532274	1.23E-29	up
MRPS18A	2.582327983	1.24E-29	up
SRA1	2.112367017	1.35E-29	up
ACTL6A	2.607692694	1.81E-29	up
NDUFB6	1.554674171	1.83E-29	up
PSMD14	2.668054788	2.46E-29	up
DRG1	2.807555007	2.54E-29	up
CYB5R1	2.882729487	2.55E-29	up
WDR6	1.647051899	2.76E-29	up
CAPN1	2.490715818	3.08E-29	up
MTHFD2	1.521061791	3.09E-29	up
POLR1C	2.174182004	3.17E-29	up
NEDD9	2.028671684	3.64E-29	up
ACOT2	1.88252723	4.35E-29	up
BABAM1	2.233232411	4.74E-29	up
KDM5B	1.592421135	4.88E-29	up
SCAMP3	2.749919838	4.89E-29	up
GORASP2	2.578932301	6.35E-29	up
GPR108	2.283768752	6.98E-29	up
WDR13	2.198428164	7.27E-29	up
TPI1	5.186412711	7.35E-29	up
DDX56	1.8064511	8.16E-29	up
MRPS7	2.653852646	9.05E-29	up
SLC35B2	1.538832398	1.39E-28	up
PSMA4	3.396472251	1.51E-28	up
ETHE1	2.167857616	1.84E-28	up
RIT1	1.755559462	2.09E-28	up
TIMM17A	1.958800872	2.26E-28	up
MSH2	2.436587119	2.26E-28	up
COA4	1.695008605	2.78E-28	up
SLC35A4	2.027066874	2.89E-28	up
DDB1	1.868068847	3.70E-28	up
MRPS33	2.053252821	3.70E-28	up
APLP2	2.709146867	4.06E-28	up
SIGMAR1	2.553082687	4.14E-28	up
MT-ND4L	-1.917470818	4.25E-28	down
SRI	2.256005162	4.45E-28	up
SPAG7	2.944000303	5.41E-28	up
MRPL20	2.59884071	5.44E-28	up
SFT2D1	2.876783428	5.51E-28	up
PTTG1IP	2.647405901	5.78E-28	up
RTP4	1.75931598	5.86E-28	up
APOL1	2.638515089	6.32E-28	up
IFT43	1.760831939	6.55E-28	up
TBRG4	2.120605315	6.74E-28	up
MED8	2.537723711	6.93E-28	up
KARS	2.730468473	7.69E-28	up
FH	2.44577722	8.86E-28	up
GPS1	2.516025401	8.89E-28	up
POMP	2.160028999	1.04E-27	up
HADHB	2.613047385	1.09E-27	up
GMPPB	2.333096569	1.31E-27	up
SPTSSA	1.697612127	1.33E-27	up
NXF1	2.156483199	1.36E-27	up
MLST8	1.527584881	1.38E-27	up
AIMP2	1.855084602	1.93E-27	up
MCM7	1.502825721	2.09E-27	up
MBTPS1	1.931117985	2.17E-27	up
BCAP31	3.793860667	3.06E-27	up
RTN3	3.09602129	3.19E-27	up
ETAA1	1.612558868	3.33E-27	up
TGOLN2	1.82199144	4.13E-27	up
PRMT7	1.871934723	4.97E-27	up
MANBAL	2.402185447	5.92E-27	up
TMEM14A	2.379261971	6.48E-27	up
SEC61B	2.824844447	6.95E-27	up
ADAM28	1.686651303	7.06E-27	up
MRPS18B	2.735617545	7.21E-27	up
MRPL33	2.229306483	7.21E-27	up
BCKDHA	2.286025865	7.43E-27	up
PLOD1	2.065361144	7.95E-27	up
MRPL48	1.640378596	8.13E-27	up
GALNS	1.65540328	8.35E-27	up
GPN1	2.693412692	8.61E-27	up
GLOD4	1.872606127	8.78E-27	up
NKX3-1	4.821381721	9.25E-27	up
GORASP1	1.512360883	9.63E-27	up
VTA1	1.907748928	1.08E-26	up
MAD2L1BP	2.115192131	1.15E-26	up
GLB1	2.072137298	1.18E-26	up
FKBP9	2.475001897	1.30E-26	up
ERLEC1	2.080334629	1.47E-26	up
RPS11	2.030668241	1.50E-26	up
SEC13	2.640068149	1.51E-26	up
IFT27	1.752146591	1.51E-26	up
FDPS	3.113751545	1.78E-26	up
RPS19	1.917006811	1.80E-26	up
ERRFI1	3.211271103	2.14E-26	up
KIAA1191	1.504331626	2.57E-26	up
TUBB2A	2.175086425	2.88E-26	up
MRPL15	1.778903235	3.16E-26	up
PSMD11	2.658575519	3.57E-26	up
RAB10	2.976744251	3.59E-26	up
CALU	1.813489053	3.61E-26	up
ARV1	1.696759925	3.71E-26	up
IST1	2.442162828	3.90E-26	up
TMEM254	1.687635844	4.96E-26	up
COX14	1.900983845	5.04E-26	up
NDUFS4	2.896251101	5.39E-26	up
TALDO1	3.5296959	5.41E-26	up
RPS18	2.603079255	5.53E-26	up
COMMD3	2.616982125	5.65E-26	up
MTX1	1.929403459	6.18E-26	up
PSMB3	3.355463223	6.71E-26	up
KLF10	2.068825798	7.15E-26	up
UNC50	2.571902254	7.32E-26	up
FBXW4	1.710248146	7.33E-26	up
WDR66	1.827185154	7.54E-26	up
ANAPC7	1.942036597	7.69E-26	up
CIAPIN1	1.886895461	9.17E-26	up
HLA-E	2.909254472	9.25E-26	up
NUMB	1.770880096	1.01E-25	up
TRAPPC6A	1.704871854	1.01E-25	up
HIST1H2BK	2.654223289	1.10E-25	up
OST4	2.799701787	1.46E-25	up
IMP4	2.63791456	1.53E-25	up
SRSF3	2.497226455	1.83E-25	up
PEX11B	1.593255504	1.86E-25	up
GUK1	3.575689542	2.01E-25	up
C1orf56	2.10623269	2.05E-25	up
LLPH	1.676249659	2.12E-25	up
CRIP2	3.051825511	2.34E-25	up
AZIN1	1.556895926	2.76E-25	up
EIF4E2	1.766277419	3.08E-25	up
SLC39A8	2.106559122	3.32E-25	up
SMYD2	1.630323621	3.39E-25	up
HINT2	1.800506039	3.48E-25	up
ANAPC15	1.648895891	3.56E-25	up
COX17	1.83719659	3.98E-25	up
ERAL1	2.124076242	4.00E-25	up
DHX15	1.638338362	4.59E-25	up
ACP2	1.781861127	4.68E-25	up
NMD3	1.697384538	5.32E-25	up
SCFD1	2.134522465	6.57E-25	up
MRPS10	1.675068901	6.91E-25	up
CSRP1	2.739405732	6.96E-25	up
ING2	1.658797757	7.74E-25	up
NELFE	2.372208786	8.51E-25	up
POP7	1.802902377	9.00E-25	up
RPS24	1.679940121	1.06E-24	up
CORO1C	3.28332433	1.08E-24	up
CTSH	1.562599412	1.14E-24	up
STMN1	2.017375994	1.16E-24	up
RBM6	2.883433808	1.21E-24	up
SND1	2.162911931	1.26E-24	up
MARS	2.669468153	1.30E-24	up
PRKAB1	1.90217793	1.35E-24	up
PREB	2.516532078	1.36E-24	up
MVD	1.775086114	1.40E-24	up
TAX1BP1	1.930198061	1.50E-24	up
PSMD10	2.575714659	1.70E-24	up
NDUFV2	2.937905784	1.81E-24	up
LAMTOR5	2.697825168	2.12E-24	up
FASTK	1.847655426	2.72E-24	up
FTH1	4.671942602	3.23E-24	up
HSD17B8	2.28186705	3.49E-24	up
UGDH	3.006242672	4.02E-24	up
NHP2	2.789056112	4.11E-24	up
IFIT3	1.950546199	4.17E-24	up
LPAR6	2.374866094	4.58E-24	up
HSD17B4	1.855870797	4.64E-24	up
SLC30A9	1.625383838	4.75E-24	up
HSPE1	1.976658655	4.86E-24	up
VPS52	1.97199824	5.13E-24	up
RNF181	2.797426837	5.15E-24	up
SURF4	2.623968394	5.31E-24	up
RPL10A	2.638060244	6.72E-24	up
PTRH2	1.998092365	7.80E-24	up
UNG	1.63074921	8.56E-24	up
MMADHC	2.611724375	8.85E-24	up
OS9	2.922459386	9.47E-24	up
ARL16	1.858739454	9.48E-24	up
NUDT22	1.947628509	9.58E-24	up
USO1	1.879563168	1.02E-23	up
NOP16	2.022778421	1.04E-23	up
GNAS	3.2523163	1.08E-23	up
TPT1	1.656868004	1.15E-23	up
GLTP	2.857363716	1.31E-23	up
RABAC1	3.490695928	1.36E-23	up
NUBP2	2.488580152	1.48E-23	up
ELAC2	1.742338204	1.86E-23	up
NEK6	2.168893521	1.89E-23	up
KLHDC2	2.301346796	2.23E-23	up
GLRX3	2.213158486	2.40E-23	up
TXNL1	2.192968458	2.41E-23	up
CRADD	1.583800184	2.58E-23	up
UROS	1.645595809	2.98E-23	up
PSMC4	2.346741896	3.33E-23	up
PSMC6	2.345838172	3.82E-23	up
TXN2	2.40386246	5.16E-23	up
VPS72	1.681218988	5.78E-23	up
DNAJB11	2.552375547	5.90E-23	up
CDK7	1.553576527	6.10E-23	up
BCL11A	2.153066863	6.12E-23	up
MAN1B1	1.860616631	7.22E-23	up
CSTF2	1.779370799	8.46E-23	up
PLAUR	2.496673493	9.34E-23	up
CDK5RAP2	1.92444668	1.12E-22	up
NFS1	1.746367735	1.30E-22	up
STXBP3	1.519567694	1.41E-22	up
ATP5G2	2.168545834	1.46E-22	up
CNOT7	2.062236425	1.47E-22	up
BCS1L	1.560966217	1.49E-22	up
TUFM	2.258532678	1.53E-22	up
TXNDC9	1.623469394	1.56E-22	up
CAPRIN1	1.645321535	1.61E-22	up
IFRD1	1.656434096	1.78E-22	up
NDUFS7	3.09866127	1.95E-22	up
LSM1	1.63213179	2.45E-22	up
ZC3H14	1.508928711	2.80E-22	up
ALDH9A1	2.310030544	2.89E-22	up
IFITM1	4.441896414	2.91E-22	up
APTX	1.544938276	2.96E-22	up
RPS19BP1	2.692175932	3.15E-22	up
MRPL36	2.248323201	3.22E-22	up
BNIP3	2.601097822	3.36E-22	up
UBA1	2.341082437	4.49E-22	up
KLF6	2.038891879	4.64E-22	up
NCSTN	2.605146701	4.82E-22	up
CHTOP	1.825245955	5.13E-22	up
ABCF3	2.001707188	5.69E-22	up
NAA20	2.856941194	5.83E-22	up
RRP1	1.545972495	5.91E-22	up
PARL	2.732702223	6.44E-22	up
AUH	1.642401909	6.46E-22	up
CXCL12	2.11892268	6.54E-22	up
BUD31	2.406840971	7.12E-22	up
CCAR1	1.97945038	7.24E-22	up
PSMG1	1.604258189	7.37E-22	up
HDAC1	2.498857007	7.64E-22	up
POR	2.378649848	7.90E-22	up
NR4A1	2.721711473	8.10E-22	up
RPL31	2.136676592	1.02E-21	up
BCCIP	2.707755126	1.04E-21	up
HDDC3	1.881812652	1.15E-21	up
CLPTM1	2.063728021	1.17E-21	up
PMPCA	2.182284598	1.42E-21	up
TSPYL4	1.79098561	1.43E-21	up
NSF	2.320146537	1.75E-21	up
YARS	1.529318683	1.79E-21	up
AP2S1	1.673379542	1.88E-21	up
NUP85	1.616449014	1.96E-21	up
SERP1	1.834491486	2.07E-21	up
TBC1D7	2.24449609	2.10E-21	up
ATRAID	4.122125827	2.18E-21	up
JKAMP	2.098810283	2.23E-21	up
FLII	1.998348365	2.43E-21	up
SS18	1.870925788	2.45E-21	up
CCT6A	2.428206717	2.93E-21	up
STAT1	2.95467136	2.97E-21	up
TAF9	2.767440369	3.17E-21	up
CALM2	4.338289656	3.24E-21	up
BPHL	1.598464327	3.26E-21	up
PDCD6	3.275120727	3.42E-21	up
TSG101	2.792631977	3.76E-21	up
CCDC124	1.948246477	4.21E-21	up
DAD1	3.410740171	4.42E-21	up
TOR1A	2.215701877	5.33E-21	up
RPL3	2.728492576	5.52E-21	up
UQCRFS1	2.415798719	5.88E-21	up
DOLK	1.733513147	6.50E-21	up
UFM1	1.619263639	6.75E-21	up
MRPL28	2.464314602	6.79E-21	up
MYL6	4.110179305	6.93E-21	up
PSMD12	2.385817968	7.68E-21	up
OAZ2	2.40088527	8.68E-21	up
PPIE	2.327102787	1.10E-20	up
ALG8	2.106401852	1.26E-20	up
RPS14	2.465276832	1.34E-20	up
ABHD4	2.396802833	1.52E-20	up
VPS45	1.76768118	1.58E-20	up
GSTM4	1.980716682	1.66E-20	up
NPC2	2.849774675	1.75E-20	up
DERL2	2.580077303	1.85E-20	up
HLA-A	1.86245355	1.91E-20	up
EMG1	2.476214684	2.16E-20	up
ERI3	1.990444878	2.23E-20	up
MLF2	3.28328896	2.26E-20	up
SHMT2	2.252430645	2.34E-20	up
RMDN3	1.964035077	2.54E-20	up
TDP2	1.829788794	2.58E-20	up
CTSC	2.615186281	2.71E-20	up
HLA-C	1.796468607	2.88E-20	up
CLTA	2.255593136	2.98E-20	up
MYL12B	3.943786361	3.10E-20	up
PLSCR1	2.035084102	3.25E-20	up
SSSCA1	1.970150986	3.45E-20	up
CFI	2.398084271	3.66E-20	up
AUP1	2.913093092	3.81E-20	up
IMPDH2	2.145122777	3.84E-20	up
CHMP5	1.567200768	4.31E-20	up
WDR45	2.590314482	4.73E-20	up
EFTUD2	1.554707868	5.01E-20	up
SDCBP	3.113841154	5.02E-20	up
GSTO1	2.680252282	5.53E-20	up
NOP56	1.706217456	5.58E-20	up
CKS1B	2.149470194	5.87E-20	up
PLIN3	2.296823324	6.26E-20	up
PBDC1	2.046733615	8.43E-20	up
SDHD	3.080273925	8.51E-20	up
RALB	2.907749132	9.05E-20	up
CDH13	2.525425439	1.07E-19	up
NMT1	1.504454531	1.08E-19	up
RPL35	1.724791451	1.16E-19	up
IGFBP3	4.390796286	1.19E-19	up
TUBG1	1.613093157	1.37E-19	up
RPL17	2.704237604	1.51E-19	up
COMMD4	1.987777285	1.56E-19	up
IER3IP1	1.654100058	1.75E-19	up
ARF1	4.0697771	2.00E-19	up
R3HCC1	2.064937626	2.04E-19	up
EPRS	2.258500519	2.10E-19	up
SRP54	2.435057322	2.26E-19	up
ECI2	2.084416991	2.37E-19	up
ACAA1	2.345130738	2.43E-19	up
SPG7	1.677590767	2.53E-19	up
CDK2AP2	2.446238453	2.69E-19	up
ANXA5	3.631582394	3.06E-19	up
TSPAN31	2.467966827	3.38E-19	up
COMMD1	3.009022869	3.38E-19	up
GPS2	2.716992334	3.77E-19	up
CYHR1	1.854908407	3.96E-19	up
MED21	1.859230751	4.01E-19	up
JAGN1	1.728165356	4.31E-19	up
WDR48	1.818812777	4.37E-19	up
ATPAF2	1.576916101	4.43E-19	up
TMEM223	1.736122318	4.75E-19	up
DTYMK	1.629505327	4.86E-19	up
PDCD5	2.675757788	5.04E-19	up
TOX4	1.578403101	5.21E-19	up
DCTN1	1.96874354	5.27E-19	up
GART	1.601846501	5.28E-19	up
UCHL5	1.749817593	5.63E-19	up
PUF60	3.23758217	5.70E-19	up
WDR61	2.335634014	6.32E-19	up
SNRPC	2.274654699	6.36E-19	up
C1orf43	2.807979701	6.48E-19	up
GABARAP	3.08304602	6.84E-19	up
ZNF146	1.709505062	7.42E-19	up
RNASE4	3.324330892	7.52E-19	up
RPLP0	3.391235893	7.94E-19	up
SHC1	2.626270706	8.03E-19	up
PRPSAP1	1.847367967	8.74E-19	up
ISCA2	2.018631626	9.84E-19	up
VRK2	2.485037735	1.07E-18	up
VDAC2	3.372943612	1.09E-18	up
FPGS	1.727850565	1.19E-18	up
ABHD3	1.879066052	1.27E-18	up
IMP3	1.806758213	1.43E-18	up
SNRPG	2.955797156	1.49E-18	up
CHCHD7	1.838292893	1.52E-18	up
PRDX1	4.197150788	1.66E-18	up
NAPA	1.981618936	1.70E-18	up
COX6A1	3.566990298	1.76E-18	up
LRRC41	1.942701461	1.78E-18	up
NDUFV1	2.615444965	1.81E-18	up
EVA1C	1.687312935	1.83E-18	up
LGALS1	2.16458019	1.87E-18	up
PSENEN	2.521984238	1.96E-18	up
ACOT7	1.833803185	2.06E-18	up
ANKRD10	2.387358606	2.12E-18	up
TBL3	1.903268922	2.41E-18	up
NOP10	2.686065995	2.76E-18	up
EBAG9	1.689482298	3.00E-18	up
DYNC2LI1	1.891959127	3.03E-18	up
PSMC1	3.120766496	3.05E-18	up
TMED1	1.835649853	3.44E-18	up
HDDC2	1.618593013	4.09E-18	up
USP10	2.686422796	4.54E-18	up
SERPINF1	1.716595739	4.63E-18	up
TSN	1.733247717	4.77E-18	up
CAPZA2	1.985481627	4.88E-18	up
TSEN54	1.648066169	5.42E-18	up
SLC3A2	4.949042649	5.56E-18	up
HIBCH	1.5727154	5.58E-18	up
HEXB	2.88263034	5.67E-18	up
SUCLA2	2.015298296	5.88E-18	up
PSMD9	1.581748086	6.09E-18	up
ZC3H12A	2.490336033	6.16E-18	up
NAMPT	2.669947703	6.18E-18	up
METTL5	1.847049882	6.29E-18	up
RNF168	1.860122531	6.39E-18	up
PSMC2	2.118785995	6.59E-18	up
THOC6	1.675757991	6.78E-18	up
YIPF4	1.586412106	7.33E-18	up
GRPEL1	1.854825719	7.44E-18	up
SLC35C2	1.790448266	8.05E-18	up
RANBP1	2.627334295	8.23E-18	up
CYB561D2	1.78612729	8.73E-18	up
IARS2	2.180828622	8.97E-18	up
RNF130	2.446203054	1.01E-17	up
TRPC4AP	1.90025157	1.08E-17	up
METAP1	1.610547864	1.10E-17	up
PSMD1	2.368315135	1.11E-17	up
TMEM168	1.648118439	1.21E-17	up
NCOA4	2.362666125	1.21E-17	up
ITFG1	2.499360361	1.22E-17	up
EXOSC7	2.651183001	1.50E-17	up
PDHB	2.732072702	1.59E-17	up
TMEM179B	2.991661866	1.69E-17	up
C11orf24	1.721772245	1.72E-17	up
GRHPR	2.152449322	1.85E-17	up
SUMO1	2.86469259	1.92E-17	up
PSMD4	3.627771556	1.96E-17	up
CPNE1	2.977672143	2.14E-17	up
NSFL1C	1.623504625	2.15E-17	up
MRPS18C	1.604498087	2.21E-17	up
GNL2	2.513169409	2.30E-17	up
SRP9	2.863925157	2.31E-17	up
MGP	1.786154161	2.45E-17	up
TATDN1	1.502658341	2.51E-17	up
ARAF	1.622756163	2.57E-17	up
SMYD3	2.55130808	2.66E-17	up
MPI	1.88044416	3.03E-17	up
UBE2V2	1.969145403	3.13E-17	up
GEMIN6	1.852705596	3.36E-17	up
MRPL45	2.139821845	3.40E-17	up
DNAJB1	2.576225964	3.98E-17	up
WDR46	1.517619871	4.03E-17	up
TMEM14C	1.895992725	4.23E-17	up
EMC6	2.040466441	4.62E-17	up
MKRN1	1.699418525	4.63E-17	up
USP5	1.624616655	5.37E-17	up
PEBP1	2.66133931	5.43E-17	up
UQCRC2	2.171403753	5.91E-17	up
API5	2.026949054	6.13E-17	up
SMS	1.860656167	6.49E-17	up
SRP68	2.273507857	6.83E-17	up
CLPX	1.602797458	7.32E-17	up
RHOC	2.421620651	7.37E-17	up
PHLDA1	2.000184708	7.38E-17	up
ZFR	2.042519853	7.69E-17	up
APMAP	2.630110694	7.70E-17	up
ASCC2	2.028404637	7.85E-17	up
WDR75	1.915975958	8.02E-17	up
KEAP1	1.708627934	8.53E-17	up
DDIT3	3.862869257	8.64E-17	up
CUTA	2.462044817	8.75E-17	up
NUP93	1.855188817	9.32E-17	up
SLC16A1	1.889128012	9.34E-17	up
UFC1	2.137154391	9.44E-17	up
NTPCR	2.034530043	9.74E-17	up
LAPTM4A	3.088099589	1.01E-16	up
PARK7	3.223521925	1.26E-16	up
FBXO21	1.530116834	1.34E-16	up
RPF2	1.682926744	1.39E-16	up
QTRT1	2.227082772	1.39E-16	up
COPS6	2.8196948	1.39E-16	up
SLC20A1	1.737044801	1.54E-16	up
NUP37	1.602894507	1.62E-16	up
SENP2	1.706864929	1.62E-16	up
EMC3	2.902402414	1.75E-16	up
CAPN2	2.718199916	1.80E-16	up
PCGF1	1.866619202	1.81E-16	up
BRMS1	2.591608084	1.87E-16	up
NKIRAS2	1.549256383	1.96E-16	up
LAMTOR4	2.932879772	2.31E-16	up
GSTA4	2.863023264	2.68E-16	up
ATF2	1.742922694	2.68E-16	up
COPS7A	2.518383323	2.92E-16	up
RNF10	1.918798212	3.21E-16	up
EIF4EBP3	1.979265288	3.28E-16	up
TMEM9B	2.187447183	4.06E-16	up
PIGF	1.862434693	4.32E-16	up
BSDC1	2.111320499	4.56E-16	up
MPLKIP	2.152561892	4.61E-16	up
MKNK1	1.580844748	4.69E-16	up
HERPUD1	3.587219196	4.93E-16	up
GLG1	1.898310312	5.22E-16	up
ETS2	1.833589047	5.28E-16	up
SDHB	2.864530749	5.40E-16	up
HMGA1	1.611518895	5.56E-16	up
LXN	3.439665718	5.75E-16	up
PYCARD	2.105931506	5.88E-16	up
S100A13	1.76800462	6.26E-16	up
CNIH4	3.226642415	6.65E-16	up
C17orf49	1.943322611	7.14E-16	up
NFU1	1.960931803	7.38E-16	up
CKS2	1.652189908	8.00E-16	up
TMSB10	3.385632704	8.44E-16	up
IDH3B	2.812958084	8.58E-16	up
LAS1L	2.336699929	9.32E-16	up
PRPF4	1.760007755	1.03E-15	up
TOMM22	1.794973387	1.04E-15	up
RHBDD2	2.3955976	1.07E-15	up
DGCR6L	2.07362134	1.22E-15	up
SMIM7	2.24049169	1.23E-15	up
SOD2	4.040980318	1.44E-15	up
ISG15	3.748491179	1.50E-15	up
PLGRKT	1.660522188	1.68E-15	up
PIGH	2.114979925	1.90E-15	up
PCNA	2.297835103	2.00E-15	up
CCT5	2.619148269	2.09E-15	up
PIH1D1	2.297669092	2.11E-15	up
PDK4	3.379999345	2.20E-15	up
AARS	2.206926937	2.26E-15	up
EIF4E	1.540112992	2.42E-15	up
TMEM14B	2.183081934	2.91E-15	up
MOAP1	1.545286322	3.00E-15	up
PELI1	1.764456022	3.21E-15	up
PFDN1	2.756506424	3.46E-15	up
MRPS2	1.839755814	3.53E-15	up
NEDD8	2.857823049	3.59E-15	up
FAM32A	2.75066051	3.71E-15	up
PFN2	2.483480474	4.08E-15	up
UBA3	2.239853449	4.23E-15	up
MEA1	2.642145879	4.54E-15	up
CD164	2.802807727	4.61E-15	up
RBX1	1.713561001	4.89E-15	up
DCAF13	1.665221536	5.06E-15	up
C16orf91	1.539469009	5.17E-15	up
B2M	5.290415482	5.21E-15	up
DERA	2.282572534	5.35E-15	up
NAE1	2.410288701	5.39E-15	up
NOC2L	1.575441157	5.44E-15	up
RUVBL1	2.452532225	5.70E-15	up
SRP14	3.194771946	5.73E-15	up
NTMT1	1.976091276	5.89E-15	up
SDHA	2.740944309	6.23E-15	up
HSPB1	3.62317171	6.91E-15	up
CSNK1A1	2.387865329	7.25E-15	up
RAB1B	2.382890278	7.60E-15	up
FN1	1.651418937	8.69E-15	up
GRN	3.292819467	8.75E-15	up
GUSB	2.201966598	9.16E-15	up
LSM3	1.741478534	9.71E-15	up
MRPL16	1.997994624	1.11E-14	up
TOMM34	1.62357476	1.13E-14	up
BLCAP	2.452506316	1.26E-14	up
TRPT1	1.604589197	1.29E-14	up
NFKBIZ	2.047952084	1.53E-14	up
NUCB1	1.544012851	1.74E-14	up
TTC5	1.935557675	1.82E-14	up
KLHDC3	1.711523863	1.99E-14	up
TPM2	1.563351512	2.16E-14	up
NSUN2	1.908599543	2.27E-14	up
CCDC12	2.012037393	2.32E-14	up
RPL7L1	2.506250977	2.37E-14	up
THOC1	1.504638865	2.71E-14	up
CORO1B	1.608642174	3.03E-14	up
MED11	1.831326938	3.06E-14	up
STK3	1.723893768	3.07E-14	up
GOLPH3	1.681601596	3.31E-14	up
KDM3A	1.695301025	3.41E-14	up
ASH2L	1.796532145	4.07E-14	up
ANAPC5	2.994477403	5.32E-14	up
PRPF3	1.98132644	5.68E-14	up
PALMD	2.256009324	5.82E-14	up
FAM162A	2.759951115	5.94E-14	up
KAT7	1.508524169	6.49E-14	up
GLO1	2.039922699	6.55E-14	up
UBL4A	1.939146749	7.22E-14	up
SLC25A17	1.589484786	7.25E-14	up
MSH6	2.223922892	7.42E-14	up
UBE2L3	1.779281105	8.21E-14	up
CNOT10	1.721930965	9.20E-14	up
ADM	4.315955422	9.29E-14	up
SAT2	1.599972125	9.73E-14	up
CCNL1	1.983630934	1.07E-13	up
SUMO3	2.226405781	1.10E-13	up
SNRPA1	2.432833248	1.11E-13	up
OAS1	3.086456034	1.26E-13	up
FUCA2	1.669972066	1.27E-13	up
SPARCL1	2.18170862	1.29E-13	up
UTP18	1.925574439	1.48E-13	up
EIF2B1	2.626752043	1.66E-13	up
ATG3	2.601757141	1.79E-13	up
RNF4	1.507862786	1.96E-13	up
PEX19	1.903479566	2.49E-13	up
POLR2B	1.774329644	2.55E-13	up
RNF185	2.163037348	2.62E-13	up
F2R	1.514543781	2.75E-13	up
SCAND1	1.875305636	2.76E-13	up
CHMP1A	2.021682476	2.84E-13	up
CHKB	1.674081816	2.99E-13	up
MRPS9	1.925575486	3.29E-13	up
TMEM199	1.686230968	3.46E-13	up
SPCS2	1.747351916	3.58E-13	up
BRIX1	2.893166591	4.13E-13	up
ACTB	3.494762565	4.27E-13	up
RCN1	2.135582367	4.55E-13	up
PRKAG1	1.611340884	4.69E-13	up
BANF1	1.961209039	4.82E-13	up
USE1	1.596622616	5.09E-13	up
ENO1	4.214168332	5.65E-13	up
MTG1	1.909029757	5.69E-13	up
GTPBP4	1.510534395	5.98E-13	up
VCL	1.591789908	6.55E-13	up
CLK3	2.186161161	6.83E-13	up
SGSH	1.645751293	8.18E-13	up
DCAF8	1.887721175	8.55E-13	up
BLVRA	2.432224175	9.62E-13	up
POLR2K	1.770458217	1.08E-12	up
PSMD8	2.345646294	1.13E-12	up
MPC1	1.684992166	1.16E-12	up
ASNA1	2.086757018	1.19E-12	up
HIST1H1C	2.008580337	1.20E-12	up
ACO2	2.699695115	1.30E-12	up
POP5	2.257426974	1.31E-12	up
CCT3	3.080639438	1.35E-12	up
PAPOLA	1.600129585	1.42E-12	up
U2AF1	3.167341366	1.56E-12	up
DUSP11	2.371641216	1.63E-12	up
SLC39A6	1.964167362	1.66E-12	up
ZNF44	1.713476796	1.73E-12	up
SDF2	1.861689438	1.98E-12	up
DDX41	1.505538023	1.98E-12	up
LEO1	1.634204611	2.03E-12	up
POLE3	2.15207198	2.11E-12	up
NONO	2.396926105	2.19E-12	up
SELK	2.693370208	2.24E-12	up
SDHC	1.524426575	2.36E-12	up
VDAC3	3.080001505	2.42E-12	up
ECHDC1	1.700545267	2.44E-12	up
FOPNL	1.5022005	2.51E-12	up
CMC2	1.811418356	2.74E-12	up
SARS	2.706517112	2.88E-12	up
ARRDC3	3.079629541	2.97E-12	up
HBP1	2.251635427	3.23E-12	up
MRPS21	2.52518248	3.36E-12	up
PRR13	2.281334718	3.47E-12	up
MRPL54	1.901808274	3.56E-12	up
PTMA	2.303760533	3.73E-12	up
CCDC51	2.049896183	4.00E-12	up
PDCD4	1.795884884	4.01E-12	up
MKRN2	1.596582553	4.14E-12	up
FBXO11	1.709670805	4.55E-12	up
UTP6	1.784175841	4.63E-12	up
USP39	2.243140604	4.65E-12	up
EMC7	3.145377214	4.66E-12	up
SIRT2	1.873937606	4.67E-12	up
METTL17	1.750811193	4.70E-12	up
CINP	2.268682991	4.82E-12	up
APRT	3.246355426	5.61E-12	up
PPOX	1.738250592	6.18E-12	up
CLIC1	3.000958931	6.57E-12	up
ENSA	2.000993304	6.75E-12	up
PPP2CA	2.357273537	6.83E-12	up
PEX3	1.529185356	6.95E-12	up
SEPT15	1.7600854	6.95E-12	up
PPP1R11	1.895554457	7.09E-12	up
NUDT7	1.607694358	7.16E-12	up
DDX19B	1.748350418	7.29E-12	up
PPP1R7	1.851805369	7.62E-12	up
NSMCE4A	2.250813656	7.77E-12	up
EHBP1	1.64526315	8.62E-12	up
DCTN6	2.054469122	8.93E-12	up
MFAP1	2.146014183	8.99E-12	up
GADD45B	3.317133521	9.53E-12	up
SDAD1	1.583963668	9.59E-12	up
NOB1	1.678803464	9.76E-12	up
YWHAZ	3.977985888	1.06E-11	up
RPP21	2.299931019	1.10E-11	up
ARMCX3	2.021498818	1.16E-11	up
CLNS1A	2.465140692	1.21E-11	up
VAMP5	1.579413904	1.79E-11	up
PDLIM1	3.181113612	1.79E-11	up
P4HA2	2.961213861	1.85E-11	up
C1orf109	1.550305609	2.19E-11	up
PSMD2	3.202770552	2.30E-11	up
C14orf166	2.228526887	2.36E-11	up
BRAT1	1.672173486	2.50E-11	up
ADSS	1.773207209	2.56E-11	up
MRFAP1L1	2.142555267	2.70E-11	up
PRKRA	2.533354246	2.74E-11	up
IL18	1.675402845	2.85E-11	up
TCEAL4	1.552438577	2.92E-11	up
HLA-B	2.252350494	3.00E-11	up
MGST3	1.533190221	3.34E-11	up
CCL2	3.860646284	3.39E-11	up
BHLHE40	2.453090728	3.44E-11	up
INTS4	1.517440704	3.53E-11	up
MVP	2.596077029	3.61E-11	up
FTSJ1	1.843197223	3.72E-11	up
OTUB1	2.180851059	3.76E-11	up
CIB1	2.770574445	3.79E-11	up
C11orf74	1.810465483	4.09E-11	up
ERCC1	1.844925033	4.16E-11	up
MRPS30	1.600193188	4.31E-11	up
HPS5	1.542514702	4.31E-11	up
IDH3G	2.090222066	5.10E-11	up
TMEM116	2.142858803	5.12E-11	up
LAMTOR1	2.345117622	6.61E-11	up
PRELID1	2.812912395	6.93E-11	up
SCYL1	1.515759559	6.98E-11	up
GAPDH	4.767450911	7.27E-11	up
IFI16	2.076966362	7.34E-11	up
ABCC1	1.644949386	8.22E-11	up
IFI44	2.041805293	8.45E-11	up
NCBP2	1.944349204	8.55E-11	up
SH3BGRL3	1.796607161	8.63E-11	up
SLC39A1	2.39970006	8.71E-11	up
FBXL5	1.889094053	9.08E-11	up
ATP1B3	4.621174257	9.18E-11	up
TP53TG1	1.955090759	9.52E-11	up
TSKU	1.898681535	1.09E-10	up
OMA1	1.71689626	1.09E-10	up
ARL2	2.637123373	1.15E-10	up
NUDCD2	2.284935119	1.21E-10	up
SNRNP35	2.082317168	1.22E-10	up
MRPL39	1.719728295	1.28E-10	up
USB1	1.672099554	1.29E-10	up
POLR2A	2.065102027	1.29E-10	up
CDC42	1.582770715	1.43E-10	up
DDX39B	1.549889346	1.44E-10	up
TLR5	1.636394982	1.64E-10	up
DAZAP2	3.521342806	1.78E-10	up
ATP6V0D1	2.366646082	1.79E-10	up
DUSP10	1.6896324	1.91E-10	up
SSNA1	1.656995526	1.92E-10	up
SSBP1	2.617780477	2.21E-10	up
COX7A2L	2.542783426	2.32E-10	up
EIF2S3	1.938418453	2.59E-10	up
TGFBI	3.180129881	2.82E-10	up
TRAPPC1	1.562824363	2.88E-10	up
SOD1	2.608176295	2.95E-10	up
HEXA	2.474184596	3.05E-10	up
CCDC28A	1.822454096	3.12E-10	up
PSAP	4.162767704	3.14E-10	up
RBM5	1.615994129	3.26E-10	up
IMMT	1.647652745	3.93E-10	up
NAGK	1.874016187	4.19E-10	up
PYCR2	1.553569659	4.53E-10	up
TMEM50A	2.268525703	4.57E-10	up
AP3S1	2.168193453	4.84E-10	up
PGD	3.995862712	5.09E-10	up
SLC25A3	2.502810355	5.65E-10	up
CDK5RAP1	1.549761175	6.32E-10	up
CAPZA1	2.722798225	6.48E-10	up
AXL	1.732547803	6.74E-10	up
TMED4	2.204264996	6.75E-10	up
MTFR1L	1.713559921	7.29E-10	up
EIF2B3	1.570410145	7.50E-10	up
ZFAND6	2.200526749	8.47E-10	up
THOC7	1.620875095	8.66E-10	up
SAE1	1.68064553	8.75E-10	up
GLRX	1.855947211	8.93E-10	up
PAK1IP1	1.798068362	9.72E-10	up
PLS3	2.949871218	1.02E-09	up
BPGM	2.373313052	1.05E-09	up
CCT2	2.778245188	1.06E-09	up
ANKZF1	1.555247092	1.12E-09	up
ARPC4	1.931007861	1.22E-09	up
PYURF	2.152488122	1.23E-09	up
PGRMC1	1.920909755	1.24E-09	up
PDLIM3	1.587340501	1.25E-09	up
TYW1	1.500175088	1.28E-09	up
TPD52L2	2.259430683	1.39E-09	up
FKBP1A	2.793057951	1.52E-09	up
FIS1	1.848111681	1.56E-09	up
CLK1	2.56596575	1.56E-09	up
APOD	2.570796069	1.57E-09	up
APEX1	2.614607599	1.60E-09	up
RBM7	1.807451446	1.70E-09	up
EXOC4	1.885391391	1.71E-09	up
EAPP	2.175888096	1.92E-09	up
HSF1	1.688876481	1.94E-09	up
AKR7A2	1.732060042	2.03E-09	up
NPM1	2.537423325	2.09E-09	up
SPCS1	1.966765116	2.18E-09	up
ERH	1.576990132	2.19E-09	up
PCMT1	2.978082965	2.41E-09	up
FCGRT	2.05791401	2.47E-09	up
ACAT2	2.590867349	2.51E-09	up
ZFAND1	1.634287341	2.56E-09	up
SBDS	2.609117473	2.66E-09	up
EXOSC10	2.196698881	2.80E-09	up
DHRS4	1.579210751	3.52E-09	up
EIF4A3	3.298658898	4.07E-09	up
PSMA7	2.868861278	4.21E-09	up
PDCL3	1.783033204	4.26E-09	up
PPP2R1A	2.575134295	4.35E-09	up
CAT	1.828019535	4.69E-09	up
FAM104A	1.662272318	4.76E-09	up
PSMB1	3.816315926	4.79E-09	up
ADK	1.795070753	4.87E-09	up
FLOT1	2.512074985	4.93E-09	up
NOP2	2.1022823	4.93E-09	up
AMZ2	2.458785354	5.00E-09	up
YTHDF2	2.152880074	5.12E-09	up
DHX16	1.923049586	5.36E-09	up
ZNHIT2	1.532812671	5.45E-09	up
C21orf33	2.452238856	5.68E-09	up
ATF7IP	1.682588593	5.89E-09	up
ERP29	2.328987468	6.06E-09	up
COMMD10	1.550028639	6.09E-09	up
H3F3A	1.6866518	6.14E-09	up
RBM42	1.561379299	6.25E-09	up
UBE2E3	1.990043462	6.30E-09	up
MSN	1.878670971	6.76E-09	up
CFLAR	1.789523673	7.10E-09	up
USMG5	2.009724685	7.31E-09	up
ID3	2.058915403	7.37E-09	up
DYNLL1	2.805316263	7.90E-09	up
CAPG	2.902670534	7.98E-09	up
HSPD1	2.406359098	8.04E-09	up
FADD	1.532720786	8.70E-09	up
MRPL10	1.604784673	9.16E-09	up
GHITM	2.789818337	9.39E-09	up
SLC25A1	1.84828593	9.56E-09	up
PDLIM4	2.36978801	9.60E-09	up
KRTCAP2	2.692695067	1.06E-08	up
DAP3	2.20334006	1.12E-08	up
SDR39U1	2.611014339	1.15E-08	up
RPL27	1.772362913	1.16E-08	up
ITFG2	1.646454284	1.17E-08	up
EGR2	2.9718734	1.20E-08	up
PFDN2	2.156526593	1.28E-08	up
DNASE2	1.644777742	1.30E-08	up
ZMAT5	1.73333654	1.41E-08	up
GNAI3	1.502560882	1.47E-08	up
CSDE1	2.473080099	1.49E-08	up
NDEL1	2.208927838	1.50E-08	up
RPL18A	2.471150809	1.51E-08	up
DECR1	2.490167721	1.52E-08	up
C1GALT1C1	2.332050396	1.54E-08	up
EIF3I	2.842188282	1.92E-08	up
CDC26	2.550810269	2.37E-08	up
SLC4A1AP	1.952223805	2.61E-08	up
RQCD1	2.274893533	2.74E-08	up
SNUPN	1.663782681	2.83E-08	up
THOC3	3.171964634	3.13E-08	up
GMPS	1.949161223	3.26E-08	up
HIF1A	2.533524437	3.30E-08	up
CEBPZ	1.664153755	3.50E-08	up
TRIM21	1.801810974	3.63E-08	up
NAT9	1.552191657	3.78E-08	up
MRPL9	2.321335601	3.92E-08	up
ZNF207	2.213514784	3.92E-08	up
PSMA1	2.844241422	4.24E-08	up
NMRK1	1.990643606	4.33E-08	up
ILF2	3.058834611	4.55E-08	up
EIF4G2	3.337547629	4.57E-08	up
CEP63	1.515237158	5.59E-08	up
TOMM5	2.731489081	5.67E-08	up
NARF	2.24203798	5.91E-08	up
C1QBP	3.328258606	6.98E-08	up
GNPDA1	1.52692394	8.43E-08	up
TMEM230	2.504323528	8.99E-08	up
NUDT5	1.705534006	9.03E-08	up
STAT3	1.726051638	1.11E-07	up
TRADD	1.563147383	1.17E-07	up
C14orf2	2.421800034	1.20E-07	up
ADRM1	2.234091256	1.20E-07	up
POLE4	1.922600786	1.21E-07	up
EIF2B2	2.04706162	1.22E-07	up
LINC00493	1.992102418	1.28E-07	up
TIMM10	1.936659429	1.30E-07	up
DARS	2.032412534	1.30E-07	up
GSDMD	1.996390416	1.35E-07	up
G3BP1	2.516566652	1.35E-07	up
COG4	2.015650225	1.40E-07	up
ATP5G3	2.193911732	1.41E-07	up
TIMM21	1.543754102	1.55E-07	up
RAE1	1.844716697	1.59E-07	up
TSSC4	1.527663704	1.63E-07	up
FAM96A	1.984016681	1.71E-07	up
RPL9	2.196050621	1.74E-07	up
[truncated: 278 more rows]
