# Supplementary material for: Pan-Cancer Single-Cell Analysis Reveals the Core Factors and Pathway in Specific Cancer Stem Cells of Upper Gastrointestinal Cancer
Source: Front Bioeng Biotechnol. 2022 May 13;10:849798. doi: 10.3389/fbioe.2022.849798 (PMC9136039; doi:10.3389/fbioe.2022.849798)
Supplement: Supplementary file 1 [file DataSheet3.ZIP › Additional files/UGCSC_Matrix.csv]

	HNSCC26_P24_F03_S351_comb	HNSCC26_P24_E12_S348_comb	HNSCC26_P24_F05_S353_comb	HNSCC25_P2_G12_S84_comb	HNSCC26_P3_A09_S105_comb	HNSCC18_P4_C08_S32_comb	HNSCC18_P4_G03_S75_comb	HNSCC18_P4_D08_S44_comb	HNSCC18_P4_E09_S57_comb	HNSCC18_P4_G04_S76_comb	HNSCC18_P4_F01_S61_comb	HNSCC18_P4_F07_S67_comb	HNSCC18_P4_E08_S56_comb	HNSCC18_P4_E12_S60_comb	HNSCC26_P1_pri_F06_S162_comb	HNSCC26_P11_R_LN_B07_S307_comb	HNSCC20_P15_LN_E09_S249_comb	HNSCC20_P5_pri_A07_S7_comb	HNSCC20_P15_LN_G12_S276_comb	HNSCC20_P5_pri_C02_S26_comb	HNSCC20_P5_pri_F05_S65_comb	HNSCC20_P5_pri_B04_S16_comb	HNSCC20_P15_LN_H11_S287_comb	HNSCC20_P5_pri_B11_S23_comb	HNSCC20_P5_pri_D06_S42_comb	HNSCC20_P15_LN_C07_S223_comb	HNSCC20_P5_pri_E09_S57_comb	HNSCC20_P5_pri_D11_S47_comb	HNSCC20_P2_G02_S170_comb	HNSCC20_P1_D05_S41_comb	HNSCC20_P2_G06_S174_comb	HNSCC20_P1_D12_S48_comb	HNSCC20_P1_B02_S14_comb	HNSCC20_P1_A05_S5_comb	HNSCC20_P1_G01_S73_comb	HNSCC20_P1_E06_S54_comb	HNSCC20_P11_H09_S285_comb	HNSCC18_P2_A01_S97_comb	HNSCC18_P3_F06_S354_comb	HNSCC17_P3_B10_S214_comb	HNSCC18_P7_H03_S183_comb	HNSCC18_P2_D03_S135_comb	HNSCC18_P2_D02_S134_comb	HNSCC17_P3_F03_S255_comb	HNSCC18_P3_F03_S351_comb	HNSCC18_P3_D12_S336_comb	HNSCC18_P7_G11_S179_comb	HNSCC18_P7_A08_S104_comb	HNSCC18_P3_A07_S295_comb
C9orf152	0	0	0	0	0	0	0	0	0	5.51	0	0	0	0	0	0	0	0	0	0	0	0	0	0	0	0	0	0	0	0	0	0	0	0	0	0	0	0	0	0	2.41	0	2.05	0	0	2.88	0	2.63	0
RPS11	6.88	7.51	6.63	6.79	7.55	0	0	8.18	6.85	5.98	1.96	5.26	5.28	4.02	4.92	7.22	6.11	6.19	6.16	6.07	5.55	7.3	5.76	5.42	5.01	6.65	7.19	6.59	6.5	5.67	6.32	6.63	5.87	6.3	4.84	6.67	6.6	4.94	3.85	6.76	4.39	3.38	4.2	6.61	0	4.82	5.02	2.71	4.69
ELMO2	3.74	1.74	0	5.76	0	0	0	0	0	0	0	2.34	0	0	0	0	0	0	0	0	0	0	0	1.48	0	0	0	0	0	0	0	0	0	2.01	0	0	4.81	0	0	0	0	2.78	0	0	0	3.16	0	0	5.01
CREB3L1	0	0	0	0	0	2.88	0	0	0	1.63	0	2.2	0	4.15	0	0	0	0	0	0	0	0	0	0	0	0	0	0	0	0	0	0	0	0	0	0	0	0	1.37	0	5.53	0	2.29	0	0	1.23	2.43	2.89	0
PNMA1	0	3.95	0	0	0	0	0	0	0	0	0	0	0	0	0	0	4.22	3.47	0	0.7	0	0	1.8	3.85	0	0	0	0	0	0	0	0	0	0	0	0	4.4	0	0	3.02	0	0	0	0	0	0	0	0	0
MMP2	0	0	0	7.25	0	0	0	0	0	0	0	0	0	0	0	0	0	0	0	0	0	0	0	0	0	0	0	3.14	1.2	0	0	0	0	0	0	0	0	0	0	0	0.06	0	0	0	0	0	0	0	0
TMEM216	0	0	2.81	0	0	0	0	0	0	0	0	3.67	0	0	0	0	4.82	0	0	4.79	0	0	0	3.34	0	5.56	0	0	0	0	3.7	0	0	3.72	6.13	4.77	0	0	0	0	3.25	0	0	0	0	0	3.67	0	0
TRAF3IP2-AS1	0	0.68	0.15	0.35	0.32	0.09	0.25	0.64	0.16	0.26	0	0.09	0.09	0	0.54	0.49	0.33	2.17	0.47	0.83	0.29	0.15	0.1	0.03	0	0.28	0	0.35	0	0.77	0.39	0	0.59	0.51	0.37	0.33	0.55	0	0	0.19	0	0.08	0	0.16	1.63	0.11	0.22	0	0
LOC653712	0	0.42	0	0	0	0	0	0	0	0	0	0	0	0	0	0	0	0	0	0	0	0	0.18	0	0	0	0	0	0	0	0	0	0	0.55	0	0.35	0	0	0	0	0	0	0	0	0	0	0	0	0
C10orf90	0	0	0	0	0	0	0	0	0	0	0	0	0	0	0	0	0	0	0	0	0	0	0	0	0	0	0	0	0	0	0	0	0	0	0	0	0	0	0	0	0	2.35	0	0	0	0	0	0	0
ZHX3	0	0	0	0.05	0.05	0.04	0.03	0.09	0.04	0.08	0.07	0	0.01	0	0.06	0.1	0.09	0.03	0	0.05	0.03	0.05	0.01	0.03	2.08	0	0.1	0	0.04	0.03	0	0.11	0	0.1	0.12	0.04	0.03	0	0	0	0	0	0	0	0	0	0	0.02	0.03
ERCC5	0	0	0	0	2.56	0	5.81	3.32	0	0	0	0	0	0	0	0	1.17	0	0	0	0	0	0	1.34	0	5.1	0	0	0	0	0	0	0	0.22	0	0	2.83	3.89	0	0	0	0	3.76	0	0	0	3.19	0.86	0
GPR98	0	0	0.48	0	0	0	0	0.06	0	0	0	0	0	0	0.57	0	0	0	0	0	0	0	0	0	0	0	0	0	0	1.17	0	0.9	0	1.46	0	0	0	0	0	0	0.05	0	0	1.01	0.83	0	0	0	0
CTAGE10P	0	0	0	0	0	0	0	0	0	0	0	0	0	0	0	0	0.08	0	0	0	0	0	0	0	0	0	0	0	0.13	0	0	0	0	0	0	0	0	0	0	0	0	0	0	0	0	0	0	0	0
APBB2	0	0.76	0.42	0	1.57	0	0	3.49	0	0	0	0.94	0	0	0	0.01	0	3.02	0	0	0	3.36	0.02	0	0.52	0	2.45	0	0	0	0	0	0	0.05	0	0	0	1.65	0	2.74	0	0	0	1.27	0	0	0	0	0
KLHL13	3.56	0	0	0	0	0	0	0	0	0	0	0	0	0	0	0	0	0	0	4.54	0	0	3.56	0	0	5.08	0	0	0	2.23	0	0	0	0	0	0	0	0	0	0	0	0	0	0	0	0	0	0	0
PDCL3	4.68	0	0	0	0	4.63	0	0	0	0	0	0.74	0	0	0	0	5.08	3.29	0	0	0	0	3.44	3.74	1.85	5.19	0	4.12	0	2.47	3.61	5.22	5.61	3.46	0	0	4.4	0	0	0	2.69	0	0	0	0	4.15	0	0	0
AEN	0	0	0	0	0	0	0	0	1.8	0	0	0	0	0	0	0	0.07	0	0.19	3.27	0	0	4.18	2.83	0	0.51	0	0	0	0	0	0	0	0	1.19	0	0	0	0	0	0	0	0	0	0	0	0	0	0
FRG2	0	0	0	0.06	0	0	0	0.02	0	0	0	0	0	0	0.05	0.03	0	0	0	0	0	0	0	0	0	0	0	0	0	0	0	0	0.18	0	0	0	0	0	0	0	0	0	0	0	0	0	0	0	0
DECR1	0	5.4	2.58	6.36	5.56	0	0	0	2.17	0	5.61	3.66	0	6.28	0	0	4.51	0	0	3.99	0	0.27	5.44	3.88	5.35	0	0	0	0	3.85	4.08	0	0	0	0	4.42	0	0	0	0	3.36	3.34	0	4.29	0	0	0	0	0
SALL1	0	0	0	0	0	0	0	0	0	0	0	0	0	0	0	0	0	0	0	0	0	0	0	0	0	0	0	0	0	0	0	0	0	0	0	0	0	0	0	0	0	0	0	0	0	0	0	0	0
GGT3P	0	0	0	0	0	0	0	0	0	0	0	0	0	0	0	0	0	0	0	0	0	0	0	0	0	0	0	0	0	0	0	0	0	0	0	0	0	0	0	0	0	0	0.37	0	0	0	0	0	0
CADM4	0	0	0	0	0	0	0	0	0	0	0	0	0	0	0	0	0	0	0	0	0	0	0	0	0	0	0	0	0	0	0	0	0	0	0	0	0	0	0	0	0	0	0	0	0	0	0	0	0
RPS18	9.09	8.85	8.91	7.47	9.78	7	6.61	8.85	6.97	7.17	1.15	6	5.78	7.43	7.13	7.99	8.21	6.87	8.1	7.3	8.03	6.37	8.6	7.59	7.78	9.25	8.23	8.54	8.88	7.7	9.41	7.57	8.5	7.96	7.25	7.91	7.65	7.66	6.82	8.81	7.84	6.63	5.19	9.15	5.35	4.42	4.89	5.15	7.27
SLC10A7	0	0	0	0	0	0	0	0	0	0	0	0	0	0	0	0	0	0	0	0	0	0	0	0	0	0	0	0	0	0	0	0	0	0	0	0	0	0	0	0	0	1.17	0	0	0	0	0	0.63	0
BRIX1	5.78	5.21	0.27	0	0	0	0	0	0	0	0	0	0	0	7.29	6.46	4.15	0	0	0.88	0.87	0	5.58	4.53	5.95	5.32	0	5.55	0	6.4	4.89	5.66	6.83	5.37	5.31	4.66	0	2.84	0	3.42	3.55	0	3.06	0	0	0	0	0	0
LMAN1	3.75	2.95	3.09	0	0	0	3.65	0	0	0	2.65	2.9	3.65	0	0	4.6	2.62	2.7	5.4	3.64	0	2.31	1.07	2.88	0	0	0	4.84	0	3.22	4.4	3.17	0	0	0	3.12	0	2.63	0.16	2.52	2.92	1.77	2.94	0	0.8	4.18	0	0.71	0
CHD8	2.28	2.41	0	0	0.96	0	0	0	0	0	0	0	1.49	0	0	0	2.21	2.79	0	2.83	4.21	0	3.15	1.54	0	0	0	0	0	0.53	0	0	0	0	2.02	0.83	0	0	0	0	0.09	0	0	0	0	0	0	1.53	0
SUMO1	4.24	3.63	3.47	5.9	6.06	5.14	0	0	0	0	6.18	2.98	0	0	5.68	5.66	5.97	6.06	0	6.56	0	4.74	6.26	4.78	4.26	0.61	0	5.93	2.22	5.96	5.94	6.66	6.59	6.36	5.64	6.39	5.77	4.35	0	3.62	3.99	2.46	2.99	0.32	4.14	0.32	0	0	4.73
GP1BA	0	0	0	0	0	0	0	0	0	0	0	0	0	0	0	0	0	0	0	0	0	0	0	0	0	0	0	0	0	0	0	0	0	0	0	0	0	0	0	0	0	0	0	0	0	0	0	0	0
BSN-AS2	0	0	0.13	0.11	0.47	0	0	0.19	0.16	0.06	0	0.04	0.05	0	0.36	0.13	0.09	0.13	0	0	0.24	0.16	0.14	0.11	0	0	0.12	0	0.15	0	0.12	0	0	0	0.33	0.12	0	0	0.06	0	0.06	0	0	0.09	0	0	0	0.13	0
BOLA3-AS1	3.66	0.11	0.43	0.11	0.03	0.05	0.08	0.07	0.13	0.14	0	0.03	0.03	0.21	0.27	0.09	0.06	0.23	0.14	0	0.16	0.08	0.05	0.09	2.38	0	0.08	0	0.09	0.14	0	0.11	0.34	0.08	0	0.18	0.06	0	0.04	0.28	0.1	0.04	0	0	0	0.16	0	0.11	0.1
UQCR11	1.35	0.33	0.47	0	2.7	3.78	3.59	0	5.07	0.11	2.81	4.52	2.45	6.38	0	3.27	3.22	0	0	0	4.27	2.9	1.81	2.71	3.6	2.23	0	2.08	5.23	3.08	4.4	3.51	5.11	3.28	3.05	4.05	3.06	3.13	2.12	1.56	4.85	2.05	2.67	3.35	3.75	3.5	1.63	2.78	3.8
DDB1	0	4.07	5.17	0	0	0	0.06	0	0	0	4.36	0	0	3.4	4.67	4.95	0	1.07	3.9	4.41	1.64	0	4.51	3.79	4.01	0.05	0	4.17	4.26	3.95	3.07	4.34	0	2.99	2.77	5.04	1.09	5.19	2.92	4.12	2.66	0	0	2.82	4.89	0.61	0	0	0
MYO9B	0	0	0	0	0.01	1.5	0	0	0	0	0	0	0	0	0	0	0	0	0	0	0	0	0	1.66	0	0	4.69	0	0	0	0	0	0	0	0	0.39	0.1	0	0	0	0	0	0	0	1.64	0	0	0	0
MMP7	0	0	0	0	9.46	0	0	0	7.21	0	0	0	0	0	0	0	0.58	0	0	0	7.46	0	0	0	0	0	11.58	0	0	0	0	0	0	0	0	0	0	0	0	3.62	0	0	0	0	9.31	0	0	0	0
CRNKL1	0	0	0	0	1.49	3.47	0	0	0	0	0	0	0	0	0	0	0	0	0	0	0	0	1.33	0.07	3.97	0.05	0	3.05	0.09	0	2.56	4.03	0.69	0	0	3.16	3.75	0	0	2.57	2.31	0	0	3.14	0	0	0	0	0
XAB2	0	0	0.54	2.6	1.75	0.21	2.24	2.32	0	0.43	2.63	0.05	0	0	0	1.47	1.77	3.55	0	1.9	0	0	0.27	2.05	1.13	0	0	2.78	2.01	0	0	0.57	0.27	0	2.32	0	0	0.2	0	0	0.4	0.06	0.69	0	0	1.19	0.18	0.24	0
RTN1	0	0	0	0	0	0	0	0	0	0	0	0	0	0	0	0	0	0	0	0	0	0	0	0	0	0	0	0	0	0	0	0	0	0	0	0	0	0	2.83	0	0	0	0	0	0	0	0	0	0
ADAM21P1	0	0	0	0	0	0	0	0	0	0	0	0	0	0	0	0	0	0	0	0	0	0	0	0	0	0	0	0	0	0	0	0	0	0	0	0	0	0	0	0	0	0	0	0	0	0	0	0	0
TBX10	0	0	0	0	0	0	0	0	0	0	0	0	0	0	0	0	0	0	0	0	0	0	0	0	0	0	0	0	0	0	0	0	0	0	0	0	0	0	0	0	0	0	0	0	0	0	0	0	0
ZBTB12	0	0	0	0	0	0	0	0	0	0	0	0	0	0	0	0	0	0	0	0	0	0	0	0	0	0	0	0	0	0	0	0	0	0	0	0	0	0	0	0	0	0	0	0	0	0	0	0	0
UTY	0	0.07	0	0	0.05	0	0	2.19	0	0.12	0.11	0.28	0.01	0	0.12	0.1	0	0.03	0	0.06	0	0	0	0	0	0	0	0	0	0.06	0	0	0.12	0.05	0.07	0	0	0.04	0	1.64	0	0	0	0	0	0	0	0	0
CENPQ	0	0.25	0.19	0	0	0	0	0	0	0	0	0	0	0	0	0	0	0	0	0	0	0	0	0	0	0	0	0	0	0	0	3.96	0	0	0	0	0	0	0	0	0	0	0	0	0	0	0	0	0
DTNBP1	0	0	0	0	0	0	0	0	1.66	0	1.02	0	0	0	0	0	0	0	0	0	0	0	0.15	0	0	0	0	0	0	0	0	0	0	0	2.28	0	0	0	0	0	0	0	0	0	0	0	0	3.38	3.69
KBTBD8	0	0	0	0	0	0	0	0	0	0	0	0	0	0	0	0	0	0	0	0	0	0	0	0	0	0	0	0	0	0	0	0	0	0	0	0	0	0	0	0	0	0	0	0	0	0	0	0	0
ZEB1	0	0	0	0	0	0	0	0	0	0	0.06	0	0	0	0	0	3.85	0	0	0	0	0	0	0	4.03	0.04	0	0.09	0.05	2.99	0.05	3.49	0	3.01	0	2.78	0.42	0	0	0	0	0	0	0	0	0	0	0	0
ZG16	0	0	0	0	0	0	0.14	0	0.13	0.2	0	0	0.14	0	0	0	0.13	0	0	0	0	0	0	0.17	0	0	0	0	0	0	0	0	0	0.17	0.24	0	0	0	0	0	0	0	0	0	0	0	0	0	0
PRKAG2-AS1	0	0	0	0	0	0	0	0	0	0	0	0	0	0	0	0	0	0	0	0	5.58	0	0	0	0	0	0	0	0	0	1.87	2.43	0	0.43	0	0	0	0	0	0	0	0	0	0	0	0	0	0	0
FAT4	0	0	0	0	0	0	0	0	0	0	0	0	0	0	0	0	0	0	0	0	0	0	0	0	0	0	0	0	0	0	0	0	0	0	0	0	0	0	0	0	0	0	0	0	0	0	0	0	0
LOC100216546	0	0.09	0	0	0	1.94	0	4.53	2.01	2.03	0.04	0	0	0	0.04	0.05	0	0.09	0	0	0	0.03	0	0	0	0	0	0	0	0	0.02	0	0.08	0	0	0	0	0	0	0	0	0	0	0.02	0	0	0	0	0
MIER1	0.16	0	0	0	3.97	1.16	0	0	0	3.67	1.87	1.4	0	0	0	0	0	1.32	0	2.09	0	3.32	1.9	1.01	0	3.72	0	0.44	0	0	1.32	0.76	0	2.77	1.64	3.06	0	0	0	1.99	0.3	0	1.95	1.52	0	0	0.85	0	0.37
CHD9	0	0	2.43	0.59	3.92	0	0	0.28	0	1.74	0	0	0	3.83	0	0	1.81	4.58	2.15	0.38	1.74	2.53	0.4	0.44	0	3.19	3.61	2.48	0	2.51	2.73	0	0	2.41	3.18	1.23	0.26	2.06	0.42	1.61	0.43	0	1.31	1.86	1.59	2.49	1.43	0	0
STK16	0	0	0	0	0	0	0	0	0	0	0	0	0	0	0	0	0	0	0	0.3	0	0	0	0	0	0	0	0	0	0	0	0	0	0	0	0	0	0	0	0	2.42	1.97	0	0	0	0	0	1.92	0
TOB2	0	0	0	0	0.81	0	0	0	0	0	2.93	0	0	3.35	0	0	2.29	0.07	0	2.68	3.93	3.04	0.16	1.84	3.95	0	1.79	0	0	2.15	1.78	0	2.89	1.77	0.84	0	0	0	0	0.09	0	0	0	0	0.29	0.72	0	0	2.36
INIP	3.56	0	0.61	0.17	0.43	4.26	0.59	0.17	0.3	0.25	0.43	0.08	0.83	0	0	0.13	0.44	2.94	5.44	0.08	3.59	0	0.23	0.38	0	0	0	3.86	0	0.25	3.38	0	0.46	3.07	0.33	3.76	0	0	0	0.4	2.41	0	2.13	0	0	0	0	0.22	1.65
BANK1	0	0	0	0	0	0	0	0	0	0	0	0	0	0	0	0	0	0	0	0	0	0	0	0	0	0	0	0	0	0	0	0	0	0	0	0	0	0	0	0	0	0	0	0	0	0	0	0	0
SFTA2	0	0	0	0	0	0	0	0	0	0	0	0	0	0	0	0	0	0	0	0	0	0	0	0	0	0	0	0	0	0	0	0	0	0	0	0	0	0	0	0	0	0	0	0	0	0	0	0	0
GRM2	0	0	0	0	0	0	0	0	0	0	0	0	0	0	0	0	0	0	0	0	0	0	0	0	0	0	0	0	0	0	0	0	0	0	0	0	0	0	0	0	0	0	0	0	0	0	0	0	0
PROSC	4.82	4.91	4.53	0	1.54	4.77	0	0.06	5.31	0	0	0	0	0	0.08	5.19	0	0	0	0	5.33	0	0.14	3.56	4.28	0	0	0	0	4.3	3.52	0	0	2.53	0	0	0	0	3.62	1.34	3.64	3.01	1.8	0	0	2	0	1.16	0
SPIN2B	0	4.7	0	0	0	0	0	0	0	0	0	0	0	0	0	0	0	0	0	0	0	0	0	1.12	0	0	0	4.08	0	0	0	0	0	4.2	0	2.75	0	0	0	0	0.9	0	0	0	0	0	0	0	0
PIR	0	4.1	0	0	5.43	0	0	0	0	0	0	0	4.11	0	0	0	3.33	4.25	0	4.84	0	0	3.88	4.81	0	1.69	0	0	4.67	4.16	0	3.94	2.7	0	5.02	0	0	0	0	0	2.21	0	0	0	0	0	0	0	0
IPO9	2.19	2.78	0.11	0.12	0.14	0.02	0.09	0.33	0.07	0.2	0.09	0.02	0.02	0.03	0.8	0.18	0.09	0.09	0	0.1	0.03	0.1	2.1	2.34	2.72	0	0.08	3.87	2.97	3.02	1.28	2.77	0.08	2.95	0.4	4.41	0.05	0	0	0.04	1.58	0	0	0.02	0	0	0	0	0.01
EVC	0	0	0	0	0	0	0	0	0	0	0	0	0	0	0	0	0	0	0	0	0	0	0.03	0	0	0	0	0	0	0	0	0	0	0	0	0	0.04	0	0	1.62	0	0	0	0	0	0	0	0	0
CXCL13	5.03	0	0	0	0	0	0	0	0	0	0	0	0	0	0	0	0	0	0	0	0	0	0	0	0	0	0	0	0	0	0	0	0	0	0	0	0	0	0	0	0	0	0	0	0	0	0	0	0
KIAA1199	0	0	0	0	0.01	0	0	0	0	0	0	0	0	0	0	0.2	0	0	0	0	0	0	0.03	0	0	0	0	0	0	0	0	0	0	0	0	0	0	0	0	0	0	0	0	0	0	0	0	0	0
EHHADH-AS1	0	0	0	0	0	0	0	0	0	0	0	0	0	0	0.15	0	0	0	0	0	0	0	0	0	0	0	0	0	0	0	0	0	0	0	0	0	0	0	0	0	0	0	0	0	0	0	0	0	0
SORL1	0	0.52	2.21	0	0	0	4.04	0	0	0	0	0	0	0	0	1.8	2.38	0	0	0	0	0	0	2.8	2.81	0	3.06	0.95	0	0	0	0	0	0	0	0	0	0	0	0.31	0.12	0	0	1.63	0	0	0	0	0
NAT10	0	4.68	4.54	0	0	0	0	0	0	0	0	0	0	0	3.79	0	0	0	0	0	5.86	0	0.1	2.87	0	5.05	0	0	0	3.87	0	0	0	2.78	0	0	3.16	0	0	0.11	0	0	0	0.06	0	0	0	0	4.58
CHD1	1.57	1.62	2.14	0	0.02	0	0.04	0.49	0.41	0	0.57	0	0	0	0	0.09	1.71	3.92	0	0	0	0	0	0	0	0.94	0	0.87	0	0.56	0.9	0.07	2.97	0.05	1.39	0.06	0	0	0	0.82	0	0	0	1.57	0	0	0	0	0
SYN3	0	0	0	0	0	0	0	0	0	0	0	0	0	0	0	0	0	0	0	0	0	0	0	0	0	0	0.95	0	0	0	0	0	0	0	0	0	0	0	0	0	0	0	0	0	0	0	0	0	0
SLC22A2	0	0	0	0	0	0	0	0	0	0	0	0	0	0	0	0	0	0	0	0	0	0	0	0	0	0	0	0	0	0	0	0	0	0	0	0	0	0	0	0	0	0	0	0	0	0	0	0	0
SERPINF1	0	0	0	8.77	8.15	0	0	2.56	0	0	0	0	0	0	0	0	0	0	0	0	0	0	0	0	4.26	4.9	0	0	0.65	0.22	0	0	0	0	0	0	0	0	0	5.52	0	0	0	3.35	0	0	0	0	0
WDR34	2.55	3.84	1.9	0	0	0	0	0	0	0	0	0	0	0	0	0	0.13	0	0	0	6.1	0	0	0	3.2	0	5.41	3.53	0	0	0	0	0	0	0	0	0	0	0	4.22	3.97	0	0	4.19	3.65	0	0	0	0
POTED	0	0	0	0	0	0	0	0	0	0	0	0	0	0	0	0.17	0	0	0	0	0	0	0	0	0	0	0	0	0	0	0	0	0	0	0	0	0	0	0	0	0	0	0	0	0	0	0	0	0
EPT1	0.95	0.05	1.71	0	0.01	0	0.03	0	0	0	0	0.01	0	0	0.02	0.01	0	3.26	5.32	4.02	0	0.04	0.04	0.66	0	5.03	0	3.83	0	1.64	2.31	3.3	4.33	2.64	2.29	3.79	2.63	0	0	0.83	0	0	1.32	0.03	0	2.65	0	0	1.96
TAOK3	2.53	0	3.71	5.1	0	0	5.77	0	0	0.53	0	0	0	0	0	0	0	0	0	4.45	0	5.57	2.24	0	0	0	0	0	0	0	0	0.36	0	0.69	0	0	0	0	3.33	3.77	2.39	0	0	0.38	0	0	0	0	0
STK25	0	3.94	0	0	0	0	0	0	0	0	0	0	0	0	0	0	0.1	0	0	0	0	0	0	4.21	0	0	0	1.72	3.46	0.93	3.67	3.63	3.42	0.49	0	0	0.12	0	0	2.53	3.63	0	3.2	0	0	0	3.23	0	0
CDC25B	0	0	0	0	0	0	0	0	0	0	0	0	0.13	0	0	0	0	0	0	0	0	0	0	0	0	0	0	0	0	0.34	3.77	0	1.26	0	3.93	0	0	0	3.38	3.52	0	0	0	0	0	0	0	0	0
BMP3	0	0	0	0	3.33	0	0	0	0	0	0	0.02	0	0	0	0.03	0	0	0	0.08	0	4.66	0	0	0	0	4.19	0	0	0	0	0	0.46	0	0	0	0	0	0	0	0	0	0	0	0	0	0.04	0	0
TMEM180	1.97	0.17	0.12	0	0.07	0.13	0.17	0.34	0.11	5.34	0	1.99	0.02	0	0	0.05	0	0	0	0	0	0	0	0	0.29	0	0	2.63	0	0.1	0	0	0	2.08	0	0.13	0	0	0	0	0	0	0	0	0	0	0	0	0
MAP1LC3C	0.47	0.81	1.15	0.62	0.67	0.18	0.43	1.07	0.81	1.38	0.45	0.19	0.28	0.13	1.78	1.09	0.45	0.96	1.16	0.75	0.38	0.74	0	0.77	0	0.4	0.09	0	0.85	0	0.31	0	0.73	0	1.17	0.32	0.52	0.15	0.15	0.89	0	0.24	0.14	0.41	0.62	0.15	0	0.28	0.52
MIR564	0	0	0	0	0	0	0	0	0	0	0	0	0	0	0	0	0	0	0	0	0	0	0	0	0	0	0	0	0	0	0	0	0	0	0	0	0	0	0	0	0	0	0	0	0	0	0	0	0
POU3F1	0	3.03	0	0	0	0	0	0	0	0	0	0	0	0	0	0	0	0	0	0	0	0	0	0	0	0	0	0	0	0	0	0	0	0	0	0	0	0	0	0	0	0	0	0	0	0	0	0	0
HIGD1B	0	0	0	0	0	0	0	0	0	0	0	0	0	0	0	0.97	0	0	0	0	0	0	0	0	0	0	0	0	0	0.68	0	0	0	0	0	0	0	0	0	0	0	0	0	0	0	0	0	0	0
USP6NL	0	0	0.27	0	0.09	0	0	0	0	0.18	0	0	0	3.5	0	0	0	0	0	0	0	0	0	0.65	0	0	0	0	0	0	0	0	0	0	0	0	0	0	0.07	0	0	0	0	0.45	0	3.43	0	0	0
LINC00460	0	0	0	0	0	0	0	0	0	0	0	0	0	0	0	0	0	0	0	0	0	0	0	0	0	0	0	0	0	0	0	0	0	0	0	0	0	0	0	0	0	0	0	0	0	0	0	0	0
ABCD4	0	3.46	0	0	0	0	0	0	0	0	2.36	0	0	0	0	3.35	0	0	5.28	0	0	0	1.04	3.47	0	0	0.37	0	0	3.39	0.2	0	2.37	0	0	1.87	0	3.64	0	4.16	0	0	0	0	0	0	0	1.54	0
C11orf93	0	1.55	0	0	0	0	0	0	0	0	0	0	0	0	0	0.41	0	5.42	5.91	0	0	0	0	3.94	0	0	0	0	5.33	0	0	0	0	0	0	0	0	0	0	0	0	0	0	0	0	0	0	0	0
TEK	0	0	0	0	0	0	0	0	0	0	0	0	0	0	0	0	0	0	0	0	0	0	0	0	0	0	0	0	0	0	0	0	0	0	0	0	0	0	0	0	0	0	0	0	0	0	0	0	0
SLC25A46	0	0	4.05	0	0	0	0	0	0	0	0	2.73	0	0	0	0	0	0	0	0	1.1	0.38	3.87	3.63	0	0	0	0	0	0	0	0	0	0	0	0	0.99	0	0	0	0	2.83	0	3.45	0	0	0	2.51	0
LARP7	0	2.76	3.39	0	0	4.51	0	0	0	0	0	0	0	6.01	0.1	4.38	0.21	5.15	2.97	0	0	0	1.87	0	3.78	4.8	0	3.93	0	2.05	3.4	2.49	3.51	2.55	5.22	2.79	3.77	0.13	1.93	0	1.91	1.49	0	2.46	0	2.41	0	0	0
CD160	0	0	0	0	0	0	0	0	0	0	0	0	0	0	0	0	0	0	0	0	0	0	0	0	0	0	0	0	0	0	0	0	0	0	0	0	0	0	0	0	0	0	0	0	0	0	0	0	0
MT1JP	0	0	0	0	0	0	0	0	0	0	0	0	0	0	0	0	0	0	0	0	0	0	0	0	0	0	0	0	0	0	0	0	0	0	0	1.02	0	0	0	0	0	0	0	1.09	0	0	0	0	0
PHF20	0	2.46	2.7	0.04	4	3.16	0	0.04	0.01	0.03	0	1.51	0.01	0	4.85	0.02	0	0	0	0	0	0	0	0.05	0	0	0	0	0.06	1.65	2.92	0	0	0	0	0	0	0	0	0	0	0	2.98	0	0	0	0	0	0
CPNE4	0	0	0	0	0	0	0	0	0	0	0	0	0	0	0	0	0	0	0	0	0	0	0	0	0	0	0	0	0	0	2.4	0	0	0	0	0	0	0	0	0	0	0	0	0	0	0	0	0	0
HNF1A-AS1	0	0.66	0	0.11	0.88	0.08	0.21	0.75	0.28	0.39	0	0.18	0.09	0.25	0.66	0.5	0.46	0.58	0.24	0.19	0.22	0.25	0.37	0.13	0	0.36	0.25	0.12	0.29	0.27	0.43	0.31	0.55	0.15	0.3	0.34	0.42	0.17	0.25	0.32	0.16	0	0	0.36	0.17	0.14	0.2	0	0.09
GTPBP1	0	2.96	0	0.1	3.46	0	1.36	0.03	0.02	0	0	0	0	0	0.31	0	0.04	3.09	0	3.98	0	0.06	0	0.11	0	0	0	0	0	0	0.06	0.09	0	0	0.09	0.14	0	0.33	0.03	0	0	0	0	0.05	0.04	0	0	0	0.04
RAB33B	0.47	1.59	0.27	0	3.44	2.01	0.52	0.24	0.15	0.08	0	0.03	0.02	0	0.33	2.45	1.43	0.99	2.86	0.12	0.19	1.55	0.05	0.15	0.4	0.17	0.08	1.15	0	1.55	0.24	2.41	0.19	1.46	0	0.2	0.07	0	0	0	0	0.04	0	0.06	0.06	0	0.06	0	0
GLUD1P7	0.15	0.08	0.18	0	0.26	0.01	0.11	0.4	0.06	0.52	0	0.02	0.14	0.09	0.44	0.39	0.09	0.37	0.15	0.36	0.17	0.25	0.11	0.25	0	2.75	0.3	0.15	0.2	0.34	0.16	0.07	0.54	0.54	0.7	0.13	0.07	0	0	0.11	0	0.04	0	0.07	0.13	0.1	0.09	0.09	0
ALDOC	4.94	4.23	0	0	0	0	0	0	0	0	0	0	0	0	0	0	5.05	0	0	0	0	0	3.79	4.61	0	5.64	0	4.11	5.39	0	4.23	0	4.96	3.33	0	0	3.3	0	0	0	3.65	0	3.55	0	0	0	0	3.6	0
ZNF212	0	0	0	0	0	0	4.51	0.26	0	0	0	0	0	0	0	0	0	0	0	0	0	0	2.83	0	0	4.89	0	0	0	0	0	0	0	0	0	0	1.34	0	0	0	3.08	3.06	0	0	0	0	0	0	0
NUDT1	4.8	3.72	0	0	0	0	0	0	0	0	0	0	0	0	0	4.48	0	0	0	0	0	0	0.34	0	0	0	0	0	0	0	0	0	0	2.17	0	3.95	0	0	0	0	0	0	3.45	0	0	0	0	0	0
FAM170B-AS1	0	0	0	0	0	0	0	0	0	0	0	0	0	0	0	0	0	0	0	0	0	0	0	0	0	0	0	0	0	0	0	0	0	0	0	0	0	0	0	0	0	0	0	0	0	0	0	0	0
RFPL2	0	0	0	0	0	0	0	0	0	0	0	0	0	0	0	0	0	0	0	0	0	0	0	0	0	0	0	0	0	0	0	0	0	0	0	0	0	0	0	0	0	0	0	0	0	0	0	0	0
ZNF83	2.93	0	0	0	0	0	0	0	0.01	0	0	0	3.05	0	0	0	0	0	0	0	0	0	0	0	0	5.15	0	0	0	3.15	0	0	0	0	0.32	5.44	0	0	0	0	0	0	0	0	0	0	0	0	0
IPW	0	0	0	0	0	0	0	0	0	0	0	0	0	0	0	0.03	0	0	0	0	0	0	0	0	0	0	0.75	0	0	0	0	0	0	0	0	0	0	0	0	0	0	0	0.33	0	0	0	0	1.08	0
GDPD5	0	0	0	0	0	0	0	0	0	0	0	0	0	0	0	0	0	0	0	0	4.64	0	0	0	0	0	0	0	0	0	0	0	0	0	0	0	0	0	1.74	0	0	0	0	0	0	4.43	0	0	0
PDCD4	1.61	3.28	0	0	1.28	0.08	5.38	1.89	1.64	2.91	6.19	0.54	2.72	0	0	4.6	5.2	0	0.56	3.39	1.36	4.13	4.73	2.6	4.56	2.21	0	4	1.97	0	1.76	3.63	0	4.42	3.42	4.67	5.51	6.21	0.97	5.36	3.85	3.66	3.56	4.53	0.27	4.84	1.87	4.14	4.1
CEP350	0	0	0	0	0	0	0	0	0	0	0	0	0	0	2.25	0	0	2.52	0.39	1.92	0	1.72	0	0	0	0	0	0.24	0	0	1.25	0	2.01	2.73	0.06	1.66	0	0.02	0	1.22	0	0	0	0	0	1.1	0	0	0
CST7	0	0	0	0	0	0	0	0	0	0	0	0	0	0	0	0	0	0	0	0	0	0	0	0	0	0	0	0	0	0	0	0	0	0	0	0	0	0	0	0	0	0	0	0	0	0	0	0	0
SELL	0	0	0	0	0	0	0	0	0	0	0	0	0	0	0	0	0	0	0	0	0	0	0	0	0	0	0	0	0	0	0	0	0	0	0	0	0	0	0	0	0	0	0	0	0	0	0	0	0
CIAO1	3.49	3.11	0	0	3.79	0.18	1.14	0.08	0.07	0.42	0.09	1.75	0.07	0.08	0.92	0.28	0.12	0.12	0	4.1	0.21	0.3	2.39	0.14	0.2	3.46	0.24	0.2	0	0.43	0.08	3.79	1.86	0.93	0.93	3.92	3.85	4.13	0.08	3.88	2.53	0.05	2.88	1.09	2.97	3.16	0.11	0	0
RNF223	0	0	0	0	0	0	0	0	0	0	0	0	0	0	0	0	0	0	0	0	0	1.4	0	0	0	0	0	0	0	0	0	0	0	0	0	0	0	0	0	0	0	0	0	0	0	0	0	0	0
LTBP4	0	3.23	0.07	0	1.28	0	0	0	0	1.51	0	0	0	0	0	0	1.57	3.66	0	3.14	3.25	0	0.3	0.17	0	4.7	0	2.87	3.05	0	0	2.01	3.02	0.62	0.79	0	0	0	0	3.13	0	0	0	0	0	0.84	0	0	0
DCAF4L1	0	0	0	0	0	0	0	0	0	0	0	0	0	0	0	0	0	0	0	0	0	0	0	0.72	0	0	0	0.86	0	0	0	0	1.33	0.95	0	0	0	0	0	0	0	0	0	0.85	0	0	0	0	0
SIRT6	0	0	0	0	0	0	0	0	0	0	0	0	0	0	0	0	1.78	0	0	0	0	0	0	2.5	0	0	0	0	0	0	0	0	0	0	0	1.26	0	0	0	0	0	0	0	0	0	0.95	0	2.59	0
CCL19	0	0.66	0	0	0	0	0	0	0	0	0	0	0	0	0	0	0	0	0	0	0	0	0	0	0	0	0	0	0	0	0	0	0	0	0	0	0	0	0	0	0	0	0	0	0	0	0	0	0
PPIL1	0	0	3.87	0	0	0	2.85	0	0	0	0	0	0	0	0	0	0	0	0	0	0	0	0	0	0	0	0	0	3.85	0	0	0	1.21	0	0	4.14	0	0	0	3.33	0	0	0	0	0	4.68	0	0	0
GBP7	0.23	1.69	0	1.79	0	0	0	0	0	0	0	0	0	0	0	0	0	0.27	0	0	0	0	0.22	0	0	0	0	0	0	0	0	0	0	0	0	0	0	0	0	0	0	0	0	0	0	0	0	0	0
STK17A	0	0	0	0	0	0	0	0	0	0	0	0	0	0	0	0	0	0	0	0	0	0	2.81	0	0	0	0	0	0	0.09	0	0	0	0	0	0	0	0	0	2.46	0	0	0	0	0	0	0	0	0
OR9G1	0	0	0	0	0	0	0	0	0	0	0	0	0	0	0	0	0	0	0	0	0	0	0	0	0	0	0	0	0	0	0	0	0	0	0	0	0	0	0	0	0	0	0	0	0	0	0	0	0
ABR	0	2.08	0.09	0	0	0	0.66	0	0	0	0	0	0	0	0	0	3.06	0	0	0	0	0	0	0	0	0	0	3.76	0.62	0	0.06	0	0	0	0	0	0	0	0	0	0	0	0	0	0	0	3.2	0	0
PCDHA13	0	0	0	0	0	0	0	0	0	0	0	0	0	0	0	0	0	0	0	0	0	0	0	0	0	0	0	0	0	0	0	0	0	0	0	0	0	0	0	0	0	0	0	0	0	0	0	0	0
FOXE1	0	0	0	0	0	0	0	0	0	0	0	0	0	0	0	0	2.96	4.13	0	3.91	0	0	3.11	0.93	1.17	0	0	3.66	2.66	2.45	2.72	2.85	0	0	3.5	2.32	3.49	0	0	0	0	0	0	0	0	0	0	0	0
SIAH3	0	0	0	0	0	0	0	0	0	0	0	0	0	0	0	0	0	0	0	0	0	0	0	0	0	0	0	0	0	0	0	0	0	0	0	0	0	0	0	0	0	0	0	0	0	0.06	0	0	0
RIMBP3B	0	0	0	0	0	0	0	0	0	0	0	0	0	0	0	0	0	0	0	0	0	0	0	0	0	0	0	0	0	0	0	0	0	0	0	0	0	0	0	0	0	0	0	0	0	0	0	0	0
CNGA3	0	0	0	0	0	0	0	0	0	0	0	0	0	0	0	0	0	0	0	0	0	0	0	0	0	0	0	0	0	0	0	0	0	0	0	0	0	0	0	0	0	0	0	0	0	0	0	0	0
CD38	0.54	0	0	0	0	0	0	0	0	0	0	0	0	0	0	0	0.16	4.62	4.67	4.77	0	0	0	0	0	5.02	0	0	0	3.11	0	2.22	4.71	0	1.07	0	0.18	0	0	0	0	0	0	0	0	0	0	0	0
ZDHHC6	3.42	2.4	0	0	0	0	0	0	0	0	0	0	0	0	3.26	0	0	0	0.5	4.57	0	0	0	0	4.45	0	5.24	0	0	0	0	0	0	0	0	3.53	0	0	0	3.41	0	3.17	2.31	0	0	0	0	0	0
NEFH	0	0	0	0	0	0	0	0	0	0	0	0	0	0	0	0	0	0	0	0	0	0	0	0	0	0	0	0	0	0	0	0	0	0	0	0	0	0	0	0	0	0	0	0	0	0	0	0	0
PGBD5	0	0	0	0	0	0	0	0	0	0	0	0	0	0	0	0	4.63	0	0	0	0	0	2.39	0	4.58	0.38	0	0	4.23	0	0	0	1.98	0.69	5.1	3.03	0	0	0	0	0	0	0	0	0	0	0	0	0
CTDSP2	1.71	2.58	0	0	0	0	0	0	4	0	0	0	0	0	0	2.76	0	3.67	0	0	0	0	0	0	0	2.4	0.06	0	0.57	0	2.54	2.45	0	0	0	0	2.24	0	0	2.6	0	0	0	0.22	2.45	0	0	0	3.38
ZNF257	0	0	0	0	0.03	0	0	0	0	0	0	0	0	0	0	0.12	0	0	0	0	0	0	0	0	0	0	0	0	0	0	0	0	0	0	0	0	0	0	0	0	0	0	0	0	0	0	0	0	0
RMND5B	3.62	1.66	0.75	0	0	0	0	0	0	0	0	0	0	0	0	0	4.04	5.43	0	0	0	0	1.21	4.78	0	0	0	4.31	0	2.17	2.34	0	0	0	3.99	0	0	3.84	0	0	0	0	0	0	0	0	0	0	0
CCNY	0	0	0	0	0	0	0	0	0	0	0	0	0	0	0	0	0	0	0	0	0	0	0	0	0	1.74	0	0	0	0	0	3.08	3.7	0	3.49	0	0	0	0	0	0	0	0	0	0	0	0	0	1.26
EXOSC7	0	4.36	0	0	0	0	0	5.48	6.05	1.01	0	0	4.52	0	0	0	4.92	0	0	6.31	0	6.04	0	6.13	6.39	0	0	4.14	5.34	5.71	0	5.02	5.01	5.06	1.43	0	6.51	0	0	4.89	0	3.26	0	0	0	0	3.93	0	4.57
C11orf88	0	0	0	0	0	0	0	0	0	0	0	0	0	0	0	0	0	0	0	0	0	0	0	0	0	0	0	0	0	0	0	0	0	0	0	0	0	0	0	0	0	0	0	0	0	0	0	0	0
ROR2	0	0	0	0	0	0	0	0	0	0	0	0	0	0	0	0	0	0	0	0	0	0	0	0	0	0	0	0	0	0	0	0	0	0.22	0	0	0	0	0	0	0	0	0	0	0	0	0	0	0
LOC338758	0	1.1	0	0	0	0	0	0	0	0	0	0	0	0	0	0.11	2.31	0.11	0	2.74	0	0.39	0	0	0	0	0	0	0	2.78	2.84	0	0	0.11	0.39	0	1.42	0	0	0.26	0	0	0	0	0	0	0	0	0
MAOA	0	0.08	0	0	5.6	3.44	5.04	0	0	0	5.2	0.06	2.93	0	0	3.26	0	0	0	0	0	0	0.03	0.06	3.23	0	3.83	3.52	0	0	1.01	0	0	2.41	0	0	0	4.51	0.17	0	0	3.38	2.92	0	0	0	0.78	0	4.19
TNNT3	0	0	0	0	0	0	0	0	0	0	0	0	0	0	0	0	0	0	0	0	0	0	0	0	0	0	0	0	0	0	0	0	0	0	0	0	0	0	0	0	0	0	0	0	0	0	0	0	0
GYPC	3.28	0	0	5.22	0	0	0	0	0	0	0	0	0	0	0	0	0	0	0	0	0	0	0	0	0	0	0	0	0	0	0	0	0	0	0	0	0	0	0	0	0	0	0	0	0	0	0	0	0
AP4B1-AS1	0	0.61	0.38	0.18	0.26	0.3	0.17	0.37	0.26	0.24	0	0	0.07	0.31	0.79	0.25	0	0	0.95	0.61	0	0.22	0	0.18	0	0	0	0	0.31	0.65	0.18	0.25	0.67	0.64	0.59	1.03	0	0	0	0	0	0	0	0.14	0.11	0	0	0	0
RNF4	0	2.68	3.06	0	2.62	0	0	0	0	0	0	0.96	0	0	3.34	0	0	4.85	0	0	0	0	2.95	3.58	4.42	0	0	0	0	0	1.01	4.55	3.36	3.43	4.12	4.1	0	3.6	0	0.28	2.59	0	3.26	0	4.83	0	0	0	4.5
EMC1	1.9	0.06	3.59	0.07	0.28	0.02	1.47	0.19	0.02	0.11	0.2	0.05	0.07	0.11	0.4	0.13	0.08	0.19	0.91	0.13	0.14	0.05	0.62	2.64	0.13	0.07	0.09	2.96	0.14	0	2.89	2.87	0.11	0.13	0.18	2.79	0.08	0.04	0.02	0	0.2	0.02	0	0.06	0	3.43	0	0	0.06
F8A1	0	0	0	0	0	0	0	0	0	0	0	0	0	0	0	0	0	0	0	0	0	0	0	0	0	0	0	0	0	0	0	0	0	0	0	0	0	0	0	0	0	0	0	0	0	0	0	0	0
HDAC7	0	0.37	0	0	0	0	0	0	0	0	0	0.15	0	0	0	0	0	0	1.28	0	0.41	0	1.78	0	0	0	0	0	0	0	0	0	0	0	0	0	0	0	0	0	0.8	0	0	0	0	0	0	0	0.24
PLEKHG4	0	0	0	0	0	0	0	0	0	0	0	0	0	0	0	0	0	0	0	0	0	0	0	3.69	0.49	4.69	0	0	3.75	2.93	0	2.19	0	2.46	3.62	0	0	0	0	0	0	0	0	0	0	0	0	0	0
GRB2	3.13	3.53	3	4.58	2.24	4.22	0	0	0.14	0.05	0.95	0	2.99	0	1.71	3.7	0.59	1.11	0	2.93	0.1	0.28	2.86	3.72	3.82	3.55	5.79	4.22	0	2.16	3.15	3.51	0	2.99	3.12	1.08	3.38	5.44	0.05	0	3.71	0	1.94	3.54	0	0	0	0	0
AGPHD1	0	0	0	0	0	0	0	0	0	0	0	0	0	0	0	0	0	0	0	0	0	0	0	0	0	0	0	0	0	0	0	0	0	0	0	0	0	0	0	0	0	0	0	0	0	0	0	0	0
HIST1H2AD	0	0	0	0	0	0	0	0	0	0	0	0	0	0	0	0	0	0	0	0	0	0	0	1.69	0	0	0	0	0	0	0	0	0	2.45	0	0	0	0	0	0	0	0	0	0	0	0	0	0	4.38
DUS3L	0	3.15	0	0	0	5.01	5.95	4.89	0	0	0	0	0	3.8	0	0	0	0	0	0	0	0	3.76	3.9	0	0	5.95	0	3.36	4.65	3.91	0	5.24	1.83	0	0	0	0	0.24	2.75	0	0	0	0	0	0	0	0	0
EIF1	8.41	8.48	8.14	3.59	8.86	7.9	7.28	6.95	7.27	0	6.36	4.21	7.02	8.28	8.01	7.46	6.29	7.72	7.15	8.57	6.92	6.99	5.61	7.52	7.89	7.74	6.02	7.61	6.3	6.47	7.83	6.78	6.61	6.95	5.55	6.4	6.97	6.2	4.4	6.6	6.3	6.42	5.34	4.32	6.9	6.04	5.56	5.69	5.14
FPGT	0	0	0	0	0	0	0	0	3.62	0	0	0	0	0	0	0	0	0	0	3.73	0	0	2.93	2.88	1.6	0.06	0	0	0	0	0	3.28	0	0	0	0	3.04	1.32	0	0	0	0	0	0	0	0	0	0	0
CHST15	0	2.93	0	0	0	0	0	0	0	0	0	0	0	0	0	0	0	0	0	0	0	0	0	0.76	0.9	0	0	0	0	0	0	0	0	0	0	0	0	0	0.03	0	0.44	0	0	1.85	0	0	0	0	0
GPN2	0	0	0	0	0	0	0	0	5.4	0	0	0	0	0	0	0	0	0	0	3.92	0	0	3.92	0	0	0	0	0	0	0	0	0	0	0	0	0	0	4.26	0.5	0	0	0	3.68	4.49	0	0	0	0	0
GDF10	0	0	0	0	0	0	0	0	0	0	0	0	0	0	0	0	0	0	0	0	0	0	0	0	0	0	0	0	0	0	0	0	0	0	0	0	0	0	0	0	0	0	0	0	0	0	0	0	0
COQ9	4.2	3.62	5.75	0	0	0	0	0	0	0	5.86	0	0	0	0	0	0	5.21	2.42	0	0	0	0	3	0	0	0	0	0	4.21	0	4.22	0	4.82	0	4.81	6.15	0	0	0	3.66	0	0	0	5.34	4.55	0	2.9	3.98
TRAPPC9	0	0.36	3.05	0	0	0.13	0	0	0	2.03	0	0	0	0	0	0	0.32	5.37	0	0	0	0	0	2.08	0	0	0	0.89	0	0.08	0	0	0	0	0	3.5	0	0	0	0	0	0	0	4.14	0	0	0	0	0
DKFZP434I0714	0	0	0	0	0	0	0	0	0	0	0	0	0	0	0	0	0	2.58	0	0	0	0	0	0	0	0	0	0	0	0	0	0	0	0	0	0	0	0	0	0	0	0	0	0	0	0	0	0	0
GCC2	2.62	1.28	0	0	0	2.2	1.95	0	2.29	0	3.58	0	0.23	0.02	0	0	0	2.7	0.38	0	5.13	0	0	0	2.96	2.66	0	0.04	0.06	2.14	2.62	0	2.47	0.99	2.65	0	0.03	1	0	0	2.51	0.62	0	0	2.3	3.18	0.07	0	0.46
RARRES3	5.16	5.38	5.31	0	0	0	0	0	0	6.29	7.25	0	4.55	7.93	0	0	3.88	0	0	0	0	5.02	0	0	3.45	0	6.2	0	4.45	4.03	0	0	0	0	3.23	0	0	3.63	0	0	3.54	4.37	4.3	0	5.06	6.65	0	0	0
PLXNA1	0	0	0	0	1.66	0	0	0	0	0	0	0	0	0	0	0	2.07	0	0	0	0	0	0	2.01	0	0	0	0	0	0	1.62	0.14	0	0	0	0	0	0	0	0.43	0	0	0	1.72	0	0	0	0	0
KIAA0100	0	2.27	0	0	0	0	0	0	0	0	0	0	0	4.26	0	3.88	0.12	0	0	0	0.09	0	0	1.23	0	0	0	0	0	0	1.54	0	0	0	0	0	0	0	0	3.14	0	0	0	0	0	0	0	0	0
PMF1	3.14	0	4.15	0	1.08	0	0	0	0	0	5.18	0	0	0	0	0	3.69	4.77	0	3.67	0	0.63	3.72	3.32	0	0	6.01	4.13	5.9	3.9	5.88	3.6	0	4.78	6.02	5.4	6.09	4.16	0	1.78	3.33	3.63	0	0.24	0	4.11	3.39	3.96	4.76
FNDC1	0	0	0	0	0	0	0	0	0	0	0	0	0	0	0	0	0	0	0	0	0	0	0	0	0	0	0	0	0	0	0	0	0	0	0	0	0	0	0	0	0	0	0	0	0	0	0	0	0
HS2ST1	0	0	0	0	0	0	0	0.02	0	0	0	0	0	0	0	0	0	0	4.59	0	0	0	0	0.2	0	0	0	1.65	0	0	0	0	0	0	0	0	0	0	0	0	0	1.8	0	0	0	0	0	0	0
CRELD2	0	0	0	3.51	0	4.46	0	0	0	6.41	0	5.08	5.05	0	0	0	4.36	6.78	0	0	0	0	0	5.56	0	0	0	0	5.12	4.68	7.42	0	0	3.28	3.45	0	0	5.9	6.13	0	7.62	3.89	4.5	0	4.54	5.23	6.98	5.73	0
CD82	4.9	0	0.28	1.39	4.67	5.51	0	0.46	0.26	0.69	0.59	0.14	0.07	3.6	0.15	5.4	0.45	0.78	6.13	0.57	3.35	1.85	4.19	0.37	3.4	2.9	5.86	0.2	0	0.63	2.54	4.43	6	1.49	0	0.42	0	4.85	3.61	4.77	0.29	2.92	2.22	3.85	1.49	4.82	0.29	3.41	5.8
C8G	0	0	0	0	0	0	0	0	0	0	0	0	0	0	0	0	0	0	0	0	0	0	0	0	0	0	0	0	0	0	0	0	0	0	0	0	0	0	0	0	0	0	0	0	0	0	0	0	0
MMP16	0	0	0	0	0	0	0	0	0	0	0	0	0	0	0	0	0	0	0	0	0	0	0	0	0	0	0	0	0	0	0	0	0	0	0	0	0	0	0	0	0	0	0	0	0	0	0	0	0
LOC100133091	0	0.96	0	0	0	0	0	0	0	0	0	0	0	0	0	0	0	0	0	0	0	0	0	0	0	0	0	0	0	0	0	0	0	0	0	0	0	0	0	0.29	0	0	0	0	0	0	0	0	0
PTP4A2	0	0	0	0.14	4.05	0	4.98	0	0	0	0	2.2	3.16	3.71	0	0.03	0	2.79	0	0	5.25	0	1.16	0	0	0	4.95	0	0	0	0.81	0	0	0	3.15	0	3.15	2.54	0	3.27	0.19	1.83	2.1	2.76	1.07	0.31	0	0	3.44
C11orf73	0	0	2.66	0	0	0	0	0	0	0	0	0	3.31	0	0	0	4.9	0	0	0	0	0	0	0	0	0	0	0	0	3.2	0	3.61	0	0	0	4.18	0.26	0	0	0	0	3.08	0	3.93	0	0	0.25	0	0
HPCA	0	0	0	0	0	0	0	0	0	0	0	0	0	0	0	0	0	0	0	0	0	0	0	0	0	0	0	0	0	0	0	0	0	0	0	0	0	0	0	0	0	0	0	0	0	0	0	0	0
SEC14L1	0	3.47	0	0	0	0	0	0	0	0	0	0	0	0.11	0	0	0	4.09	4.18	0	0	0	0	3.34	0	0	0	0	0	0	0.98	0	4.04	1.79	0	0	0	0	0	1.19	0	0	0	0	0	0	0	0	0
METTL25	0	0	3.06	0	0	0	0	0	0	0	0	0	0	0	0	0	0	0	0	0	0	0	0	0	0	0	0	0	0	0	0	0	0	3.41	0	0.18	0	0	0	2.69	0	0	2.51	2.7	0	0	0	0	0
NME8	0	0	0	0	0	0	0	0	0	0	0	0	0	0	0	0	0	0	0	0	0	0	0	0	0	0	0	0	0	0	0	0	0	0	0	0	0	0	0	0	0	0	0	0	0	0	0	0	0
EMILIN1	0	0	0	0	0	0	0	0	0	0	0	0	0	0	0	0	0	0	0	0	0	0	0	0	0	0	0	0	0	0	0	0	0	0	0	0	0	0	0	0	0	0	0	0	0	0	0	0	0
CHFR	4.48	3.14	0	0	0	0	0	0	0	0	0	0	0	0	0	0	0	0	0	4.41	0	0	0.18	0	0	0	0	0	4.79	1.09	0	0	0	0	0	0	0	0	0.79	3.19	2.82	2.67	0	0	0	0	0	0	0
NDUFS4	0	0	4.18	0	0	0	0.94	0	0	0	0	0	0	6.54	0	0	4.7	0	6.5	0	0	5.82	1.83	4.6	6.18	5.32	0	4.87	0	5.77	5.06	4.19	0	4.58	5.95	6.39	6.65	0	0	3.22	0	2.93	3.67	0	5.03	1	0	0	0
TP53TG3C	0	3.4	0	0	0	0	0	0	0	0	0	0	0	0	0	0	0	0	0	0	0	0	0	0	0	0	0	0	0	0	0	0	0	0	0	0	0	0	0	0	0	0	0	0	0	0	0	0	0
COL18A1	0	0	0	0.09	0	0	0	0	0	2.1	0	0	0	0	0	0	0	0	0	0	0	0	0	0	0	0	0	0	3.69	0	0	0	0	0	0	0	0	0	0	2.46	0	0	0	0	0	0	0	0	0
PDZD3	0	0	0	0	0	0	0	0	0	0	0	0	0	0	0	0	0	0	0	0	0	0	0	0	0	0	0	0	0	0	0	0	0	0	0	0	0	0	0	0	0	0	0	0	0	0	0	0	0
FAXC	0	0	0	0	0	0	0	0	0	0	0	0	0	0	0	0	0	0	0	0	0	0	0	0	0	0	0	0	0	0	0	0	0	0	0	0	0	0	0	0	0	0	0	0	0	0	0	0	0
C9orf16	1.98	2.28	2.46	0	0	1.08	0	0	0	0	0	0	2.83	0	0	4.1	2.6	0	0	3.69	0	0	0.78	2.48	0	0	0	2.07	4.18	0	3.44	2.44	0.92	2.32	3.18	0	0	2.5	0	2.74	2.66	1.87	1.65	0	3.78	2.49	0	2.14	0
ERBB2IP	0	0	0	0	0	0	0	0	0.17	0	0	0	0	0	0	0	0	0	0	0.85	0	0	0	0	0	0	4.74	0	0	0	0	0	0	0.18	0	0	0.04	1.41	0	0	1.24	0	0	0.81	0	0.54	1.33	0	0
FUS	3.14	3.08	2.37	3.25	3.56	0.91	0	4.07	2.37	1.38	0.07	0.24	0	2.02	3.63	2.62	2.59	0.92	0.38	2.88	0.86	2.9	2.62	1.81	2.11	0.13	0	1.33	2.66	1.96	2.22	2.58	0.15	1.45	2.06	2.86	3.76	0	0.06	2.58	1.99	0.97	0.95	0.35	2.67	1.86	0.05	0	0.74
EMX2	0	0	0	0	0	0	0	0	0	0	0	0	0	0	0	0	0	0	0	0	0	0	0	0	0	0	0	0	0	0	0	0	0	0	0	0	0	0	0	0	0	0	0	0	0	0	0	0	0
TF	0	0	0	0	0	0	0	0	0	7.5	0	0	0	10.45	0	0	0	0	0	0	9.77	8.13	0	0	0	0	8.46	0	0	0	0	0	0	0	0	0	0	0	0	0	4.57	0	0	0	5.75	9.89	0	0	5.87
CXorf56	0.37	0	0.28	0.31	0.59	3.72	0.31	0.84	0.29	0.44	0.4	0.11	0.12	0	0.92	0.91	0.46	0.69	0.95	0.91	0.15	1.41	0.1	0.91	0.35	1.06	0.68	0.85	0.81	0.34	1.6	0.56	0	0.12	0.41	0.75	0.8	0	0.07	0.34	0	0.27	0	0.2	0	0	0.11	0	0.4
CLCN4	0	0	0	0	0	0	0	0	0	0	0	0	0	0	0	0	0	0	0	0	0	0	0	0	0	0	0	0	0	0	0	0	0	0	0	0	0	0	0	0	0	0	0	0	0	0	0	0	0
NPR1	0	0	0	0	0	0	0	0	0	0	0	0	0	0	0	0	0	0	0	0	0	0	0	0	0	0	0	0	0	0	0	0	0	0	0	0	0	0	0	0	0	0	0	0	0	0	0	0	0
ELAC2	0	3.5	4.01	0	4.06	0	0	5.15	0	0	0	0	0	0	6.03	0	0	0	0	0.12	0	0	3.22	3.5	0	0	0	4.08	0	3.2	2.67	0	3.97	0	5.47	0	0	0	0	3.46	2.97	3.7	0.04	0	4.8	0	2.96	0	0
ASS1	0	0	0	4.01	4.94	3.98	0	0	0	0	0	0	4.25	5.88	0	0	0	0	0	0	5.92	1.66	0	0	0	5.28	5.17	0	0	0	4.97	4.96	0	0	0	4.54	4.1	5.38	0	0	0	2.98	4.89	4.05	2.63	0	0	3.15	0
USP42	1.65	0	0	0	0	0	0	0	0	0	0	0	0	0	0	0	0	0	4.72	0	0	0	0	0	0	0	0	0	0	0.13	0	0	0	0	0	0	1.56	0	0	0	0	0	0	0	0	0	0	0	0
EMC8	3.65	0	3.69	0	0	0	0	0	5.17	0	0	0	0	0	0	0	0	0	0	3.37	0	0	2.55	0	0	4.73	0	0	2.46	2.73	3.49	3.31	0	2.41	3.93	0.38	0	0	0	3.02	0	0	0	0	0	0	0	0	0
SEC23IP	0.39	0	0.05	0	0	0	0	0.04	0	0.04	0	0	0	0	0.03	0.02	0.12	0	0	0.07	3.23	0.05	0	0.28	1.8	0	0	0	0	0	0	0	0	1.83	0	0	0	0.04	0	0	1.23	0	0	0	0	0	0	0	0
POLR2J	3.21	4	3.1	0	4.44	0	0	0	5.02	0	0	0	3.66	3.49	0	0	3.23	0	0	0	0	0.44	0	1.47	0	4.54	0	3.18	0	2.54	2.72	3.41	5.03	0	0	1.54	0	0.94	0	4.92	2.53	2.07	0	0	4.27	5.17	3.33	2.39	0
UQCRC1	4.4	5.94	5.34	6.84	6.4	0	4.53	7.1	6.91	0	0	4.92	4.64	0	2.63	6.2	6.24	5.37	6.39	6.37	6.51	6.18	5.98	5.07	5.07	3.71	6.17	4.01	4.42	6.38	3.43	7.27	5.76	6.98	5.86	6.52	6.73	0	4.38	6.85	6.66	0	3.95	6.53	5.01	0	3.98	0.21	5.21
LOC729603	0.22	0.35	0.4	0.06	0.05	0.16	0.31	0.51	0.27	0.38	0.05	0.06	0.12	0.11	0.66	0.32	0.2	0.49	0.28	0.18	0	0.11	0.06	0.2	2.5	0.16	0	0.1	0.11	0.3	0.1	1.04	0.82	2.25	0.28	0.51	0.16	0	0.05	0.26	0.12	0.05	0.07	0	0	0	2.74	0	0.07
POLG	0	1.41	0	0	0	0	0	0	0	0.03	0	0	0	0	0	0	0	0	4.68	3.77	0	5.13	0	3.17	0	0	0	0	0	0	3.24	0	0	0	0	0	0	0	0	3.59	2.99	0	2.96	1.66	0	0	0	0	0
ADAM23	0	0	0	0	0	0	0	0	0	0	0	0	0	0	0	0	0	4.59	5.15	0	0	0	0.18	0.1	0	0	0	0.09	2.39	3.56	0	0.61	4.89	4	4.41	4.98	0	0	0	0	0	0	0	0	0	0	0	0	0
TFR2	0	0	0	0	0	0	0	0	0	0	0	0	0	0	0	0	0	0	0	0	0	0	0	0	0	0	0	0	0	0	0	0	0	0	0	0	0	0	0	0	0	0	0	0	0	0	0	0	0
RICTOR	0.87	0.81	0.42	0	0.01	0	0	0	0.02	0	0	0	0	0	3.89	0	0	0	0	0.18	0	0	0	0.3	0	0	0	1.6	0	2.45	0.24	0.98	0	1.85	0	3.97	0	0	0	0	0	0	0	1.76	0	0	0	1.22	0
FLJ42709	0	0	0	0	0	0	0	0	0.03	0	0	0	0	0	0.06	0	0	0	0	0	0	0.12	0	0	0	0	0	0	0.38	0	0	0	0	0.22	0	0	0	0	0	0	0	0	0	0	0	0	0	0	0
IDO2	0	0	0	0	0	0	0	0	0	0	0	0	0	0	0	0	0	0	0	0	0	0	0	0	0	0	0	0	0	0	0	0	0	0	0	0	0	0	0	0	0	0	0	0	0	0	0	0	0
HLA-J	0.52	3.05	2.95	1.56	2.02	0	0.16	0.58	0.33	1.27	0.24	0	0.3	1.73	0.69	0.35	0	0	0	0.29	0.22	1.27	0	0	0	0.16	0.3	0	0	0.22	0	0	0.45	0.21	0.52	0	0.47	0.19	0.11	0.5	0.57	0.11	0.29	0.3	0	0.77	0	0	0
C19orf55	0	0	0	0	0	0	0	0	0	0	0	0	0	0	0	0	0	0	0	0	0	0	0	1.39	0	0	0	0	0	0	0	0	0	0	0	0	0	1.33	0	0.52	0	0	0	0	0	0	0	0	0
FONG	0	0	0	0	0	0	0	0	0	0	0	0	0	0	0	0	0	0	0	0	0	0	0	0	0	0.86	0	1.44	2.41	0	0	2.16	0	0	0	0	0	0	0	0	0	0	0	0	0	0	0	0	0
SNAPC1	0	1.34	2.75	0.09	0.47	0.13	0	0.27	0.03	0.06	0	0.08	0.03	0.13	0.25	0.37	0.46	1.13	0.22	4.21	0.37	0.23	0	0.11	0	0.1	0	3.42	3.29	2.85	1.56	0	0	3	1.93	0.18	0	0	0	0.16	0	0	0	0	0.36	0	0	0	0
GNA11	0	1.29	0	0	0	0	0	0	0	0	0	0	0	0	0	0	0	0	0	0	0	0	0	0	0	0	0	0	0	0	0	0	0	0	0	0	0	0	0	3.31	0	0	0.1	0	0	0	0	0	0
LOC654342	0	0	1.34	5.75	0	0	0	0	0	0	0	0.52	0	0	0	1.01	3.84	1.81	0	4.06	0	0	0	2.27	0	0.46	0	2.14	0	0	0	3.13	1.67	0	0	0.89	0	0	0	0	0	0	0	0	0	0	0	0	0
FSIP1	0	0	0	0	0	0	0	0	0	0	0	0	0	0	0	0	0	0	0	0	0	0	0	0	0	0	0	0	0	0	1.32	0	0	0	0	0	0	0	0	0	0	0	0	0	0	0	0	0	0
UPF3A	3.76	0.99	0	4.97	0	0	0	0	0	0	0	0	0	0	0	0	0	0	0	0	0.28	0	1.68	0	0	0	0	1.47	0	0	0	2.69	0.77	1.82	0.19	4.15	0	0	0	0	0	1.21	0	2.22	0	1.01	2.98	0	0
IGSF11	0.08	0.54	2.63	0	0	0	0	0	0	0	0	0	0	0	0	0.03	3.73	0	0	0	0	0	3.13	0	0	0	0	0	0	0	0	0	0	0	3.15	0	0.07	0	0	0	0	0	0	0	0	0	0	0	0
LAGE3	2.18	0	2.78	0	0	0	0	0	3.24	0	0	0	2.24	2.67	0	0	2.85	3.2	0	0	3.54	0	0	0	0	3.1	0	3.13	0.96	0.5	0	2.62	0	0.94	0	2.38	0	0	0	0	3.37	0	0	1.65	0	0	0	0	0
CHST6	0.09	0.4	0.25	0.17	0.32	0.04	0.25	0.37	0.22	0.48	0.11	0.07	0.15	0.16	0.49	0.57	0.08	0.48	0.22	0.24	0.22	0.51	0.18	0.33	0.34	0.22	0.29	0.25	0.28	0.38	0.29	0.17	0.48	0.35	0.51	0.49	0.05	0.04	0.05	0.18	0.03	0.02	0	0.2	0.17	0.1	0.11	0	0.07
UNC13B	2.94	0.96	0.05	0	1.54	0	0	0	0	0	0	0	0	5.18	0	0	0.07	2.73	0	3.64	0	0	0	0.8	0	0	0	0	0	0	0	0	2.5	0	0	0	0	0	0	0	0	1.99	0	0	0	0	2.75	0	0
TTLL4	3.89	0	1.21	0	0	0	0	0	0	3.61	0	0	0	0	5.83	0	0	0	0	0	0	0	0	0	0	0	0	0	0	0	0	0	0	1.2	0	0	0	0	0	3.14	0	0	0	0	0	0	0	0	0
ZNF687	0	0.42	1.55	0	0	0	0	0	0	0	0	0	0	0	0	0	0	4.14	0	3.59	0	0	2.2	0	0.62	0	0	0	0	0	0	0	0	0.07	0	0	0	0	0	0	0	0	0	0	0	0	0	0	0
FLJ45974	1.22	0.24	0	0	0	0	0	0	0	0	0	0	0	0	0	0	0	0	0	0	0	0	0	0	0	0	0	0	0	0	0	0	0	0	0	0	0	0	0	0	0	0	0	0	0	0	0	0	0
SDC2	0	0	0	0	0	0	0	0	0	0	0	0	0	0	0	0	3.94	0	0	0	0	0	0	2.37	0	4.71	0	1.89	0	3.2	0	0	0	0	0.91	0	4.46	0	0	0	2.81	0	0	0	0	0	0	0	0
METTL21A	2.01	3.18	3.25	2.92	3.81	2.31	2.86	3.88	4.08	2.7	2.97	1.02	1.22	1.79	3.59	3.81	4.17	5.53	3.4	4.15	2.17	2.71	3.26	3.71	3.02	4.8	3.31	3.78	4.55	4.27	3.5	3.32	4.74	3.59	4.44	4.25	3.46	1.36	0.96	2.44	1.21	0.45	0	2.42	1.32	0.71	2.3	1.23	0.97
COX7A2	3.02	3.86	3.89	5.8	4.34	0	7	6.82	5.46	6.31	4.48	0	4.96	6.09	5.78	4.63	5.3	2.67	0	3.9	4.98	3.89	5.46	4.86	4.05	0	5	5.16	5.74	5.58	5.11	5.13	5.62	5.23	4.46	5.28	4.44	0	2.62	5.77	5.71	3.55	3.71	4.5	4.86	5.42	4.47	4.64	0
LOC100132707	0	2.81	0	0	0	0	0	0	5.4	0	0	0	0	0	0	0	0	0	0	0	0	0	0	0	0	0	0	1.91	0	0	0	0	0	0	0	0	0	0	0	0	0	0	0	0	0	0	0	0	0
PDP1	3.18	1.91	0	0	0	0	0	0	0	0	0	0	0	0	0	0	0	0	3.84	3.96	0	4.28	0	0	0	1.52	2.37	0	0	3.43	0	3.27	4.33	0	0	0	2.59	0.79	0	3.96	0	0	0	0	0	0	0	0	0
LRRTM3	0	0	0	0	0	0	0	0	0	0	0	0	0	0	0	0	0	0	0	0	0	0	0	0	0	0	0	0	0	0	0	0	0	0	0	0	0	0	0	0	0	0	0	0	0	0	0	0	0
AHCYL2	0	0	0	0	0	0	0	0	0	0	0	0	0	0	6.18	0	0.05	0	0	0	0	0	0	0	0	0	0	0	0	0	0	0	0	0	0	0	0	2.07	0	0	0	0	0	0	0	0	0	0.41	0
FLJ39739	1.48	1.84	0	0.25	2.36	0.19	0	0.26	0.14	0.51	0	0	0.07	0	0	0.6	0	0	0.56	0	0	0	0.19	1.06	0	0	0.98	3.8	0	0.82	2.63	0	0	0.32	1.16	0.37	0	0	0	0.04	0	0	0	3.99	0	0	0	0	0.22
HABP4	0	0	0	0	0	0	0	0	0	0	0	0	0	0	0	0	0	0	0	0	0	0	0	0	0	0	0	0	2.99	0	0	3.42	0	0	0	0	0	0	0	0	0	0	0	0	0	0	0	0	0
TMEM125	0	5.18	4.94	0	0	0	4.92	0	0	4.6	0	2.01	3.34	0	0	0	0	5.45	0	0	0	0	0	0	0	0	0	0	0	0	0	0	0	0	0	0	0	0	0	0	0	3.26	0	0	0	5.44	4.06	4.4	4.72
CNTN2	0	0	0	0	0	0	0	0	0	0	0	0	0	0	0	0	0	0	0	0	0	0	0	0	0	0	0	0	0	0	0	0	0	0	0	0	0	0	0	0	0	0	0	0	0	0	0	0	0
ASNSD1	3.4	0	3.56	0	0	0.08	0	5.32	0	0	0	0	0	0	0	0	2.23	0	0	0	6.12	1.16	0	1.78	0	4.65	0	0	0	0	3.47	0	0	4.59	0	0	0	0	1.42	4.77	0	0	0	0	0	0	0	0	0
FUT4	0	0.07	0	0.04	0.03	0	0	0	0	0	0	0	0	0	0	0	0	0	0	0	0	0.05	0	0	0	0.04	0	0.05	0	0	0	0	0	0.01	0.14	0.12	0	0	0	0	0	0	0	0	0	0	0	0	0.03
BAGE4	0	0	0	0	0	0	0	0	0	0	0	0	0	0	0	0	0	0	0	0	0	0	0	0	0	0	0	0	0	0	0	0	0	0	0	0	0	0	0	0	0	0	0	0	0	0	0	0	0
LINC00675	0	0	0	0	0	0	0	0	0	0	0	0	0	0	0	0	0	0	0	0	0	0	0	0	0	0	0	0	0	0	0	0	0	0	0	0	0	0	0	0	0	0	0	0	0	0	0	0	0
RP9	0	2.66	0	0.23	0	0	0	4.92	0	0	0	0	0	0	0	0	1.58	4.11	2.03	0	0	0	0	1.55	1.52	0	0	0	2.63	0	0	0	0	0	2.84	0	0	0	0	4.83	0	0	3.61	0	0	0	0	0	1.19
ARAP1	0	0	0	0	3.84	0	0	0	0	0	0	0	0	4.03	0	0	0	3.53	4.23	0	0	0	0.48	3.59	0	4.61	0	0	2.75	0	0	2.9	2.04	0.25	0	0	0	0	0	0	0	2.82	0	0	0	0.14	0	0	0
CDH8	0	0	1.48	0	0	0	0	0	0	0	0	0	0	0	0	4.56	0.87	0	0	0	0	0	0	0	0	0	0	0	0	0	0	2.26	0	1.91	0	0	0	0	0	2.75	0	0	0	0	0	0	0	0	0
AGPS	1.05	0	0	0	0	0	0	0.02	0	0	0.13	0.11	0	0	0	0	0	0.09	0.95	0	0.61	1	0	3.28	2.8	2.83	0	2.55	0	1.19	2.31	0	0	1.3	0.39	0	0	0	0.18	0	0	1.44	0	0	0.24	0	0	0	0
PP14571	0	0	0	0	0	0	0	0	0	0	0	0	0	0	0	0	0	0	0	0	0	0	0	0	0	0	0	0	0	0	0	0	0	0	0	0	0	0	0	0	0	0	0	0	0	0	0	0	0
CLEC4GP1	0	0.48	0.15	0.13	0.11	0.1	0.14	0.31	0.2	0.08	0	0.2	0.1	0	0.22	0.11	0.25	0	0.55	0.23	0	0.58	0.27	0.29	0.4	0.24	0.18	0.15	0	0	0.16	0	0.37	0	0	0.38	0.26	0	0.19	0	0.2	0.45	0	0	0.18	0	0.13	0	0
UNG	4.75	4.91	0	0	0	0.67	0	0	0	0	0	0	0	0	0	0	5.32	0	0	0	0	5.72	4.5	4.13	0	0	0	0	0	0	3.28	0	0	3.35	5.02	4.1	0	0	3.79	0	3.86	0	0	0.12	0	0	0	0	0
LOC284344	0	0	0	0	0	0	0	0	0	0	0	0	0	1.01	0	0	0	0	0	0	0	0	0	0	0	0	0	0	0.22	0	0	0	0	0	0	0	0	0	0	0	0	0	0	0	0	0	0	0	0
GSTP1	8.04	8	8.1	0	5.97	6.47	0	6.94	0	0	0	0	0	0.36	6.31	6.1	8.34	8.72	6.29	8.05	7.88	0	8.99	8.53	7.83	7.49	0	8.09	9.03	8.45	7.95	7.64	8.47	8.87	7.84	8.52	7.9	4.26	3.42	8.08	7.48	2.55	3.48	8	5.52	6.65	0	4.76	0
DCUN1D5	0	0.53	1.62	0	2.1	0	0.02	0.02	0.01	0.01	0	0	0	0	0.02	0	0	2.05	0	0	0	0	0	1.03	0	0	0	0.58	0	0.99	1.31	0	0.12	0	0.03	1.21	0.02	0	0	0	0	0.28	0.09	0	0	0	0.62	0	1.63
SLC9A3R1	0.98	0.57	1.5	0	1.35	4.63	0.12	0	0	0	0	3.86	4.47	3.3	0	0	7.84	2.18	5.76	7.4	6.27	5.46	7.52	8.49	7.26	6.7	7.53	7.19	7.35	6.6	6.1	7.51	5.93	7.47	7.01	7.01	4.36	2.15	3.65	0	5.3	5.21	5.43	3.8	0	5.47	0	3.8	4.58
FAM218A	0	0	0	0	0	0	0	0	0	0	3.31	0	0	0	0	0	0	0	0	0	0	0	0	0	0	0	0	0	0	0	0	0	0	0	0	0	0	0	0	0	0	0	0	0	0	0	0	0	0
LILRA6	0.08	0	0	0	0	0	0	0.1	0	0.05	0	0	0.02	0	0.16	0.03	0.19	0.09	0	0	0	0	0	0.07	0	0	0	0	0	0	0	0	0	0.08	0.11	0	0.07	0	0	0.11	0	0	0	0	0	0	0	0	0.05
CHMP7	0	0	0	0	0	0	0	0	0	0	0	3.5	0	0	0	5.26	0	4.81	0	0	4.91	0	0	3.48	2.09	0	0	3.6	0	2.91	0	1.56	0	2.72	4.19	3.22	3.47	0	0	0.12	2.43	2.54	0	0	0	3.62	3.17	0	0
REM2	0	0	0	0	0	0	0	0	0	0	0	0	0	0	0	0	0	0	0	0	0	0	0	0	0	0	0	0	0	0	0	0	0	0	0	0	0	0	0	0	0	0	0	0	0	0	0	0	0
MIR637	0	0	0	0	0	0	0	0	0	0	0	0	0	0	0	0	0	0	0	0	0	0	0	0	0	0	0	0	0	0	0	0	0	0	0	0	0	0	0	0	0	0	0	0	0	0	0	0	0
DNHD1	0	0	0	0	0	0	0	0	0	0	0	0	0	0	0	0	0	0	0	0	0	0	0	0	2.03	0	0	0	0	0	0	0	0	0.71	0	0	0	0	0	0	0	0	0	0.18	0	0	0	0	0
FKBP4	3.34	3.86	3.26	0	3.93	0	0	4.7	0	0	4.23	1.57	0	0	0	0	2.61	5.34	0	0	0	0	4.27	0	0	0	4.92	3.19	0	0.18	2.57	0	5.17	0	0.22	0	2.59	0	0	0	0.98	2.52	0	0	0	0	0	0	0
ZNF350	0.63	0	0	0	0	5.17	0	0	0	0	0	0	0	0	0	0	0	5.61	0	0	0	0	4.15	3.29	0	0	0	0	0	0	0	4.04	0	0	0	0	0	0	0	0	0	1.39	0	0	0	0	0	0	0
BST1	0	0	0	0	0	0	0	0	0	0	0	0	0	0	0	0	0	0	0	0	0	0	0	0	0	0	0	0	0	0	3.24	0	0	0	0	0	0	0	0	0	0	0	3.15	0	0	0	0	0	0
KISS1R	0	0	0	0	0	0	0	0	0	0	0	0	0	0	0	0	0	0	0	0	0	0	0	0	0	0	0	0	0	0	0	0	0	0	0	0	0	0	0	0	0	0	0	0	0	0	0	0	0
UBE2W	0	1.54	4.65	0.58	0	0	0	0	4.16	0	0	0.45	0	0	0	0	2.58	0	0	0.2	0	3.96	2.12	0.97	2.78	3.87	0	0.97	0	1.34	1.61	0.1	3.15	0.45	3.66	3.38	0.03	0	0	1.52	1.25	0	0.1	0	1.58	1.95	0.03	0	0
KRT15	6.16	4.11	0	0	0	4.85	0	7.01	0	0	0	0	0	0	6.78	6.48	4.06	0	5.36	7.08	0	0	3.37	0	4.3	7.52	0	3.7	5.26	0	0	2.97	0	0	0	5.59	4.32	0	0	5.7	0	0	0	0.13	0	0	0	0	0
C10orf99	0	0	0	0	0	0	0	0	0	0	0	0	0	0	0	0	0	0	0	0	0	0	0	0	0	0	0	0	0	0	0	0	0	0	0	0	0	0	0	0	0	0	0	0	0	0	0	0	0
SCN11A	0	0.13	1.19	0	0.19	0.03	0.12	0.16	0.05	0.16	0.05	0.01	0.03	0	0.19	0.16	0.1	0.1	0.09	0.11	0.1	0.18	0.03	0.07	0	0.07	0	0.04	0.12	0	0.18	0.69	0.12	0.06	0.21	0.14	0	0	0	0.12	0.03	0	0	0	0.03	0.07	0	0	0.04
GFI1	0	0	0	0	0	0	0	0	0	0	0	0	0	0	0	0	0	0	0	0	0	0	0	0	0	0	0	0	0	0	0	0	0	0	0	0	0	0	0	0	0	0	0	0	0	0	0	0	0
FHL1	0	4.9	0	0	2.68	0	0	0	0	0	0	0	0	0	0	4.37	0	0	0	0	0	0	0	0	0	0	0	0	0	0	0	0	0	0	0	0	0	0	0	0	0	0	0	0	0	0	0	0	0
SMC6	1.3	1.89	0	0	2.62	0	0	0	0	0	0	0	3.5	5.15	0	0	0	0	4.78	3.69	0	0	2.99	1.98	3.17	4.46	0	0	0	0	0	0	0	0	0	2.73	1.74	0	0	0	2	0	0.14	0	0	0	0	0	0
OSGEP	0	2.61	1.26	6.21	0	0	0	0	5.13	0	0	0	0	4.18	0	0	0	0	0	0	0	0	0.83	0	0	4.79	4.04	0	0	0	0	0	0	0	0	0	0	0	0	4.15	0	3.19	0	0	0	0	0	3.6	0
GATA1	0	0	0	0	0	0	0	0	0	0	0	0	0	0	0	0	0	0	0	0	0	0	0	0	0	0	0	0	0	0	0	0	0	0	0	0	0	0	0	0	0	0	0	0	0	0	0	0	0
TTTY14	0	0	0	0	0	0	0	0	0	0	0	0	0	0	0	0	0	0	0	0	0	0	0	0	0	0	0	0	0	0	0	0	0	0	0	0	0	0	3.43	0	0.41	0	0	0	0	2.46	0	0	0
LPIN3	0	3.22	1.5	0	2.31	0.04	0.11	4.38	0.09	0	4.24	0.07	0.06	0.29	4.7	3.81	0.2	0.08	4.1	3.36	4.1	0	2.02	3.21	1.93	0.21	0.2	0.73	0.09	4.13	3.22	3.28	4.02	4.05	4.15	0.09	0	0.06	2.15	2.47	3.17	1.98	1.85	4.14	0	0	3.29	0	0.24
RPL4	7.9	8.13	8.35	7.83	7.76	5.65	6.41	6.68	6.61	2.84	4.97	5.67	5.69	6.11	7.58	5.57	7.55	7.04	0	6.39	2.07	0	7.09	7.33	7.84	7.3	6.76	7.53	6.64	5.9	7.71	8.14	7.5	6.6	6.92	7.82	7.86	6.57	0	7.92	6.75	5.25	4.71	8.12	5.74	4.5	5.11	4.32	5.43
RBPMS	0	0	0	0	0	0	0	0	0	0	0	0	0	0	0	0	0	0	0	0.32	1.08	0	0	0	0	0	3.66	0	0	0	0	0	0	0	0	0	0	0	0	0	0	0	2.45	0	0	0	0	0	3.19
PRPF3	4.1	2.87	0.13	0	0	0	0	5.16	0	0	0	2.26	0	0	6.96	0	0	0	0	0.96	0	0	0	4.43	0	0.87	0	3.27	0	3.93	0	0	2.21	2.04	0	4.79	4.79	0	0	4.08	2.8	0.35	0	0	0	2.02	0	0	0
EMR1	0	3	2.39	0	0	0	0	0	0	0	0	0	0	0	0	0	0	0	0	0	0	0	0	0	0	0	0	0	0	0	0	0	0	0	0	0	0	0	0	0	0	0	0	0	0	0	0	0	0
XCR1	0	0	0	0	0	0	0	0	0	0	0	0	0	0	0	0	0	0	0	0	0.25	0	0	0	0	0	0	0	0	0	0	0	0	0	0	0	0	0	0	0	0	0	0	0	0	0	0	0	0
IRX3	0	0	0	0	0	0	0	0	0	0.86	0	0.36	0	0	0	0	0	0	0	0	0	0	0	0	0	0	0	0	0	0	0	0	0	0	0	0	0	0	0	0	0.7	0	0.56	0	0	0	0	0	0
ELFN1	0	0	0	0	0	0	0	0	0	0	0	0	0	0	0	0	0	0	0	0	0	0	0	0	0	0	0	0	0	0	0	0	0	0	0	0	0	0	0	0	0	0	0	0	0	0	0	0	0
RBM6	3.93	4.9	4.65	6.15	0	0	4.54	4.38	0.2	4.48	0.16	3.69	4.72	4.05	7.31	2.75	4.42	5.53	0	3.79	4.24	4.66	1.65	0	0	0	4.94	3.73	0	3.94	2.85	4.65	5.11	3.35	4.63	2.73	4.91	3.23	3.79	2.61	3.72	3.12	0	0	0.18	4.52	4.79	1.57	4.2
CYSTM1	1.66	0	0	0	0	0	0	0	0	0	0	0	4.37	0	0	0	0	0	0	5.53	0	0	0	0	0	5.09	0	2.9	0	0	0	0	0	0	0	0	0	0	0	0	1.82	0	0	0	5.8	3.68	4.5	0	0
KLF4	0	0	2.71	0	5.01	0	0	0	3.91	0	0	0	0	4.95	0	0	4.5	1.94	0	2.01	0	4.69	2.46	1.2	0	0	0.76	1.46	0	0	0	2.71	0	4.56	0	0	3.82	1.18	0	0	3.13	0	0	0	0	3.56	0	0	0
IFITM10	0	0.87	0	0	0	0	0	0	0	0	0	0	0	0	0	0	0	0	0	0	0	0	0	0	0	0	0	0	0	0	0	0	0	0	0	0	0	0	0	0	0	0	0	0	0	0	0	0	0
LOC729177	0	0	0	0	0	0	0	0	0	0	0	0	0	0	0	0	0.96	0	0	0	0	0	0	0	0	0	0	0	0	0	0	0	0	0	0	0	0	0	0	0	0	0	0	0	0	0	0	0	0
UNC5CL	0	0	0	0	0	0	0	0	0	0	0	0	0	0	0	0	0	0	0	0	0	0	0	0	0	0	0	0	0	0	0	0	0	0	0	4.34	0	0	0	0	0	0	0	0	0	0	0	0	0
C16orf71	0	0	0	0	0	0	0	0	0	0	0	0	0	4.91	0	0	0	0	0	0	0	0	0	0	0	0	0	0	0	0	0	0	0	0	0	0	0	0	0	0	0	0	0	0	0	0	0	0	0
LOC100527964	0	0	0	0	0	0	0	0	0	0	0	0	0	0	0	0	0	0	0	0	0	0	0	0	0	0	0	0	0	0	0	0	0	0	0	0	0	0	0	0	0	0	0	2.07	0	0	0	0	0
LOC100128252	4.45	0	0.24	0	4.35	0	0	0	6	0	0	0	0	0	0	0	0	0	0	0	0	3.73	0	0	0	0	0	0	0	0	0	0	0	0	0	0	0	0	0	0	2.84	0	0	0	0	0	3.47	0	0
BTK	0	0	0	0	0	0	0	0	0	0	0	0	0	0	0	0	0	0	0	0	0	0	0	0	0	0	0	0	0	0	0	0	0	0	0	0	0	0	0	0	0	0	0	0	0	0	0	0	0
KRCC1	2.92	0	0	0	2.66	0	0	0	0	0	0	0	0	0	0	1.53	0	0	0	0	0	0	3.06	0.47	0	0	0	2.98	0	0	3.26	0	0	0	0	0	0	0	3.63	3.36	0	2.89	0	0	0	4.29	0	0	0
SYTL5	0	2.99	0	0	0	0	0	0	0	0	0	0	0	0	0	0	0	0	0	0	0	0	0	0	0	0	0	0	0	0	0	0	0	0	0	0	0	0	0	0	2.55	0	0	0	0	0	0	0	0
PRND	0.14	0	0	0.06	0.26	0.1	0	0.19	0.09	0.3	0	0.02	0.1	0.08	0.24	0.19	0.12	0.2	0.15	0.12	0.08	0.12	0.05	0.08	0	0.12	0.26	0	0.14	0	0.08	0	0	0.37	0.16	0.09	0	0	0	0.12	0	0.04	0	0.12	0.05	0	0.06	0	0
PIGL	0	0.81	0	0	0	0	0	0	0	0	0	0	0	0	0	0	0.21	0	0	0	2.62	0	0	0	0	0	5.89	0	0	0	3.84	0	1.61	2.03	0	0	4.61	0	0	0	2.09	0	3.46	0	0	0	0	0	0
MOB1B	0.93	0.24	0.16	0.12	0.42	0.22	0.29	0.44	0.14	0.12	0.01	0.07	0.1	0	0.04	0.31	1.14	0.14	0.28	2.38	0	0.03	0.09	0	0	2.53	0.15	0	0.19	0.66	0	0.04	0.3	0.43	0.06	0.13	0	0	0.08	0.25	0.69	0.02	0	0.25	0.2	0	0.16	0	0.24
HUS1	0.11	0	2.92	0	0.18	0	0	0.07	0.12	0	0	0	0	0.14	5.41	0.23	0	2.09	0	0	4.05	0.26	0.08	0.44	3.93	4.94	0	0	3.67	3.49	1.12	0.64	4.86	1.35	4.8	0.16	0.11	0	3.6	0.14	0	0	1.83	3.52	0.17	0	0	0.13	0
DNAJC30	0	2.62	1.76	0	0	0	0	0	0	0.09	0	0.03	0	0	5.72	0.04	2.62	0	0	0	0	0	0	1.68	1.99	0	0	0.11	0	0	0.32	0	0	2.43	2.6	0.15	0	0	0	0	0	0	0	0.09	0	1.83	0	0	0
HID1	0	0.36	0	0	0	0	0	0	0	0	0	2.3	0	4.8	0	0	0	4.95	0	4.33	0	3.86	2.04	3.31	0	0	4.78	0	0	1.06	2.7	0	0	0	0	0	0	0	0	0	4.63	0.79	1.89	0	0	4.4	3.37	3.44	0
UIMC1	1.45	0	0	0	0	0	0	0.09	0	0	0	0	0	0	0	0	0	0	0	0	0	0	3.55	0	4.59	4.91	0	0.21	0	0	0	0	0	0.85	3.29	3.52	0	0	0	4.15	0	0	0	0	0	0	0	2.19	0
FXYD2	0	0	0	0	0	0	0	0	0	0	0	0	0	0	0	0	0	0	0	0	0	0	0	0	0	0	0	0	0	0	0	0	0	0	0	0	0	0	0	0	0	0	0	0	0	0	0	0	0
C17orf77	0	0.16	0	0	0.06	0	0	0.3	0	0	0	0	0.03	0	0.19	0.05	0	0	0	0	0	0	0	0	0	0	0	0.31	0	0	0.12	0	0.29	0	0.17	0	0	0	0	0	0	0	0	0	0	0	0	0	0
ZNF667	0	0.11	0.09	0	0.11	0.1	0.12	0.03	3.05	0.28	0	0	0.02	0	0.18	0	0.1	0	0.13	0	0	0.08	0.04	0.22	0	0.1	0.08	0	0	0	0	0	0	0.08	0.16	0	0	0	0	0	0.05	0	0	0	0	0	0.06	0	0
PTGES3L-AARSD1	0	0	0	0	0	0	0	0	0	0	0	0	0	0	0	0	0	0	0	0	0	0	0.81	0	0	2.24	0	0	0	0	0	0	0	0	0	0	0	0	0	0	0	0	0	0	0	0	0	0	0
TFEC	0	0	0	0	0	0	0	0	0	0	0	0	0	0	0	0	0	0	0	0	0	0	0	0	0	0	0	0	0	0	0	0	0	0	0	0	0	0	0	0	0	0	0	0	0	0	0	0	0
ATP7B	0	0.19	0	0	0	0	0	0	0	0	0	0	0	0	0	0	0	0	0	0	0	0	0	0	0	0	0	0	0	0	0.83	0	0	0	0	0	0	0	0	0	0	0	0	0	0	0	0	0	0
POLD2	4.67	3.3	3.91	0	4.84	0	0	0	0	0	0	3.19	4.1	0	0	5.05	4.05	0	2.79	0	0	4.88	0	5.45	4.76	0	0	3.92	5.37	5.05	5	3.67	3.23	4.39	1.48	5.77	2.98	4.19	3.77	4.12	3.4	0	2.98	3.97	3.84	0	0	4.59	4.5
ABCC6P1	0	0	0	0	0	0	0	0	0	0	0	0	0	0	0	0	0	0	0	0	0	0	0	0	0	0	0	0	0	0	0	0	0	0	0	0	0	0	0	0	0	0	0	0	0	0	0	0	0
C1orf145	0	0	0	0	0	0	0	5.03	0	0	0	0	0	0	0	0	0	0	0	0	0	0	0	0	0	0	0	0	0	0	0	0	0	0	0	0	0	0	0	0	0	0	0	0	0	0	0	0	0
ACOT2	0	3.97	2.35	0	0	3.38	0	0	0	0	0	0	0	0	0	4.46	0	4.84	0	5.91	0	0	3.62	0	0	0	0	3.71	0	4.41	4.04	3.21	4.39	3.99	0	0	4.11	0	0	0	1.85	2.83	0	0	0	3.02	0	0	0
HIST1H4I	0	0	0	0	0	0	0	0	0	0	0	0	0	0	0	0	0	0	0	0	0	0	0	0	0	0	0	0	0	0	0	0	0	0	0	0	0	0	0	0	0	0	0	0	0	0	0	0	0
PPARGC1A	0	0	0	0	3.03	0	0	0	0	2.51	0	1.87	0	0	0	0	0	0	0	0	0	0	0	0	0	0	0	0	0	0	0	0	0	0	0	0	0	0	0.05	0	0	0	0	0	0	0	0	1.7	2.97
ETFA	4.06	4.67	5.4	0	0	4.77	0	2.1	0	0	0	3.41	0	3.57	0	0	5.49	2.63	2.38	4.85	6.58	0	6.03	4.65	4.03	0	3.25	5.98	0	4.63	0	4.2	4.22	6.39	4.96	4.72	5.51	5.49	4.89	0	4.46	3.56	0	0	0	3.97	3.67	3.14	0
ZNF146	4.24	0	0	6.21	3.96	0	0	1.92	0	0	0	0	0.03	0	0	4.84	4.94	4.83	0	0	0.17	0	4.9	0	4.53	5.66	0	3.93	0	2.12	3.24	3.78	1.12	5.53	0	1.26	1.33	0	0	4.36	3.17	0	0	3.32	0	0	0	0	0
POLRMT	2.42	0	0	0	0.11	0	0	0	0	0	0	0	0	0	0	0	0	0	0	0.12	0	0	0	0	0	0	0	2.73	0	0	0	0	0	0.38	0	1.31	0	0	0	0	0	0	0	0	0	0	0	0	0
KLHL6	0.09	0.07	0	0.11	0.05	0	0	0	0.04	0.04	0	0.02	0.03	0.05	0.09	0.05	0	0	1.05	0	0.12	0	0.06	0	0	0	0.06	0	0	0	0	0	0	0.1	0.13	0	0.04	0	0	0.06	0.06	0.02	0	0.04	0	0	0.07	0	0.03
LOC440311	0	0	0	0	0	0	0	0	0	0	0	0	0	0	0	0	0.27	0	0	0	0	0	0	0	0	0	0	0	0	0	0	0	0	0	0	0	0	0	0	0	0.23	0	0	0	0	0	0	0	0.08
NENF	0	0	0	0	0	0	0	0	4.26	0	0	1.05	0	0	0	0	0	0	0	0	0	0	3.08	0	0	0	4.71	3.57	0	0	0	0	0	0	0	3.78	0	0	3.13	0	3.01	0	3.81	0	0	0	0	0	0
HOXB5	0	0	0	0	0	0	0	0	0	0	0	0	0	0	0	0	0	0	0	0	0	0	0	0	0	0	0	0	0	0	0	0	0	0	0	0	0	0	0	0	0	0	0	0	0	0	0	0	0
ARGFX	0.34	0.64	0.39	0.11	0.64	0.14	0.32	0.54	0.22	0.4	0.2	0.14	0.11	0.13	0.64	0.55	0.19	0.42	0.22	0.1	0.45	0.49	0.18	0.56	0.16	0.4	0.38	0.24	0	0.1	0.1	0.36	0.37	0.44	0.59	0.21	0.1	0.25	0	0.23	0.08	0.06	0.03	0.3	0.25	0	0.19	0.19	0.18
PRSS22	0	0	0	0	2.47	0	2.54	0	0	1.43	0.47	0	0.41	0	0	0	0	0.25	2.25	0	0	0	0	0	2.42	0	0	3.41	0	0	0	0	0	0	0.31	0	0	0	0	2.77	0	0	0	0	0	0	0	0.24	0
CASC4	0	2.79	0.09	0	0	0.05	5.24	0.17	0.05	0.04	3.43	0.05	3.3	0	0.06	0.18	2.68	4.33	5.14	4.37	5.09	0.17	3.37	4.18	0	4.09	5.23	0	2.92	3.58	0.08	0	1.81	0	0	0	3.8	4.04	0	0.21	4.09	2.16	0	0.06	0	4.22	0	2.18	0.06
LOC400752	0	0.25	0	0	0	0	0	0	0	0	0	0	0	0	0	0	0	0	0	0	0	0	0	0	0	0	0	0	0	0	0	0	0	0	0	0	0	1.5	0	0	0	0	0	0	0	0	0	0	0
LOC338799	0	0.53	0	0	0	0	0	0	0	1.84	0	0	0	0	0	0	0	0	0	0	0	0	0	0	0	0.67	0	0.76	0.97	1.13	0	0	0	0	0	0	0	0	0	0	2.13	0	0	0	0	0	0	1.4	0
GTSF1	0	0	0	0	0	0	0	0	0	0	0	0	0	0	0	0	0	0	0	0	0	0	0	0	0	0	0	0	0	0	0	0	0	0	0	0	0	0	0	4.34	0	0	0	1	0	0	0	0	0
CUL4B	0	0.08	0	0	0	0	0	0	0	0	0	0	0	0	0	0	0	3.72	0	2.95	0	0	0	0	0	3.71	0	3.25	0	0	2.84	0	0	0.89	0	3.84	0	0	0	0	1.36	0	0	0	0	0	0	0	0
CENPJ	1.84	0	0	0	0	0	0	0	0	0	0	0	0	0	0	0	0	0	0	0	0	0	0	0	0	0	0	0	0	0	0	0	0	0	0	0	0	0	0	0	0	0	0	0	0	0	0	0	0
PITX1	1.18	1.93	2.05	0	0	0	0	0	0	0	0	0	0	2.98	3.95	3.58	1.03	2.15	0	0	0	3.31	0	1.82	0	0	0	0	0	1.67	0	2.05	0	0	0	0	0.97	0	1.37	2.73	1.21	1.17	0	0	0	2.49	0	1.09	2.33
AKIRIN1	6.38	5.47	5.96	0	0	0	0	0.05	0	0.06	0.13	0	0.02	0.32	5.12	4.97	3.64	0	3.59	0	0	0.83	0.07	3.5	0.3	0.18	0.12	3.6	0	3.45	2.02	2.29	0.28	2.87	3.92	0.61	0	0	0	0	0	0.04	0	0	0	0	0	0	0
CELSR3	0	0	0	0	0	0	0	0	0	0	0	0	0	0	0	0	0	0	0	0	3.64	0	0	0	0	0	0	0	0	0	0	0	0	0.2	0	0	0	0	0	0	0	0	0	0	0	0	0	0	0
DNAJC9	3.95	0	0	0	0	0	6.52	4.27	0	0	0	3.1	0	5.89	0	0	0	0	6.2	2.97	0	0	0	4.06	0	0	0	0	0	0	3.57	0	0	0	5.58	4.85	0	0	0	4.32	0	0	0	0	0	0	0	0	0
ZNF568	0	0.73	1.95	0	0.03	0	0.1	0	0	0.71	0	0	0.02	0	0	0	0	0.06	0	0	0	1.25	0	0.08	0	0	0	0	0	1.44	0	0	0.19	0	0	0.1	0	0	0	0	0	0	0	0	0	0.12	0	0	0
ITSN1	0	0	0	0	0	0	0	0	0	0	3.67	0	0	0.18	0	0	1.56	0	0	0	0	4.14	0	0	2.26	0	0	0	0	0	0	0	0	0	0	0	0	0	0	2.89	0	0	0	0.09	0	0	0	0	0
EHBP1L1	0	0	0.4	0	0	0	0	0	0	0	0	0	0	0	0	0.02	0	0	0	0.09	0	0	0	0.21	0	0	0	0	0	0	0	0	0	0	0	0	0	0	0	0	0	0.09	0	0	0	0	0	0	0
MT1DP	0	0	0	0	0	0	0	0	0	0	0	0	0	0	0	0	0	0	0	0	0	0	0	0	0	0	0	0	0	0	0	0	0	0	0	0	0	0	0	0	0	0	0	0	0	0	0	0	0
DCTN1	0	3.7	3.54	0	1.55	4.43	0	0	0	0	0	0	0	0	0	0	3.84	1.71	5.47	4.61	0.08	5.57	2.88	4.7	3.86	4.34	0	3.84	3.21	3.01	3.15	0	0	2.34	4.7	4.53	3.99	2.71	0	0	4.82	0	0	0.06	0	0	0	2.5	0
LIN28B	0	0	0.33	0	0	0	0	0	0	0	0	0	0	0	0	0	0	0	0	0	0	0	0	0	0	0	0	0	0	0	0	0	0	0	0	0	0	0	0	0	0	0	0	0	0	0	0	0	0
TNKS2	0	0	0	0	0	1.35	0	0	0	0	0.25	0	0	0.05	0	0	0	3.87	0	0	0	0	0	0	0	0	0	0	0	0	0	2.71	0	0.05	4.35	0.22	0	0	0	1.73	0	0	0	0.5	0	0	0	0	0
TMEM241	1.65	0	0	0	0.1	0	0.44	0.04	0.03	0.14	0.12	0	0.2	0	0.28	0	0.18	0	0.2	3.64	0	0	2.02	0.03	0	0.08	0	0.09	0	0.23	0	2.03	0.45	0.11	0.14	0.13	0	0	0	0	0.12	0	0	0	0.07	0	0	0	1.8
C1QBP	7	6.64	4.59	0	0	0	0	0	0	5.89	5.45	3.42	4.44	0	6.62	5.7	6.68	0	0	0	6.16	0	6.21	6.05	7.01	6.85	0	4.1	7.23	6.38	5.95	6.97	7.23	3.48	7.27	6.71	5.43	0	3.65	5.86	3.16	0.52	0.95	5.49	0	5.39	0	3.08	0.2
CADPS2	0	0	0	0	0	1.68	0	0	0	0	0	0	0	0	0	0	0	0	0	0	0	0.15	0	0	0	0	2.76	0	0	0	0	0	0	0	0	0	0	1.45	0	0	0	0	0	0	0	0	0.3	0	0
SRMS	0	0	0	0	0	0	0	0.32	0	0	0	0	0	0	0	0	0	0	0	0	0	0	0	0	0	0	0	0	0	0	0	0	0	0	0	0	0	0	0	0	0	0	0	0	0	0	0	0	0
TRIM45	0	0.33	0.33	0.15	0.37	0	0.21	0.4	0.14	0.47	0.1	0.04	0.04	0	0.17	0.2	0.07	0.11	0.16	0.28	0.08	0.18	0.1	0	0.61	0	0.23	0.12	0.21	0	0.12	0	2.9	0.1	0.72	0.24	0.18	0	1.8	0.09	0.06	0.05	0	0.09	0	0.08	0.2	0	0.17
LOC392232	0	0	0	0	0	0	0	0	0	0	0	0	0	0	0	0	0	0	0	0	0	0	2.88	0	0	0	0	0.7	0	0	0	0	0	0	0	0	0	0	0	0	0	0	0	0	0	0	0	0	0
TCP1	5.39	5.56	6.05	0.12	0	0	0	5.54	0	0	6.2	2.54	4	5.47	6.37	5.03	4.59	0	0	3.89	0	0.99	3	3.67	5.16	0	0	0	0	5.1	3.81	0	5.26	3.93	0	5.19	5.69	0	4.16	3.87	2.84	2.88	0	0	4.9	3.27	3.09	0	4.92
TMED7	0	0	2.16	0	0	0	0	4.6	0	0	0	2.37	3.8	0	0.41	0	0	2.73	0	0	0	0	0	0.39	0	0	5.12	0	0	0.82	1.58	0	0	0	0	3.94	0	3.41	3.76	3.2	3.15	1.76	1.61	0	3	0	0	1.61	0
CENPL	0	0	0	0	0.05	0.09	0.12	0	0.09	0	0	0.06	0	0	0	0	0	2.43	0	0	0.15	0	0	0.38	0	0.09	0.15	0	0	0	0	0	0	0.15	2.96	0.18	0	0	0	0	0.09	0	0	0.11	0	0	0	0	0
FST	0	0	0	0	0	0	0	0	0	0	0	0	0	0	0	0	1.95	0	0	1.42	0	0	0	1.49	4.2	0	0	0	0	0	0	0	4.86	1.42	1.63	0	0	0	0	3.71	0	0	0	0	0	0	0	0	0
VWCE	0	0	0	0	2.84	0	0	0	0	0	0	0	0	0	0	0	0	0	0	0	0	0	0	0	0	0	0	0	0	0	0	0	0	0	0	0	0	0	0	0	0	0	0	0	0	0	0	0	0
PAWR	0	0	2.33	0	0	0	0	0	0	0	0	0	0	0	0	0	0	0	0	0	0	0	2.57	0	1.21	4.27	0	0	4.12	0	0.55	0	3.14	1.29	0	0	0	0	0	0	0	0	0	0	0	0	0	0	0
TBC1D3B	0	0	0	0	0	0	0	0	0	0	0	0	0	0	0	0	0	0	0	0	0	0	0	0	0	0	0	0	0	0	0	0	0	0	0	0	0	0	0	0	0	0	0	0	0	0	0	0	0
ABCC12	0	0	0	0	0	0	0	0	0	0	0	0	0	0	0	0	0	0	0	0	0	0	0	0	0	0	0	0	0	0	0	0	0	0	0	0	0	0	0	0	0	0	0	0	0	0	0	0	0
SYCE3	0	0	2.32	0	0	0	0	0	0	0	0	0	0	0	0	0	0	0	0	4.25	0	0	0	0	0	0	0	0	0	0	0	0	0	0	0	0	0	0	0	0	0	0	0	0	0	0	0	0	0
LDLR	0	0.13	0.07	0	1.69	3.76	4.16	4.83	0.11	0.26	6.64	1.29	4.03	5.16	0.35	0.47	0.05	0.14	0.13	0.2	0	0.09	2.48	3.02	0.55	3.41	0.07	0.05	2.26	0.59	1.84	0	1.51	0.73	0.35	0.07	1.54	6.03	0.06	5.27	0	0.14	0	2.51	6.14	1.33	5.22	0.25	0
CXCR2P1	0	0	0	0	0	0	0	0	0	0	0	0	0	0	0	0	0	0	0	0	0	0	0	0	0	0	0	0	0	0	0	0	0	0	0	0	0	0	0	0	0	0	0	0	0	0	0	0	0
ASTN2	3.17	5.22	3.88	2.61	2.45	1.37	0.89	3.03	1.25	3.56	1.92	1.13	1.76	3	4.47	4.87	4.42	6.41	6.16	4.25	2.29	1.85	3.87	4.05	4.12	4.73	1.97	3.92	4.27	3.88	3.47	4.33	4.44	4.55	5.31	4.49	3.44	1.44	0.88	4.31	1.11	0.86	0	2.38	2.06	0.58	0.82	0.79	2.29
TAB2	0	0	0	0	0	0	0	0	0	0	0	2.03	0	0	0	0	2.26	0	0	0	0	0	0	1.87	0	0.05	0	1.53	0	1.92	0	0	0	0	0	0	0	0	0	0.34	0	1.98	0	0	0	0	0	0	0
GPATCH8	0	0.38	0	0	3.43	0	0	0	0	0	0	0	0	0	0	0	0	0	0	2.73	0	2.4	0	2.87	0	0	0	3	0	0	1.23	0.06	0	0	1.82	2.2	0	0	0	2.9	0	0	0	0	0	0	0	0	0
TANC2	0	0	0	0	0	0	0	0	0	0	0	0	0	0	0	0	0	0	0	0	0	0	0	0	0.07	0	0	0	0	1.04	1.42	0	0.06	0.99	0.07	0	0	0	0	0	0	0	0	0	0	0	0	0	0
KIF4A	0	0	0	0	0	0	0	0	0	0	0	0	0	0	0	0	0	0	0	0	0	0	0	0	0	0	0	0	0	0	0	0	0	0	0	0	0	0	0	0	0	0	0	0	0	0	0	0	0
FAM161A	0	2.95	0.13	0.13	3.17	0.07	0.22	0.44	0.19	0.35	0.15	0.05	0.09	0.1	0.35	0.46	0.27	0	0.16	0.34	0.09	0.17	0.03	0.16	0	0.85	0	2.33	3.2	0.33	0.34	0.29	0.38	0	0	0.09	1.36	0.07	0	0.11	0	0	0	0.15	0.03	0	0.07	0.09	0
PGM1	3.59	0	0	0	0	0	0	5.07	5.23	0	0	0	0	0	0	0	0.71	0	0	0	0	0	0	0	4.2	0	0	0	0.85	0	4.7	0	0	0	4.82	0	0	4.26	0	4.82	3.67	0	0	4.18	0	0	0	0	5.02
CPD	0.16	1.08	0	0	0	4.36	0	4.71	0	0.72	0	3.62	0	3.88	0.19	0	0	0	4.26	0	4.86	3.24	0	2.78	0	0	0	0	0	0.04	2.19	0	0	0	0	0.04	0	0.24	3.23	2.42	4.18	0.63	1.2	0	0	4.37	1.71	3.11	0
SNCAIP	3.17	0	0	0	0	0	0	0	0	0	0	0	0	0	0	0	0	4.85	0	0	0	0	0	0	0	0.09	0	0	0	0	3.35	0	0	0	0	0	0	0	0	0	0	0	0	0	0	0	0	0	0
DCT	0	0	0	0	0	0	0	0	0	0	0	0	0	0	0	0	0	0	0	0	0	0	0	0	0	0	0	0	0	0	0	0	0	0	0	0	0	0	0	0	0	0	0	0	0	0	0	0	0
ANXA8	0	0	0	0	5.14	0	0	0.07	0	0	0	0	0	0	0	0	0	0	0	0	0	0	0	0	0	0	0	0	2.95	0	0.78	4.05	0	1	0	0	0	0	0	4.15	0	0	0	5.48	0	0	0	0	0
HLA-DOA	0	4.95	3.94	0	0	0	0	0	0	0	0	0	0.02	0.19	0.12	0	0	0	0.17	0	0	0.08	0	0	0	0	5.83	0	0.11	0	0	0	0	0	0	0	0	0	0	0	0	0	0	0	0.01	0	0	0	0
UPK1B	0	0	0.34	0.33	0.17	0	0	0.25	0	0.11	0	0	0.04	0	0.34	0	0	0.19	0	0.28	0	0.34	0.09	0	0	0	0	0.14	0	0.5	0	0.57	0	0.42	0.09	0	0	0.13	0	0	0	0	0	0	0	0	0	0	0
DNAJB4	0	2.36	3.89	0	0	3.91	0	0	0	0	6.45	0	0	0	0	4.91	0	0	4.51	0	0	0	2.48	0.75	6.11	5.68	0	2.34	3.56	2.35	5.58	4.23	4.32	5.47	4.35	3.42	3.25	0	0	0	0	1.64	0	0	0	0	0	0	0
UGT1A8	0	0	0	0	0	0	0	0	0	0	0	0	0	0	0	0.66	0	0	0	0	0	0	0.38	0	0	0.37	0	0	0	0	0	0	0	0	0.26	0	0	0	0	0	0	0	0	0	0	0	0	0	0
HIST1H4L	0	0	0	0	0	0	0	0	0	0	0	0	0	0	0	0	0	0	0	0	0	0	0	0	0	0	0	0	0	0	0	0	0	0	0	0	0	0	0	0	0	0	0	0	0	0	0	0	0
GOLGA8EP	0	0	0	0	0	0	0	0	0	0	0	0	0	0	0	0	0	0.19	0	0	0	0	0	0	0	0	0	0.33	0	0	0	0	0	0.06	0	0	0	0	0	0	0	0	0	0	0	0	0	0	0
PECR	0	0.23	0	0	0	0	0	0.08	0	0	0	0.04	0	0	0	0.12	0	0	0	0	0	0	0.2	0.16	0	0	0	0	0	0	0.17	0	2.93	0	0	0	0	3.72	0	0	0.21	0	0	0	0	0	0	0	0.12
WFIKKN1	0	0	0	0	0	0	0	0	0	0	0	0	0	0	0	0	0	0	0	0	0	0	0	0	0	0	0	0	0	0	0	0	0	0	0	0	0	0	0	0	0	0	0	0	0	0	0	0	0
HSPA2	0	3.83	4.97	0	0	0.48	0	0.09	0	0	0	0	0	5.1	0	0	0	0	0	1.05	0	0	0	0	0	0	0	0	0	0	0	0	0	0	0	5.52	0	0	3.55	0	0	0	0	0	0	3.6	0	0	0
SERP1	3.56	5.18	4.05	3.75	5.01	3.9	0	1.83	1.61	0	3.29	4.71	4.19	0	4.32	3.78	0	6.48	0	4.45	0	0	1.79	2.22	5.23	5.2	0	0	3.54	4.36	4.5	4.63	3.17	5.04	1.85	2.64	5.87	0.52	1.21	2.2	5.33	3.83	3.05	0	2.67	6.27	2.91	4.12	3.08
SYDE2	0	0.18	0	0	0.04	0.06	0	0.04	0	0.05	2.22	0.01	0.02	0	0.2	3.08	0	0.07	0.18	0	0.13	0	0.2	0.08	0.18	0.1	0.06	0	0.08	0	0.06	0	0	0.07	0	0.23	0.06	0	0	0.09	0	0	0	0.05	0.04	0	0.05	0	0.02
CNTNAP3B	0.22	0	0.65	0	0	0	0	3.3	0	0	0	0	0	0	0.06	0	0.28	0	0	0	0	0	0	0	0	4	0	0	0	0	1.67	0	2.02	0	0	0	0	0	0	2.4	1.34	0	0	0	0	2.62	0	0	0
TACR2	0	0	0	0	2.92	0	0	0	0	0	0	0	0	0	3.96	0	0	0	0	0	0	0	0	0	0	0	0	0	0	0	0	0	0	0	0.47	0	0	0	0	0	0	0	0	0	0	0	0	0	0
SVOPL	0	0	0	0	0	0	0	1.42	0	0	0	0	4.71	0	0	0	0	0	0	0	0	0	0	0	0	0	0	0	0	0	0	0	0	0	0	0	0	0	3.84	0	0	0	0	0	0	0	0	0	4.91
NUP85	3.91	0	3.2	6.62	0	0	0	0	0	0	0	0	4.28	0	0	0	0	1.27	0	2.42	0	0	0	4.01	0	0	0	0	0.57	0	0	0	1.87	3.7	0	0	0	4.46	0	4.13	0	0	0	3.87	0	0	0	0	0
SNORA18	0	0	0	0	0	0	0	0	0	0	0	0	0	0	0	0	0	0	0	0	0	0	0	0	0	0	0	0	0	0	0	0	0	0	0	0	0	0	0	0	0	0	0	0	0	0	0	0	0
CD177	0	0	0	0	0	0	0	0	0	0	0	0	0	0	0	0	0	0	0	0	0	0	0	0	0	0	0	0	0	0	0	0	0	0	0	0	0	0	0	0	0	0	0	0	0	0	0	0	0
PIGG	2.5	0	0	0	0	0	0	0	0	0	0	3.27	0	0	0	1.67	0	0	0	0	0	1.04	0	0	3.01	4.09	3.43	0	0	0	0	0	0	3.32	0	0	0	3.98	0	0	0	0	0	0	0	0	0	0	0
LGR5	0	0	0	0	0	0	0	0	0	0	0	0	0	0	0	0	0	0	0	0	0	0	0	0	0	0	0	0	0	0	0	0	0	0	0	0	0	0	0	0	0	0	0	0	0	0	0	0	0
MIR3671	0	0	0	0	0	0	0	0	0	0	0	0	0	0	0	0	0	0	0	0	0	0	0	0	0	0	0	0	0	0	0	0	0	0	0	0	0	0	0	0	0	0	0	0	0	0	0	0	0
LINC00348	0	0	3.03	0	0	0	0	0	0	0	0	0	0	0	0	0	0	0	0	0	0	0	0	0	0	0.27	0	0	0	0	0	0	0	0	0	0	0	0	0	0	0	0	0	0	0	0	0	0	0
SCARNA2	0	0	0	0	0	0	0	0	0	0	0	0	0	0	0	0	0	0	3.75	0	0	0	0	0	0	0	0	0	4.25	0	0	0	0	0	0	0	0	0	0	0	0	0	0	0	0	0	0	0	0
RAB5A	1.51	0.58	0	0	0	3.91	0	0	0	0	4.5	3.33	3.9	0	5.65	0	2.82	5.36	0	3.78	0	5.75	0	1.43	0	0	0.24	0.64	4.02	2.17	0	0	0	2.99	4.51	0	3.9	3.19	0	2.47	2.82	0	3.14	0	0	0	0	0	0
LRRC16B	0	0	0	0	0	0	0	0	0	0	0	0	0	0	0	0	0	0	0	0	0	0	0	0	0	0.24	0	0	0	0	0	0	0	0	0	0	0	0	0	0	0	0	0	0	0	0	0	0	0
FLJ13224	0	0	0.21	0	0	0	0	0	0	0	0	0	0	0	0	0	0	0	0	0	0	0	0	0	0	0	0	0	0	0.21	0	0	0	0	0	0	0	0	0	0	0	0	0	0	0	0	0	0	0.48
DCAF11	0.72	0	3.29	0.13	0.03	0	0.07	0.17	0.06	0.19	0	2.74	4.14	0	5.71	0.15	2.15	4.53	0	0.12	0	0	0	0.08	0	0.12	0.09	3.75	0.25	4.39	2.95	3.32	0.38	0	4.14	0	4	4.02	3.39	3.55	0	0.11	2.88	3.65	0	4.33	0	3.5	0
USP9Y	0	0	0	0	0	0	0	0.11	0	0	0	0	0	0	0	0	0	0	0	0	0	0	0	0	0	0	0	0	0	0	0	0	0	0	0	0	0	0	0	2.48	0	0	0	0	0	0	0	0	0
C7orf53	0	0	0	0	0	0	0	0	0	0	0	0	0	0	0	0	0	0	0	0	0	0	0	0	0	0	0	0	0	0	2.46	0	0	0	0	0	0	0	0	0	0	0	0	0	0	0	0	0	0
PLEKHM3	0.03	0.13	0.03	0	1.2	0.02	0.05	0.17	0	0.24	3.4	0	0.01	0.06	0.04	0.06	0.09	0	0	0.05	0	0.05	0.02	0.03	0	0.05	0	2.61	0	0.04	0	1.83	3.41	0.06	0.06	0.07	2.1	0.03	0	0	0.02	0	0	0	0	0.02	0.05	0.03	0.01
LRP1B	0	0	0	0	0	0	0	0	0	0	0	0	0	0	0	0	0	0	0	1.57	0	0	0	0	0	0	0	0	0	0	0	0	0	0	3.12	0	0	0	0	0	0	0	0	0	0	0	0	0	0
XAF1	0.09	3.2	4.47	5.86	0.2	0.17	0.27	0.18	0.36	5.02	0	0.04	0.02	5.38	6.67	0.31	0.14	5.45	0.62	4.58	0	0.19	0.77	1.22	0.24	0.32	4.69	0.61	0.22	0	0.26	2.98	0.57	0.49	2.96	4.76	0.22	0.08	0	3.28	0.06	1.83	0	3.73	0.06	2.56	0.7	0	0.19
TMEM244	0	0	0	0	0	0	0	0	0	0	0	0	0	0	0	0	0	0	0	0	0	0	0	0	0	0	0	0	0	0	0	0	0	0	0	0	0	0	0	0	0	0	0	0	0	0	0	0	0
ENKUR	0	0	0	0	0	0	0	0	0	0	0	0	0	0	0	0	0	0	0	0	0	0	0	0	0	0	0	0	0	0	0	0	0	0	0	0	0	0	0	0	0	0	0	0	0	0	0	0	0
ANKDD1A	0	0	0	0	0	0	0	0	0	0	0	0	0	0	4.4	0	0	0	0	0	0	0	0	0.75	0	0.15	0	0	0	0	0	0	0	0	0	0	0	0	0	0	0	0	0	0	0.07	0	0	0	0
ABCG8	0	0	0	0	0	0	0	0	0	0	0	0	0	0	0	0	0	0	0	0	0	0	0	0	0	0	0	0	0	0	0	0	0	0	0	0	0	0	0	0	0	0	0	0	0	0	0	0	0
DAND5	0.48	1.12	0.95	0.53	0.61	0.35	0.45	1.11	0.45	0.85	0.57	0.21	0.33	0.64	1.12	0.77	0.14	0.91	0.75	0	0.66	1.3	0.12	0.31	0	0.51	1.17	0.37	0.45	0.55	0.19	0.48	1.44	0.46	1	0.77	0	0	0.1	0	0.17	0.28	0	0.16	0.09	0.14	0.19	0.5	0.35
SPAG6	0	0	0.22	0.08	0	0	0	0	0	0	0.08	0	0.03	0.11	0	0	0	0	0	0	0	0	0	0.1	0	0.08	0	0	0	0	0.1	0	0	0	0	0	0	0	0	0	0	0	0.05	0	0	0	0	0	0
LOC100133161	0	0	0	0	0	0	0	0	0	0	0	0	0	0	0	0	0	2.44	0	0	0	0	0.26	2.5	1.06	0.45	3.23	0	0.86	1.45	0.64	0	1.16	0	0	0	0	0	0	0	0.33	0	0.1	0	0	0	0.26	0.2	1.65
ZDHHC22	0	0	0	0	0	0	0	0	0	0	0	0	0	0	0	0	0	0	0	0	0	0	0	0	0	0	0	0	0	0	0	0	0	0	0	0	0	0	0	0	0	0	0	0	0	0	0	0	0
CCDC60	0	0	0	0	0	0	0.45	0	0	0	0	0	0	0	0	0	0	0	0	0	0	0	0	0	0	0	0	0	0	0	0	0	0	0	0	0	0	0	0	0	0.99	0	0	0	0	0	0	0	0
THOC7	4.56	0	3.44	0	0	0	5.69	0	0	1.46	0	0	0	0	0	0	4.38	4.72	0	0	0	0	4.21	0.57	0	5.38	6.97	4	0	0.63	0	3.69	0	0	0	0	4.02	0	0	0	0	0	0	4.13	0	0	0	0	0
TCTA	2.47	0.64	0.29	0	0.14	0.09	1.5	0.14	0.04	0.17	0.16	2.18	0	0	0.34	0.32	0.1	0.19	0.27	0	0	0.41	0.08	3.61	0.36	0.21	0	0.25	0.34	0.45	0.15	0.55	0.34	0.28	0	0	0	3.36	0.08	0	3.19	0.03	0	3.72	0.19	0.31	0	0.16	0.96
GGTLC2	0	0	0	0	0	0	0	0	0	0	0	0	0	0	0	0	0	0	0	0	0	0	0	0	0	0	0	0	0	0	0	0	0	0	0	0	0	0	0	0	0	0	0	0	0	0	0	0	0
B2M	9.57	8.17	9.14	13.74	10.35	10.31	12.04	9.6	12.74	12.83	12.22	8.92	10.16	12.54	11.59	9.5	4.22	8.34	8.95	8.45	12.21	11.48	6.28	0.32	7.89	6.41	12.58	4.99	8.53	7.74	6.75	6.95	5.74	9.78	7.72	9.44	9.36	8.77	9.34	10.44	11.13	10.98	10.64	11.03	9.88	12.92	9.97	9.72	8.98
LPPR4	0	0	0	0	0	0	0	0	0	0	0	0	0	0	0	0	0	0	0	0	0	0	0	0	0	0	0	0	0	0	0	0	0	0	0	0	0	0	0	0	0	0	0	0	0	0	0	0	0
C6orf141	0	0	2.96	0	0	0	0	0	0	0	0	0	0	0	0	0	0	0	4.97	0	0	0	0	0	0	0	0	0	0	0	0	0	0	3.09	0	0	0	0	0	0	0	0	0	0	0	0	0	0	0
SQLE	1.23	0	0	0	0	0	0	0	0	0	0	0	0	0	0	0	3.99	0	0	0	0	0	3.65	4.37	5.03	0	0	3.56	4.87	4.38	5.06	5.13	3.7	0.47	0	0	1.83	0	0	5.15	0	0	2.95	1.27	0	0	0	0	0
LOC100129046	0	0	0	0	2.96	0	0	0	0	0	0	0	0	0	0	0	0	0	0	0	0	0	0	0	0	0	0	0	0	0	0	0	0	0	0	0	0	0	0	0	0	0	0	0	0	0	0	0	0
SEPHS1	2.01	3.79	2.74	0	0	0	0	3.93	0	0	0	0	0	0	0	0	0	0	3.89	0.41	0	4.17	2.54	2.69	0	1.17	0	0	0	2.52	3.01	0	0	0	0	0	0.9	0	0	0	0	0	2.29	0	0	0	0	0	0
GLIPR2	0	3.65	0.61	0	0	0	0	0	0	0	0	0	4.01	0	0	5.29	0	0	1.77	4.55	0	4.69	0	0.56	0	0	0	0	0	0	2.83	0	0	0	0	0	0	0	0	0	0	0	0	0	0	0	0	0	0
PLRG1	4.25	4.84	2.92	0	0	6.06	0	5.19	4.23	0	4.84	2.91	2.77	0	6.52	4.05	0.07	4.97	0	0	0	0	0	0	0	0	0	4.01	2.35	0	0	3.86	4.38	0	0	0	4.61	3.55	0	0	0	0	0	0	0	0	2.38	3.29	0
SPG7	3.13	0.5	3.65	0	2.37	0	5.82	0	0	0	0	0	0.89	0	0	0	2.62	1.86	4.06	0	2.02	0	1.86	4.1	2.82	0	0	0	4.63	4.52	2.49	0	4.96	3.26	0	0.77	5.15	0	0	2.23	0	0	0	2.93	0	3.57	0	0	0
ZNF614	0	0	3.83	0	0	0	0	0	0	0	0	0	0	0	0	0	0	0	0	0	0	0	0.15	0	5.01	0	0	0	0	1.85	3.31	0	0	0	0	0	0	0	0	0	0	0	0	0	0	0	0	0	0
ZMYM6NB	4.18	0	0	0	0.73	0	0	6.22	0	0	0	5.06	0	6.36	0	0	0	0	5.99	0	6.15	5.33	0	3.86	0	5.14	0	0	0	0	3.82	0	5.96	0	5.05	0	0	3.93	0	0	0	1.6	2.9	4.24	0	0	3.5	3.2	0
PARD6G	0.15	0.2	0.26	0.12	0.33	0.16	0.15	0.12	0.11	0.48	0	0	0.07	0.16	0.81	0.19	0.18	0.39	0	0.12	0	0.4	0	0	0.22	0.15	0.19	0	0	0.18	0.08	0.32	0.21	0.31	0.28	0	0.02	0	0	0	0.05	0	0	2.92	0.05	0	0	0	0.06
FAM41C	0	0	0	0	0	2.08	0	0	0	0	0	0	0	0	0	0	0	1.9	0	0	0	0	0.73	0	0	1.84	0	0	0	0	0	1.6	2.03	0	0	0	0	0	0	0	0	0	0	0	0	0	0.97	0	0
MIR221	0	0	0	0	0	0	0	0	0	0	0	0	0	0	0	0	0	0	0	0	0	0	0	0	0	0	0	0	0	0	0	0	0	0	0	0	0	0	0	0	0	0	0	0	0	0	0	0	0
LINC00516	0	0	1.27	2.67	0	0	0	0	0	0.16	0	0	0	0	0.7	3.15	0.9	3.34	0	2.37	0	0	2.05	1.99	0	1.67	0	2.41	2.6	2.36	0.95	2.49	2.25	2.04	2.15	2.93	1.4	0	0	0	0	0	0	0	0	0	0	0	0
PTCHD3P1	0	0	4.3	0	0	0	0	0	0	0	0	0	0.06	4.11	0	0	0	1.64	0	0	0	5.8	0	0	0	0	0	0	0	0	0	0	0	0	0	0	0	0	0	1.78	2.83	0	0	0	0	0	0	0	0
INPP5B	2.33	3.23	3.61	0	0.17	0.04	0.04	0.12	0.03	1.4	0	0.01	0.92	0	4.26	2.76	1.32	0	1.76	0.2	0	0	0.44	0.13	0.19	0.09	0	0.06	0	2.41	0.07	0.25	0.31	2.38	0.23	1.45	0	0	0	0	0	1.06	0	0.05	0.05	0	0	1.52	0.07
GRPEL2	0	0	2.17	0	0	0	0	0	0	0	0	0	0.02	0	0	0	0	4.23	0	0	0	0	0	0	0	0	0	0	2.59	1.55	0	0	0	0	0	0	0	0	0	2.29	0	0	0	0	0	0	0	0	0
PPID	0	3.76	0.53	5.8	0	0	0	0.53	0.13	0.41	0.19	0	0.04	0.18	0.33	0.26	0.1	0	0.42	4.36	0	0.32	3.26	0	4.7	2.18	0.19	0	2.95	0	3.45	3.11	0.3	0	0.84	0.27	0.16	0	0	0	0.11	0	0	0	0	0	0	0	0.14
TRIM56	0	0	0	0	0	0.06	0	0	0.02	0	0	0	0.02	0	0	0	0	0	0	0	0	0	0	0	0	4.21	0	0	0.11	0	1.63	0	0	0	0.12	3.01	0	0	0	2.68	0	0	1.85	0	0.12	0.77	0	0	0
UBE2J1	0	0	0	0	0	0	0	0	0	1.32	0	1.93	0.78	5.04	0	0	0	1.11	0	0	2.76	0	0	1.13	0	0.87	0	0	0	0	0	0	0	0	0	0	0	0.95	0	0	2.72	1.24	0	0	0	2.82	2.83	1.65	1.24
IL20RA	0.54	0	2.47	0	0	0	0	0	0	0	0	0	0	0	0	0	0	0	0	0	5.26	4.01	0	0	0	0	0	0	0	2.38	0	0	0	0	0	0	0	0	0	0	0	0	0	0	0	2.76	0	1.28	0
SNORA75	0	0	0	0	0	0	0	0	0	0	0	0	0	0	0	0	0	0	0	0	0	0	0	0	0	0	0	0	0	0	0	0	0	0	0	0	0	0	0	0	0	0	0	0	0	0	0	0	0
SAFB2	0	0	0	0	0	0	0	3.96	0	0	0	0	0	0	0	0	0	0	4.15	3.38	0.44	4.9	2.17	3.21	0	0	0	0	3.64	0	2.77	0.69	0	0.84	0	0	2.42	0	0	1.66	2.59	2.31	0	3.35	0	0	0.15	0	0
DNAJC25	0	0	0	0	0	0	0	0	0	0.35	0	0	0	0	0	0	0	0.15	0	0	0	0	0	0	0	0	0	0	0	0	0	0	0	0	0	0	0	0	0	0	0	0	0	0	0	0	0	0	0
KLRG1	0	0	0	0	0	0	0	0.14	0	0	0	0	0	0	0	0	0	0	0	0	0	0	0	0	0	0	0	0	0	0	0	0	0	0	0	0	0	0	0	0	0	0	0	0.14	0	0	0	0	0
NEURL3	0	0	0	0	0	0	0	0	0	0	0	0	0	0	0	0	0	0	0	0	0	0	0	0	0	0	0	0	0	0	0	0	0	0	0	0	0	0	0	0	0	0	0	0	0	0	3.49	0	0
MS4A8B	0	0	0	0	0	0	0	0	0	0	0	0	0	0	0	0	0	0	0	0	0	0	0	0	0	0	0	0	0	0	0	0	0	0	0	0	0	0	0	0	3.14	0	0	0	0	0	0	0	0
E2F4	0	3.14	0	0	0	0	0	0	0	0	0	0	0	0	0	0	0	0	0	0	0	0	0.09	0	3.96	0	0	0	0	0	0	0	4.63	1.59	0	0	0	0	0	0	1.79	0	0	0	0	0	0	0	0
TAC1	0	0	0	0	0	0	0	0	0	0	0	0	0	0	0	0	0	0	0	0	0	0	0	0	0	0	0	0	0	0	0	0	0	0	0	0	0	0	0	0	0	0	0	0	0	0	0	0	0
TRAIP	0	0	0	0	0	0	0	0	0	0	0	0	0	0	0	0	0	0	0	0	0	0	0	0	0	0	0	0	0	0	0	0	0	0	0	0	0	0	0	0	0	0	0	0	0	0	0	0	0
LOC284412	0.45	0	0	0	0.45	0	0	1.64	0.19	0	0	0.06	0	0	0.09	0.19	0.19	0	0	0.19	0	0	0	0.13	0	0	0	0.12	0	0	0	0	0	0	0	0	0.11	0.12	0.07	0	0.09	0.07	0.07	0	0	0	0	0.14	0
LOC729852	0	0	0	0	0.05	0.99	0	0	0	0	0	0.19	4.06	0	0	0	0.2	0	0	2.4	5.97	0	0	0	0	0	0	0	0	0	0	0	0	0	0	0	0	4.41	3.22	0	2.38	0	0	0	0	3.51	0	0	0
KIAA0232	0	0	1.55	0	0	0	0	0	0	0	0	0	0	0	0	0	0	0	0	0	0	0	0	0	0	0	0	0	0	0	0	0.35	1.16	0	0	0	0	0	0	0	0	0	0	1.39	0	0	0	0	0
ERCC8	0	2.71	0	0	0	0	0	0	0	0	0	0	0	0	0	0	0	0	0	0	0	0	0	0	0	0	0	0	0	0	0.64	0	0	0	0	0	0	0	0	0	0	2.08	0	0	0	0	0	0	0
GPX4	6.34	4.66	6.51	0	5.82	0	5.23	5.24	6.44	0	0	0	4.99	0	0	0	0.28	2.74	0	5.4	0	7.07	0	1.4	0	0	5.78	4.9	4.89	4.87	3.49	3.84	4.02	4.47	0	0	3.78	3.08	0	5.03	3.7	3.86	4.93	5.47	4.3	0.53	3.4	4.82	5.22
KIAA0368	1.65	0.11	2.71	0	0	0.83	5.14	0	0	0	0	0	0	0	0	0	1.52	0.05	0	0.18	3.41	0	0.05	0.04	0	0	0	2.47	0	1.16	3.26	0	0	1.68	0	0.15	0	0	0	0.06	0.94	0	0	0	0	1.54	0	0	0
MSS51	0	0	0.14	0	0	0	0.2	0.32	0.03	0.19	0	0.08	0	0.14	0.09	0.05	0.29	2.94	0	0.19	0	0	0.08	0	0	0	0.25	0	0	0.14	0.22	0	0	0.13	0	0.16	0	0.22	0	0	0	0	0	0.07	0	0.09	0	0	0
GPR157	0	0	0	0	0	0	0	0	0	0	0	0	0	0	0	0	0	0	0	0	0	0	0	0	0	0	0	0	0	0	0	0	0	0	0	0	0	0	0	0	1.79	0	0	0	0	0	0	0	0
FAM199X	0	0	0	0	0	0	0	0	0	0	0	0	0	0	0	0	0	0	0	0	0.16	0	2.35	0	0.11	0	0	0	0	1.58	0	0	0	0	1.56	0	3.22	0	0	0	0	0	0	0	0	0	0	1.22	0
CTAGE4	0	0	0	0	0	0	0	0	0	0	0	0	0	0	0	0	0	0	0	0	3.46	0	0	0	4.88	0	0	0	0	0	0	0	0	0	0	0	0	0	0	3.39	0	0	0	0	0	0	0	0	0
ALG9	0.05	0	0.34	0.08	0.02	0	0	0.06	0.01	0.05	0.06	0.02	0.08	0	0.06	0.21	3.18	0	0.61	0.07	0.05	0.07	2.02	0	3.33	0	0	0	0	0.15	0.05	0.2	0.13	0.61	0	0	0	2.68	0	0.07	0.23	0.03	0	0	0.04	0.04	0	0.05	0.03
BTBD10	0	0	3.3	0	5.31	0	0	0	0	0	0	0	0	0	0	0	0	2.19	0	0	0	0	0	0	0	0	0	0	3.78	0	0	2.87	0	4.29	0	0.29	0	0	0	0.98	0	0	0	4.97	0	0	0	0	0
SDK2	0	0	0	0	0	0	0	2.28	0	0	0	0	0	0	0	0	0	0	0	0	0	0	0	0	0	0.78	0	0.05	0	0	1.37	0	0.54	0	0	0	0	0	0	0	0	0	0	0	0	0	0	0	0
BAIAP3	0	0	0	0	0	0	0	0	0	0	0	0	0	0	0	0	0	0	0	0	0	0	0	0	0	0	0	0	0	0	0	0	0	0	0	0	0	0	0	0	0	0	0	0	0	0	0	0	0
RABGGTB	0	0	4.2	0	0	0	6.2	0	0	0	0	0	0	0	0	0	0	0	0	0	0	5.63	0	3.12	0	0	0	0	0	3.33	0	0	0	0	0	4.59	0	3.63	3.09	0	0	0	0	0	0	0	0	0	0
ANKRD40	2.28	1.65	1.09	0.12	0.06	1.84	0.06	0.1	0	0.07	0.16	1.21	0.05	0	0.35	0	0.17	2.91	0	2.01	0.08	2.79	0	1.77	1.92	2.4	0.28	0.95	2.37	0.16	3.23	2.68	3.39	3.17	2.12	0.56	2.75	0	1.14	0.83	0.65	0.04	2.83	0.06	0	1.21	0.06	0	0.1
KRT74	0	0	0	0	0	0	0	0	0	0	0	0	0	0	0	0	0	0	0	0	0	0	0	0	0	0	0	0	0	0	0	0	0	0	0	0	0	0	0	0	0	0	0	0	0	0	0	0	0
CALCOCO2	4.15	0	0	0.47	4.31	0	0	0	3.78	0	0	0	0.02	1.23	0	5.57	0	5.48	0.17	3.8	0	0	2.29	4.24	0	3.8	0	0	3.41	3.63	0.08	0	4.22	3.53	4.61	2.94	3.77	0	2.18	4.25	2.29	1.3	0	0	4.64	4.02	0	0.1	0
SNCA	0	0	0	0	2.85	0	0	0	0	0	0	0	0	0	0	0	0	0	0	0	0	0	0	0	0	0	0	0	0	0	0	0	0	0	0	0	0	0	0	2.61	4.11	0	0	0	0	3.42	0	0	0
SPATS2L	2.23	0.13	0.25	4.96	4.08	0.03	0.03	3.56	0.12	1.46	0.1	0.26	0.77	0	0.1	2.26	0.98	3.72	0.1	1.41	0.06	0.06	2.4	0.49	2.9	0.05	0.36	3.44	0.87	0.98	0.28	2.87	0.27	2.46	2.91	0	4.82	0	0.14	4.19	0	1.45	2.02	2.71	0.04	1.71	0.26	0.24	0.03
ESRRB	0	0	0	0	0	0	0	0	0	0	0	0	0	0	0	0	0	0	0	0	0	0	0	0	0	0	0	0	0	0	0	0	0	2.14	0	0	0	0	0	0	0	0	0	0	0	0	0	0	0
SLC48A1	2.59	3.59	3.96	0	0.15	1.77	5.03	4.52	0.07	0	3.98	0.06	0	0	0.58	4.81	2.37	0	0	2.93	0	0	1.96	0.22	3.1	0.08	3.99	3.06	3.91	2.07	2.68	0	0	2.92	0	3.98	2.99	2.59	0	0.99	1.11	0	2.16	0.11	0	0	2.31	1.82	0
ARHGAP26	0	0.32	0	0	0.51	0.03	0.16	0.15	0.07	0.15	2.71	0	0.02	0.04	0.16	0.17	0.06	0.11	0	0.1	0.04	0.11	0	0	0.17	0.1	0.1	0.03	0	0.09	0.07	0	2.17	0.07	0	0.04	0.09	0	0.02	0.2	1.32	0	0	0	0.02	3.3	0.6	0.03	0
TDRD9	0	0	0	0	0	0	0	0	0	0	0	0	0	0	0	0	0	0	0	0	0	0	0	0	0	0	0	0	0	0	0	0	0	0	0	0	0	0	0	0	0	0	0	0	0	0	0	0	0
PRCD	0	0	0	0	0	0	0	0	0	0	0	0	0	0	0	0	0	0	0	0	0	0	0	0	0	0	0	0	0	0	0	0	0	0	0	0	0	0	0	0	0	0	0	0	0	0	0	0	0
CDK16	3.02	0.14	4.1	0	0	0	0	0	4.29	0	0	0	0	3.55	0	0	1.23	4.71	2.25	3.14	5.02	0	3.21	0.1	2.4	2.64	0	3.05	0	0	3.16	2.94	0	0	0	0.54	0	3.41	0	2.23	1.14	0	0.05	0	0	3.87	2.83	3.28	0
KLRC4	0	0	1.75	0	0	0	0	0	0	0	0	0	0	0	0	0	0	0	0	0	0	0	0	0	0	0	0	0	0	0	0	0	0	0	0	0	0	0	0	0	0	0	0	0	0	0	0	0	0
HRAS	0	0	0	0	0	0	0	0	0	0	0	0	0	0	0	0	0	0	5.15	0	0	0	0	4.55	0	0	0	0	0	0	0	4.08	2.98	0	0	0	0	0	0	0.4	0	0	0	0	0	0	0	0	4.58
JAGN1	0	3.13	0	0	0	0	0	0	0	0	0	3.36	0	5.73	0	0	0	0	0	4.38	0	0	4.02	3.9	3.89	0	0	3.74	3.89	3.36	3.26	0	0	4.12	0	0	3.82	0	3.32	0	2.85	0	1.2	5.21	0	0	0	4.44	0
BSDC1	0	0	5.1	5.87	0	0	0	5.57	0	5.89	0	3.22	4.27	0	4.89	0	4.54	0.59	0	5.65	5.79	0	0	0	0	0.55	0	0	0	3.43	0	0	0	4.11	0	0	0	0	3.89	0	4.4	2.89	0	0	5.66	4.6	0	3.63	5.93
RNF43	2.2	0	0	0	0	0	0	0	0	0	0	0	3.2	0	0	0	2.17	1.73	0	0	0	0	0	0	0	0	0	0	0	0	3.7	0.92	0	0	0	0	0	0	0	0	0	1.59	0	0	0	0	0	1.97	0
NDUFAF1	0	0	4.02	0	0.44	4.96	0	0.34	0	0	0	0	0	0	0	0.28	0	0	0	2.52	0	6.32	4.07	4.65	0	0.27	0	0	1.84	2.61	3.49	0	0	0.41	0	0.18	0	3.89	0	0	2.48	3.08	0	0.09	0	0	0	0.17	0
PHF12	1.05	0	2.75	0	0	0	0	0	0	0	0	0	0	3.82	1.28	0	0	3.46	0	3.7	0	0	0	0	0	0	0	0	0	0	0	2.87	0	0	0	0.62	0	0	0	0	0	0	0	0	0	0	0	0	0
HOTAIRM1	0	1.01	0	0	0	0	0	0	0	0	0	0	0	0	0	3.99	0	4.8	0	0	0	0	0	1.93	2.3	0	0	0	1.44	0	2.25	0	0	2.75	0	3.1	0	0	0	0	0	0	0	0	0	0	0	0	0
FOLR2	0	0	0	0	0	0	0	0	0	0	0	0	0	0	0	0	0	0	0	0	0	0	0	0	0	0	0	0	0	0	0	0	0	0	0	0	0	0	0	0	0	0	0	0	0	0	0	0	0
PLAC8L1	0	0	0	0	0	0	0	0	0	0	0	0	0	0	0	0	0	0	0	0	0	0	0	0	0	0	0	0	0	0	0	0	0	0	0	0	0	0	0	0	0	0	0	0	0	0.38	0	0	0
LEMD1-AS1	0	0.76	0.2	0.09	0.2	0.08	0.17	0.34	0.44	0.29	0.13	0	0.08	0	0.53	0.46	0.16	0.34	0.38	0.16	0.13	0.32	1.11	0.11	0	0.2	0.47	0.33	0	0	0.36	0.43	0	0.32	0	0.48	0	0	0	0.15	0	0	0	0.11	0.15	0.12	0.15	0	0
WSB1	3.86	0.36	3.19	6.26	0.25	4.94	2.26	0.11	0.07	2.36	1.59	0.03	3.17	6.08	0.11	0.36	2.11	5.7	4.62	5.1	0	4.52	4.96	3.82	5.45	5.6	1.76	1.88	0.66	0	4.64	0	3.79	2.55	0	1.09	0.31	4.97	2.97	0.33	2.39	0	0.13	3.37	0.09	0.28	0.74	0.14	0
PROS1	0	0	0	0	0	0	0	0	0	0	0	0	0	0	0	0	0	0	7.55	1.49	0	0	3.59	0	0	0.06	0	0	0	2.46	1.16	3.72	0	5.48	5.84	0	0	0	0	0	0	0	0	0	0	0	0	0	0
SOCS4	0	0	1.73	0	0.02	0.02	0	0.02	0	0	0	0	0	0	0	2.49	0	0	0	3.97	0	0	2.09	0	0	0	0	1.91	0	2.24	1.41	2.51	0	2.95	2.09	2.8	2.11	0	0	0.05	0	1.31	0.02	0	0	0	0	0.05	0
PSMB8	6.08	5.73	6.39	0	0	0	0	0	0	6.73	0	0	0	6.52	0	0	0.74	3	0	0	7.17	6.99	4.9	4.23	4.95	0	8.2	0	4.95	0	3.51	5.45	0	0	0	7.02	5.96	0	0	5.04	4.94	4.2	4.26	4.57	0	6.91	0	4.82	5.42
SDR39U1	4.09	4.05	4.12	0.4	0	4.44	0	0	0	0	5.01	0	4.48	6.1	0	5.41	0	0	0	0	0	0	3.74	3.45	0	0	0	2.92	5.84	3.76	0	2.97	0	0	6.13	5.59	0	0	0	0	0	0	0	4.49	0	1.65	3.12	0	6.01
DDIT4L	0	0	0	0	0	0	0	0	0	0	0	0	0	0	0	0	0	0	0	0	0	0	0	0	0	0	0	0	0	0	0	0	0	0	0	0	0	0	0	0	0	0	0	0	0	0	0	0	0
TBCCD1	0.62	0.24	2.96	0	0.44	0.09	0	0.42	0.04	0.2	0	0.03	4.16	0.13	6.21	0.89	0.89	1.65	0.6	1.15	0	0.29	3.67	0.24	0.8	0.29	0	0.27	0.68	0.32	5.23	0.13	0	1.92	0	1.62	0.16	0	0	0.47	0	0	0	1.33	0.15	0	0.17	0	3.75
SCARNA16	0	0	0	0	0	0	0	0	0	0	0	0	0	0	0	0	0	0	0	0	0	0	0	0	0	0	0	0	0	0	0	0	0	0	0	0	0	0	0	0	0	0	0	0	0	0	0	0	0
ZBTB7C	2.36	0	0	0	0	0	0	0	0	0	0	0	0	0	0	0	4.13	0	0	1.39	0	0	3.63	1.26	0	0	0	0	0	0	0	0	0	0.98	0	0	0	0	0	0	0	0	0	0	0	2.95	0	0	0
AP2S1	1.57	0.87	3.61	0	0	3.92	3.62	0	0	1.3	0	3.3	0	0	0	0	3.01	5.54	2.78	3.65	0	0	4.92	3.33	2.92	0	0	3.86	5.12	3.4	0	3.02	4.13	3.77	3.25	0	0	1.96	0	3.84	4.44	0.45	0.37	3.1	0	5.17	2.37	1.75	4.1
VAT1	4.17	3.19	2.83	0.66	0	0	0	0	0	0	0	0	0	5.43	0	0	0	2.82	0	5.76	0	0	4.17	0.7	0.54	0	0	4.13	4.14	0	0	0	0	2.56	0	0	0	4.46	0	0	0	2.41	2.96	0	0	0	3.03	0.77	0
SHANK3	0	0	0	0	0	0	0	0	0	0	0	0	0	0	0	0	0	0	0	0	0	0	0	0	0	0	0	0	0	0	0	0	0	0	0	0	0	0	0	0	0	0	0.9	0	0	0	0	0	0
TUFM	5.31	5.95	5.25	0	0	0	0	0	0	0	1.31	4.25	0	0	0	0	5.33	3.12	0	0	0	0	5.19	3.88	2.03	6.2	6.68	4.12	4.53	3.66	4.22	5.63	0	3.41	0.39	4.64	5.75	4.2	3.97	0	5.79	3.94	4.56	0	0	3.74	0.52	2.88	4.32
OR7E5P	0	0.24	0	0	0.06	0	0	0	0	0	0	0	0	0	0	0.09	0.08	0	0	0.25	0	0	0.2	0	0	0	0	0	0	0	0	0	0	0	0	0	0	0	0	0	0.11	0	0	0	0	0	0	0	0
THEG	0	0	0	0	0	0	0	0	0	0	0	0	0	0	0	0	0	0	0	0	0	0	0	0	0	0	0	0	0	0	0	0	0	0	0	0	0	0	0	0	0	0	0	0	0	0	0	0	0
KRT34	0	0	0	0	0	0	0	0	0	0	0	0	0	0	0	0	0	0	0	0	0	0	0	0	0	0	0	0	0	0	0	0	0	0	0	0	0	0	0	0	0	0	0	0	0	0	0	0	0
SGSM3	4.46	4.55	3.79	0	0	4.73	0	0	0	0	5.43	0	0	0	0	2.85	0	0	0	3.46	6.14	0	0	4.43	3.84	0.08	0	0	3.94	0	0	0	0	0	0	4.14	0	5.85	3.72	0	5.25	3.6	4.73	0	4.18	6.02	4.45	0	2.2
TOMM22	3.69	4.1	4.55	0	0	0	0	4.7	2.32	0	0	0	0	5.48	0.65	0.59	2.03	1.81	1.02	4.2	0	0	4.66	4.42	4.05	3.54	0	4.66	5	5.68	4.73	4.3	4.49	4.4	1.77	4.56	0	3.78	0	1.63	1.19	2.37	2.08	3.47	0	3.64	0	2.27	4.63
SOCS3	4.15	0	4.04	0	0.26	0	0	1.9	0	0	0	0	0.27	0	0	0	0.83	0	0	0.57	0	1.95	0	3.02	4.48	4.35	0	2.3	2.58	0	2.8	2.29	0	0	0	0.59	0	0	0	0.15	0	0	0	1.32	0	0	0	0	0
CPO	0	0	0	0	0	0	0	0	0	0	0	0	0	0	0	0	0	0	0	0	0	0	0	0	0	0	0	0	0	0	0	0	0	0	0	0	0	0	0	0	0	0	0	0	0	0	0	0	0
POP4	0	3.85	0	0	1.75	4.01	0	0	4.63	5.37	0	2.68	4.19	0	2.47	0	0	0	0	0.36	0	0	0	3.73	0	0	0	0	0	0	3.25	0	3.96	0	0	0	0	0	0	4.26	0	0	2.1	0	4.05	0	0	0	0
MALL	0	0	0.12	0	0.05	0	0	0	0.1	0.05	0.11	0	0.04	0	0	0.07	4.39	0	6.31	3.86	0	0	5.78	3.84	3.37	0.15	0	1.39	4.36	4.21	2.73	0	0	3.71	0.36	3.54	0.17	0	0.05	0	0	0	0	4.79	0	0	0.08	0	0
PARK2	0.08	0.12	0	0.26	0.14	0.05	0.13	0.26	0.15	0.17	0.09	0	0.1	0.2	0.1	0.31	0.17	0.2	0.28	0.24	0	0	3.89	0	0	0.13	0	0.09	0.11	0	0.19	0	0.54	0.15	0	0	0	0	0.05	0.11	0.16	0	0	0	0.06	0	1.11	0	0
GPR124	0	0.07	0	0	0	0	0	0	0	0.09	0	0	0	0	0	0	0	0	0	0	0	0	0	0	0	0	0	0	0	0	0	0	0	0	0	0	0	0	0	0	0	0	0	0	0	0	0	0	0
TMEM132A	1.51	0	2.56	0	0	0	0	0	0	0	0	0	0	0	0	0	0	0	0	0	0	0	0	0	0	0	0	0	0.3	0	2.11	0	0	0	0	0	0	0	0	0	0	0	0	0	0	0	0	0	0
LCE1E	0	0	0	0	0	0	0	0	0	0	0	0	0	0	0	0	0	0	0	0	0	0	0	0	0	0	0	0	0	0	0	0	0	0	0	0	0	0	0	0	0	0	0	0	0	0	0	0	0
DACT3-AS1	0	2.3	0	0	0	0	0	0	0	0	0	0	0	0	0	0	0	0	0	0	0	0	0	0	0	0	0	0	0	0	0	0	0	0	0	0	0	0	0	0	0	0	0	0	0	0	0	0	0
RUVBL2	4.88	3.98	0	0	5.06	5.03	0	0	0.9	0	5.45	0	0	5.45	0	5.87	5.47	0	0	4.97	0	0	0.74	2.92	2.04	0	0	4.1	0	4.81	4.92	5.14	0	0	0	2.17	4.87	4.31	0	3.88	3.53	3.41	3.32	2.94	0	3.87	2.42	0	0
CGRRF1	0	0	0	0	0	0	0	6.04	0	0	0	0	4.61	0	0	0.09	0	4.28	0	0	0	0	0	0	0	0	0	0	0	4.26	0	0	0	0	4.26	0	0	0	3.94	0	3.42	0	0	0	0	0	0	0	0
ACPL2	3.25	3.33	0	0	0	0	0	0	0	0	5.35	0	0	0	0	0	0	0	0	0.91	0	0	0	0	0	0	0	0	0	0	0	0	3.95	0	0	0	5.26	0	0	0	0	0	0	0	0	0	0	0	0
PIANP	0	0	0	0	0	0	0	0	0	0	0	0	0	0	0	0	3.02	0	0	0	0	0	0	0	0	0	0	0	0	0	0	0	0	0	0	0	0	0	0	0	0	0	0	0	0	0	0	0	0
WNT10B	3.48	0	3.18	0	0	0	0	0	0	0	0	0	0	0	0	0	0	0	0	0	0	0	0	0	0	0	0	0	0	0	0	0	0	0	0	0	0	0	0	0	0	0	0	0	0	0	0	0	0
GTF2IRD2P1	0	0	0	0.16	0	0	0	0	0	0	0	0	0	0	0	0	0	0	0.46	0	0	0	0	0	0	0	0	0	0	0	0.2	0	0	0	0	0.71	0	0	0	0	0	0	0	0	0	0	0	0	0
BAIAP2L2	0	0	0	0	0	0	0	0	0	0	0	0	0	0	0	0	0	3.46	0	0	0	0	0	0	0	0	0	0	0	1.83	0	0	0.61	0	0	0	0	0	0	2.15	0	0	0	2.43	0	0	0	0	0
ISCA1	3.39	0.22	1.38	0	3.01	0	0	0	0	0	0	0	0.15	0	0	0	0.33	3.54	0	0	0	0	3.59	2.31	0	0	0	0.14	0	0.84	0	3.81	0	4.08	0	0	0	0	1.32	0	0	0	0	0	0	0	0	0	0
RPAP1	0	2.2	3.59	0	0	0	0	0	0	0	0	0	0	0	0	0	0	2.73	0	0	4.18	0	3.5	0	2.48	0	0	0	0	0	0.5	3.24	0	0	0	0	0	0	0	0	2.03	0	0	3.42	0	0	2.04	0	0
NXPE2	0	0	0	0	0	0	0	0	0	0.08	0	0	0	3.19	0	0	0	0	0	0	2.95	0	0	0	0	0	0	0	0	0	0	0	0	0	0	0	0	0	0	0	3.34	3.34	0	0	0	1.32	1.79	0	0
RPL27	6.15	4.16	6.24	7.54	7.04	0	6.77	6.72	4.08	1.81	0	5.85	5.22	0	0	2.41	6.13	5.57	1.9	5.26	4.83	5.72	5.55	5.29	5.03	6.51	6.44	3.8	6.99	6.45	7.03	6.83	7.08	5.33	2.22	6.96	6.36	5.12	0	6.7	5	2.09	4.44	6.67	0	5.41	0	1.99	4.34
NLRP9	0	0	0.81	0	0	0	0	0	0	0	0	0	0	0	0	0	0	0	0	0	0	2.64	0	0	0	0	0	0	0	0	0	0	0	0	0	0	0	0	0	0	0	0	0	0	0	0	0	0	0
EPN1	0	1.93	0	0	0.58	0	0	0	0	0	0	0	0	0	0	0	1.49	2.56	0	0	0	2.56	1.13	0.12	0	0	0	0.5	0.43	0	0.13	0	0	0	0	0	0	0	0	0	0	0	0	0	0	0	0	0.77	0
SLC35A1	0	0	3.66	0	0	0	0	0	6.55	0	5.57	1.46	4.54	6.1	0	5.24	0	0	0	0	6.17	0	0	0	0	0	0	0	0	0	2.12	0	0	3.93	0	0	0	3.28	0	0	0.23	0	0	0	0	5.55	0	0	3.86
GAL	0	0	0.79	0	0	0	0	0	0	0	0	0	0	0	0	0	0	0	0	0	0	0	0	0	0	0	0	0	0	0	0	0	0	0	0	0	0	0	0	0	0	0	0	0	0	0	0	0	0
SLC14A2	0	0.46	0.29	0	0.08	0.15	0.09	0.26	0.16	0.41	0.1	0.07	0.07	0.19	0.28	0.26	0.06	0.34	0.69	0.25	0.29	0	0.06	0.09	0.42	0.2	0.09	0.17	0	0.25	0.09	0.11	0.15	0	0.56	0.31	0.08	0	0.09	0	0.05	0.05	0	0.13	0.05	0	0	0.09	0.17
RDH11	3.35	0.18	4.47	1	0	0	0	0	3.52	0	0	4.79	4.26	0.7	0	0	5.76	4.36	0.46	4.53	0	7.32	3.53	4.04	0.34	1.44	3.36	0	0.31	6.06	3.55	4.41	4.3	5.73	0	0	0	5.12	5.67	0	3.92	4.03	4.4	0	0	3.85	4.27	2.98	0
FAM138F	0	0	0.11	0	0.04	0	0	0.27	0.02	0.21	0	0	0	0	0.07	0.05	0	0.12	0	0	0	0	0	0	0	0	0.1	0	0	0	0	0	0	0	0	0	0	0	0	0	0	0	0	0	0	0	0	0	0
SERF2-C15ORF63	0	0	0.52	0	0	0	0	0	0	0	0	0	0	0	0	0	0	0	0	0	0	0	0	0	0	0	0	0	0	0	0	0	0	0	0	2.7	0	0	0	0	0	0	0	0	0	0	0	0	0
AUH	0	0	0	0	0.07	0	0	0	0	0	0.41	2.33	4.09	0	0	0	0	4.97	2.95	3.07	5.67	0	0	0.36	0	0	0	0	0	3.55	3.34	0	0.44	0	0	0	0	3.72	0.63	1.48	1.19	2.19	3.9	3.83	4.9	0.65	0	3.4	0
MBD2	0	0.08	0	0	0	0	0	0	0	0	0	0	0	1.22	0	0	0	0	0.32	0	0.12	0.06	0.32	0	0	0	0.06	0	0	0	0	0	3.39	0.64	0	0	2.06	0	0	0	0.96	1.67	0.03	0	0	0	0	0	0
ABHD14B	3.09	0	0	0	0	0	0	0	0	0	0	0	0	0	0	0	0	0	0	0	0	0	0	0	0	0	0	2.87	0	0	3.24	0	0	0	0	0	0	0	0	2.92	3.57	2.49	0	0	0	0	0	0	0
SPHAR	0	0	0	0	0	0	0	0	0	0	0	0	0	0	0	0	0	0	0	0	0	0	0	0	0	0	0	0	0.07	0	0	0	0	0	0	0	0	0	0	0	0	0	0	0	0	0	0	0	0
PIGT	4.08	0	4.23	0	0.06	6.08	3.62	0	5.45	6.39	0	0	0	0	0	5.65	0	0	6.07	4.84	0	0	2.61	5.52	4.45	5.01	0	4.25	5.01	0	3.82	4.4	0.84	3.21	5.36	4.47	4.9	0	0	0	4.92	0	3.19	4.11	0	5.41	0	4.21	0.81
ALAS1	3.21	0	2	0	0	0	0	0	0	0	0	4.18	0	0	0	0	0	1.28	0	0.2	0	0	3.33	4.53	0	0	0	0	0	0	0	3.2	2.44	3.76	0	0	0	0	0	4.04	2.94	3.2	0	0	0	4.34	0	3.01	0
FOXO1	0	0	0	0	2.5	0	0	0	0	0	0	0	0	0	0	0	0	0	0	0	0	0	1.39	0	0	1.34	0	0	0	1.19	2.68	0	0	0.35	0	0	0	2.66	0	1.15	0	0	0	0	0	0	0	0	0
PPP1R17	0	0	0	0	0	0	0	0	0	0	0	0	0	0	0	0	0	0	0	0	0	0	0	0	0	0	0	0	0	0	0	0	0	0	0	0	0	0	0	0	0	0	0	0	0	0	0	0	0
CRLF3	0.41	1.03	0	0	0.19	0.17	0.02	0.31	0.09	0.39	0.14	0.02	0.32	0	6.26	1.48	0.78	0.19	0	0	0	0	1.26	1.22	4.39	0.19	0	3.7	0	4.35	3.19	0	0.49	0.5	0	0.14	4.5	0.1	0	0	0	0	0	0.17	0	0	0	0	0.17
FARS2	0	4.58	3.65	0	5.57	0	6.12	1.69	0	0	0	0	0	0	0	0	0	0	0	0	0	0	3.57	0	0	0	0	0	0	0	3.66	0	0	3.67	0	3.5	0	0	0	4.08	2.78	0	0	0	5.23	4.34	0	0	0
CCDC28A	3.14	3.5	0	6.51	0	5.97	0	0	0	0	4.36	0	0	0	0	0.43	0	5.06	5.87	0	0.6	0	0	0	0	0	0	0	0	0	0	0	0	0	0	0	0	0	0	0	4.12	3.04	0	4.17	0	3.86	0	0	0.9
NPHP3	0	1.01	0	0	0	0	0	0.09	0.03	0.03	0	0	0	0	0.04	0.02	0	0.07	0	0	0.06	0	0	0	0.15	0	0	0	0.07	0	0	1.14	0	1.13	0.12	0	0.82	0	0	0	0	0	0.03	0	0	0	0	0	0
PYURF	3.13	4.22	4.6	0.65	0	3.99	0	0	0	0	5.8	0.03	3.66	0	5.52	2.72	4.62	5.94	0	3.88	0	4.22	5.53	3.74	0	5.34	0	3.91	5.22	5.04	4.25	4.51	5.38	4.51	5.89	5.05	4.96	4.19	3.47	4.3	3.94	3.09	3.13	3.04	3.1	0	0	2.67	0
TSEN54	2.52	0	0	0	0	0	0	0	0	0	0	0	0	5.03	0	0	0	0	5.36	0	0	0	0	2.99	0	2.61	0	0	0	4.03	3.64	0	3.05	3.1	3.97	0	0	0	0	0	3.09	0	0	0	0	0	0	0	0
MAGI2-AS3	0.03	0.19	0.04	0.03	0.05	0.03	0.04	0.06	0.07	0.06	0	0	0.01	0	0.08	0.01	0	0	0.07	0	0	0	0	0.07	0.1	0	0	0	0.05	0	0	0.05	0.08	0	0.08	0.07	0	0.06	0	0	0.02	0	0	0.08	0.02	0	0.02	0	0
ZC3H14	0	0	0	0	0.19	0	2.76	0	0	0	0	0	3.73	0	5.94	0	1.32	1.41	0.69	3.23	4.22	5.3	1.19	3.74	4.39	0	0	0	0	3.22	2.49	3.25	0	2.45	4.78	0	0	1.07	4.14	0	2.94	1.64	2.01	0	0	3.03	0	2.25	4.52
HMGXB4	1.73	0	0	0	3.35	0	0	0	0	0	0	0	0	0	0	0	0	0	0.27	0.62	0	0	0	0.07	0	4.33	0	0	0	0.23	0	2.55	0	0	0	4.16	0.34	0	0	0	0	0	0	0	0	0	0	0	0
CBX2	0.29	0	0	0	0	0	0	0	0	0	0	0	0	0	0	0	2.52	0	0	0	0	0	1.99	0	3.3	0	0	0	0	0	0	0	0	0	0	0	0	0	0	0	0	0	0	0	0	0	0	0	0
CXADRP2	0	0	0	0	0.05	0	0	0	0	0	0	0	0	0	0	0	0	0	0	0	0	0	0	0	0	0	0	0	0	0	0	0	0	0	0	0	0	0	0	0	0	0	0	0	0	0	0	0	0
RBMXL1	0.39	0.6	0.1	1.91	0.08	3.17	0	0.49	0	0	0	0.07	0	0	0	0	0.1	0	0	0.17	0.25	0.88	0	0	0.32	4.28	0	1.26	0.15	2.58	0.06	3.41	0.42	3.04	2	0	0	3.7	0	0	0.08	0	0	0	0	1.1	0	0	0.8
CRTAP	0.04	2.52	0.05	0	3.42	0	0.03	0.05	0.01	0	0.1	0.25	1.01	0	0.1	0	0	0.05	0.09	0	0.14	0	3.07	0.45	0.24	2.01	0.05	2.43	3.53	2.67	0.3	2.77	0	2.7	0.06	0.11	0	2.11	0	0.18	0	0.01	1.23	0.07	0	2.09	0.04	0.48	0
DDX50	1.78	2.49	0	0	0	0	0	3.95	0	0	0	0	0	0	0	0	0.09	2.99	0	0	0	5.91	0	0.42	0	0	0	0	0.82	2.4	0.34	0	0	0	0	0	0	0	1.42	0	2.51	0	0	0	0	0	0	0	0
TBPL2	0	0	0	0	0	0	0	0	0	0	0	0	0	0	0	0	0	0	0	0	0	0	0	0	0	0	0	0	0	0	0	0	0	0	0	0	0	0	0	0	0	0	0	0	0	0	0	0	0
STYXL1	0	0	0	0	0	0	0	0	0	0	0	0	3.47	5.81	0	0	3.94	0	0	0	0	0	3.4	0	0	0	0	0	0	0	3.76	0	0	0	0	0	0	0	0	3.54	0	0	3.83	0	0	0	0	0	1.19
EFCAB4A	1.29	3.87	0	0	0	5.56	0	0	0	5.82	0	2.39	4.72	0	0	0	0	0	0	0	0.49	5.65	0	0	0	0	6.28	0	0	0	0	0	0	0	0	0	0	4.6	0.34	0	5.05	3.95	4.74	0	0	5.93	4.97	3.6	3.46
BLVRB	0	0	0	0	0	5.43	0	0	5.74	6.46	0	0	5.45	0	0	0	4.9	5.21	0	5.97	0.42	0	6.59	1.63	6.36	0.96	0	4.28	6.44	6.09	6.56	5.39	6.14	5.44	0	4.83	6.56	3.58	0	0.5	3.63	0	4.46	5.84	1.03	0	3.97	0	4.62
A1BG-AS1	0	0	0	0	3.38	0	0	0	0	0	0	0	0	0	0	0	0	0	0	0	0	0.15	0	0	0	0	0	0	0	0	0	0	0	0	0	0	0	0	0	0	0	0	0	0	0	0	0	0	0
CCZ1B	0	0	3.53	0	0	0	0	4.2	0	0	0	0	0	0	0	0	0.55	0	0	0	0	0	0	4.57	3.19	0	0	0	0	0	2.13	3.65	0	2.35	0	2.81	0	0	0	0	0	0	0	0	0	0	0	1.69	0
MMP24	0	0	0	0	0	0	0	0.09	0	0	0	0	0	0	0	0	0	0	0	0	0	0	0	0	0	0	0	0.06	0	0	0	0	0	0.07	0.19	0	0	0	0	0	0	0	0	0	0	0	0	0	0
GRID1	0	0	0	0	0	0	0	0	0	0	0	0	0	0	0	0	0	0	0	0	0	0	0	0	0	0	0	0	0	0	0	0	0	0	0	0	0	0	0	0	0	0	0	0	0	0	0	0	0
BANF1	3.14	4.72	2.77	4.78	4.57	0	0	0	4.39	5.78	0	2	0.17	0	0	5.83	2.39	0	5.52	3.7	0	4.15	1.25	4.49	4.33	3.32	0	0.27	4.98	4.73	4.85	4.09	5.08	0.3	0	4.71	0	0	0	5.1	0	3.28	3.02	2.83	0	3.75	0	2.85	3.41
CATSPER2P1	0	0	0	0	0	0	0	0	0	0.04	0	0	0	0	0.23	2.54	0	0	0	0	0	0	0	0	0	0	0	0	1.05	0	0	0	0	0	0	0	0	0	0	0	0	0	0	0	0	0	0	0	0
HMBS	4.36	1.65	0	0	0	0	6.57	0	5.63	5.57	0	0	0	0	0	0	0	0	0	0	0	0	3.94	0	0	0	0	6.07	2.39	0	3.92	0	2.84	0	0	0	0	0	0	4.21	0	0	0	0	0	0	0	0	0
FAM13A	0	2.19	1.85	0.77	1.87	4.29	0	0	0	0	0	0	0	0	4.35	4.8	3.68	0	3.07	0	5.76	0	0	0.06	4.49	0.55	0	4.68	2.35	1.35	2.32	3.58	0	3.3	1.23	3.32	0	0	2.87	2.05	0	0	0	0	0	0	0	0	0
SLC25A24	0	3.32	0	0	0	0	0	0	0	0	0	0	0	0	0	0	0.06	0	0	0	0.18	0	0	2.76	0	2.98	0	0	0.48	0	0	0	0	0	0	0	0	0	0	0.58	0	0	0	0	0	0	0	0	0
SLC25A15	0.25	0.55	3.5	0.12	0.55	0.05	0.27	0.4	0.26	0.38	0.28	0.14	0.23	0.25	0.6	0.56	2.68	0.31	0.31	0	0.17	0.19	0.11	0.26	0.21	0.25	0.29	0.25	0	0.27	0.09	0.11	0.56	0.36	0.46	0.53	0.13	0.1	0.04	0	0.26	0.05	0	0.12	0.01	0.06	0.2	0.21	0.1
MRO	0.06	0.13	0.17	0	0.13	0.04	0.22	0.15	0.05	0.06	0	0.09	0.03	0.07	0.17	0.14	0.05	0.23	0.08	0	0	0.13	0.13	0.15	0	0.1	0.08	0.06	0.22	0	0.06	0.25	0	0.05	0.08	0	0.05	0	0	0.08	0	0.03	0	0.04	0.03	0	0	0	0.03
CCDC129	0	0	0	0	0	0	0	0	0	0	0	0	0	0	0	0	0	0	0	0	0	0	0	0	0	0	0	0	0	0	0	0	0	0	0	0	0	0	2.26	0	0	0	0	0	0	0	0	0	0
ACER3	3.11	0	0	0	0	0	0	0	0	0	0	0	0	0	0	0	0.63	0	0	0	0	0	0	0	0	0	0	0	0	0	0	0	0.99	0	0	0	0	3.24	0	0	0	0	0	0	0	0	0	0	0
LOC100500773	0	0.32	0	0	0	0	0	0	0	0	0	0	0	0	0	0	0	0	0	0	0	0	0	0	0	0	0	0	0	0	0	0	0	0	0	0	0	0	0	0	0	0	0	0	0	0	0	0	0
FAM84B	2.64	2.98	0.13	0	0.2	0.04	0	0.07	0.06	0	0	0	0.26	0.06	0.11	0.14	0.07	3.17	0.21	0.23	0	0.03	0	0.05	0	0.04	0	0	0.32	0.06	0.07	0	0.13	2.03	0.08	0.07	0	0	2.81	0.07	2.42	0	0.36	0	0	2.98	2.95	1.64	3.38
TDP1	0	1.07	0	0	0	0	0	0	0	0	0	0	0	0	0	2.96	0	0	0	0	0	0	0	0	1.46	0	0	0	0	0	0	3.14	0.55	0.08	0	0	0	0	0	0	0	0	0	0	0	0	0	0	0
C11orf57	0	0.49	0	0	0	0	0	0	0	0	0	0	0	0	0	1.21	0	0	0	0	0	0	0.51	0.09	0	0.21	0	0	0	0	0	0	0.43	0	0	2.85	0	0	0	3.78	0	0	2.49	0	0	0	0	0	0
RFK	0	0	0	0.09	4.14	0	0	0	0.84	0	0	0	0	0	0	0	0	0.13	4.71	0	0	0.12	1.13	0	0	0	4.98	2.55	0	0	0	3.39	0	0	0	0	0	0	0	1.79	3.07	1.28	0	2.45	0	2.66	0	0	0
ARHGAP8	3.94	3.86	4.34	0	0	0	0	0	0	4.38	0	1.55	0	4.59	0	0.96	3.28	0	3.59	2.53	0	0	1.89	3.87	1.77	0	0	0	0	0	3.23	1.9	3.52	1.75	2.15	2.68	2.82	2.52	0	2.16	0	3.14	3.6	0	0	0	0	0	0
ZFYVE9	0	1.72	0	0	0	0	0	0	0	0	0	0	2.68	0	0	0	0	0	0	0	0	0	0	0	0	0	0	0	0	0	0	0	0	0.07	0	0	0	0	0	0	0	0	2.7	3.28	0	0	0	0	0
WIBG	3.62	0	0	0	0	0	0	0	0	5.34	0	0.11	0	0	0	5.31	2.82	0	0	0	0	0	4	3.05	0	0	0	0	4.65	0	3.54	0	0	4.77	0	0.31	0	0	0	0	0.31	3.3	3.28	0	0	2.87	0	0	0
GBA2	1.76	0	0.09	0	0	0	0	0	0	0	0	0	0	4.27	0	0	0	0	0	0	0	0	0	0	0	0	0	0	4.62	0	0	0	0	0	0	0	0	0	0	1.45	0	0	0	0	0	0	0	0	0
NDUFB3	0	3.48	3.8	0	0	0	0	0	0	3.94	0	4.08	5.38	0	0	3.09	4.76	6.08	4.6	0	0	0	5.06	5.89	0	5.5	0	4.46	4.87	7.02	5.31	5.73	4.14	5.68	1	5.31	5.91	3.27	0	4.12	5.59	2.14	3.66	4.74	0	4.81	3.16	3.59	5.36
HSD17B13	0	0.65	0.28	0.23	0.23	0.1	0	0.41	0.04	0.52	0.12	0.03	0.42	0.4	0.73	0.35	0.12	0.15	0	0.43	0.22	0.36	0.08	0.25	0	0.22	0.26	0.1	0.17	0.22	0	0.19	0.33	0.38	0.33	0.41	0.32	0	0	0	0.09	0.2	0	0	0.19	0.2	0.09	0.17	0
GRIN3A	0	0	0	0	0	0	0	0	0	0	0	0	0	0	0	0	0	0	0	0	0	0	0	0	0	0	0	0	0	0	0	0	0	0	0	0	0	0	0	0	0	0	0	0	0	0	0	0	0
FMNL1	1.59	0.21	0	0	0	0	0	0	0	0	0	0	0	0	0	0	0	0	0	0	0	0	0	0	0	0	0	0	0	0	0	0	0	0	0	0	0	0	0	0	0	0	0	0	0	0	0	0	0
FLJ41200	0	0	0	0	0.05	0	0	0.06	0.05	0.17	0	0	0	0	0.1	0.09	0	0	0	0.37	0	0	0	0	0	0.05	0	0.12	0	0.13	0	0	0	0	0	0	0.12	0	0	0	0	0	0	0	0	0.06	0	0	0
CHTOP	0	4.15	0	0	5.72	0	0	0	0	0	0	0.44	0	0	0	5.9	4.68	0	0	0	0	0	3.01	2.41	5.1	5.54	0	4.28	0.7	5.06	3.28	4.78	0	2.28	5.68	0	5.66	0	1.44	4.88	1.22	0.15	1.08	3.79	0	3.77	0	0	2.63
SEPT7	2.97	1.94	1.93	0	2.93	4.34	4.82	0	0.15	3.77	0	1.43	0	0	0	0	3.07	4.21	0.26	4.89	1.73	0	3.15	2.12	2.76	2.48	4.95	3.12	0	4.03	3.36	3.94	2.25	2.05	3.69	3.56	3.27	2.33	0.11	3.31	1.04	0.81	2.06	3.76	0	0	0	2.46	3.47
GNLY	0	0	0	0	0	0	0	0	0	0	0	0	0	0	0	0	0	0	0	0	0	0	0	0	0	0	0	0	0	0	0	0	0	0	0	0	0	0	0	0	0	0	0	0	0	0	0	0	0
FAM223A	0	0	0	0	0	0	0	0	0	0	0	0	0	0	0	0	3.44	0	0	0	0	0	0	0	0	4.7	0	0	0	0	0	0	0	0	0	0	0	0	2.79	0	0	0	0	0	3.83	0	0	0	0
GRAMD1C	0	0	0	0	0	3.62	0	0	0	0	0	0	0	0	0	0	0	0	0	0	0	0	0	0	0	0	0	0	0	0	0.96	0	0	0	0	1.26	0	0	0	0	0	0	0	0	0	0	0	0.57	0
ZNF165	2.03	3.24	0.14	0	4.85	0	7.52	0	5.27	0	0	0	0	0	4.04	4.74	0	0	0	0	0	1.31	0	0	0.85	0	0	1.07	0	0	0	2.19	0	3.59	0	0	0	0	0	0	0	0	0	0	0	0	0	0	0
USP38	0	0	0	0	3.81	0	0	0	0	0	0	0	0	0	0	0	0	0	0	2.82	0	0	0.1	2.99	0	0	0	2.61	0	0	0	0	0	4.43	0	0	0	0	0	0	0	0	0	0	0	0.43	0	0	0
FAM83A	0	0	0	0	0.07	0	0	0	0	0	0	0	0	0.11	0	0.05	0	0	0	0	0	0	0	0	0	0	0	0	0	0	0	0	0	0	0	0	0	0	0	0.14	0	0	0	0.08	0	0	0	0	0
ARMCX3	0	0	0	0	0.03	2.06	0	0	0	5.37	4.53	4.5	0	3.09	0	0	0	5.39	0	5.08	0	0	1.25	5.86	4.96	4.45	0	4.7	4.89	4.02	5.17	1.17	0	3.59	5.26	3.34	4.1	0	3.21	0	3.65	0	2.56	0	0	3.86	2.82	2.65	0
ARHGDIB	0	0	0	0	0	1.66	0	0	0	0	0	3.29	4.36	0	0	6.2	0	0	0	0	0.91	5.96	0	0	4.41	0.69	0	0	0	0	4.18	0	0	4.46	5.28	4.44	0	6.32	0	4.21	0	4.03	6.06	0	5.16	0.21	0	0	0
AK1	0	0	0	0	0.06	3.03	0.1	0.07	0	0.19	3.49	2.41	2.52	0	0.09	0.1	2.42	2.07	0.26	0.21	0	0	1.83	0.13	0	0	0	3.07	0	1.9	0.14	0	2.78	3.42	0	3.12	2.73	2.85	2.09	0	3.46	1.45	0	0	2.85	2.24	0	0.15	0
ACSS3	0	0	4.22	0	0.07	0	0	0.04	0	0	0	0	0	0	0	0.07	0	0	0	0	0.21	0	0	0.1	0	0	0	0	0	0	0	0	0	0	0	0	0	1.52	0	0	0	0	2.77	0	0	0	3.2	1.83	0
KIAA1045	0	0	0	0	0	0	0	0	0	0	0	0	0	0	0	0	0	0	0	0	0	0	0	0	0	0	0	0	0	0	0	0	0	0	0	0	0	0	0	0	0	0	0	0	0	0	0	0	0
C4B	0	0	0.7	0	3.24	0	0	0	0	0	0	0	0	0	0	0	0	0	0	0	6.15	3.64	0	0	0	0	0	0	0	0	0	0	0	0	0	0	0	0	0	0	0	0	1.38	0	0	0	0	0	0
DNAJB13	0	0	0	0	0	0	0	0	0	0	0	0	0	0	0	0	0	0	0	0	0	0	0	0	0	0	0	0	0	0	0	0	0	0	0	0	0	0	0	0	0	0	0	0	0	0	0	0	0
MUC22	0	0	0	0	0	0	0	0	0	0.02	0	0	0	0	0	0	0	0.06	0.1	0	0	0	0	0	0	0	0	0	0	0	0	0	0	0	0	0	0	0	0	0	0	0	0	0	0	0	0	0	0
TRIM77	0	0	0	0	0	0	0	0	0	0	0	0	0	0	0	0	0	0	0	0	0	0	0	0	0	0	0	0	0	0	0	0	0	0	0	0	0	0	0	0	0	0	0	0	0	0	0	0	0
HIST1H4B	0	0	0	0	0	0	0	0	0	0	0	0	0	0	0	0	0	0	0	0	0	0	0	0	0	0	0	0	0	0	0	0	0	0	0	0	0	0	0	0	0	0	0	0	0	0	0	0	0
FAM20B	0.05	0.18	2.65	0	0.02	0.03	0.04	0.09	0	0.12	0	0.02	0	0	0.02	0	3.19	0.06	0	2.78	0.05	0.23	2.44	0.1	0	3.17	0	0	0.1	0.22	0.05	0.07	0	0	0.49	0.06	0	0.04	0	0	0	0	0.21	0.05	0	0	0	0	0
HES2	3.05	0.08	0.47	0.07	0.23	0	0.33	0.16	0.14	0.31	0.18	0.12	0.16	0.08	0.51	0.16	4.09	0.17	0.19	0.39	0.06	0.16	0	0.07	0	0.12	0	0.13	0	0.32	0.15	2.7	0.22	0.24	0.34	0.2	0	0.08	0.1	0	0.09	0.07	0	0.06	0	0.06	0.16	0	0.19
FAM73B	0	0	0	0	0	0	0	0	0	0	0	0	0	0	0	0	0	0	0	4.14	0	0	0	0	0	0	0	0	0	0	0	0	0	0	0	0.1	0	0	0	0	0	0	2.69	0	0	0	0	0	0
CYP4F24P	0	0	0	0	0	0	0	0	0	0	0	0	0	0	0	0	0	0	0	0	0	0	0	0	0	0	0	0	0	0	0	0	0	0	0	0.16	0	0	0	0	0	0	0	0	0	0	0	0	0
NEDD8-MDP1	0	0	0	0	0	0	0	0	0	0	0	0	0	0	0	0	0	0	0	0	0	0	0	0	0	0	0	0	0	0	0	0	0	0	0	0	0	0	0	0	0	0	0	0	0	0	0	0	0
INTS7	2.01	0	2.02	0.06	0.02	0.09	0	0.1	0.03	0	0	0	0	0	0.1	0.03	0.05	0	0.13	0.2	0	0	0	0.13	0	0.61	0	0.05	0	3.3	0.07	0	0	0	4.95	0.07	0	0	0	0	0	0	0.98	3.79	0	0	0	0.07	0.05
AMPH	0	0	0	0	0	0	0	0	0	0	0	0	0	0	0	0	0	0	0	0	0	0	0	0	0	0	0	0	0	0	0	0	0	0	0	0	0	0	0	0	0	0	0	0	0	0	0	0	0
ZNF775	0	0	0	0	0	0	0	0	0	0	0	0	0	0	0	0	0	0	0	0	0	0	0	0	0	0	0	0	0	0	0	0	0	0	0	0	0	0	0	0	0	0	0	0	0	0	0	0	0
UCKL1	0	0.23	2.35	0	0	0	0	0	0	0	0	0	0	0	0	0	4.24	0	0	5.56	0	0	3.66	0.67	0	2.61	0	0	0	0	0	0	0.68	0	0	0	0	0	3.51	0.58	0	0	0	3.63	0	0.46	0	0	0
HNRNPH1	6.75	5.76	6.18	6.98	7.88	6.1	7.05	8	6.43	5.09	5.84	5.33	6.38	7.97	7.1	5.13	4.91	4.55	5.54	6.62	6.06	7.05	5.31	5.16	7.49	4.76	6.17	5.12	6.36	7.45	4.96	6.08	6.88	6.98	6.42	7.63	6.88	5.95	4.19	4.86	4.3	3.44	3.44	5.06	4.92	4.81	4.54	3.82	3.75
ALDH1L1	0.1	0	0	0	0	0	0	0	0	0	0	0	0	0	0	0	0	0	0	0	0	0	0	0	0	0	0	0	0	0	0	0	0	0	0	0	0	4.66	0	0	4.04	0	2.16	0	0	0	2.48	3.34	0
COX16	1.41	0	0	3.72	0.07	2.24	2.66	0	0.1	0	0	2.17	4.73	0	3.18	2.28	2.17	2.61	0	1.34	0	0	3.02	0	3.54	3.07	0	0	2.63	2.94	1.66	2.93	2.87	0	0	3.25	0.16	1.08	3.29	0	3.55	1.12	0.58	0	0	2.48	0.74	1.01	0
SLC23A1	0	0	0.39	0	0	0	0	0	0	0	0	0	0	0	0	0	0	0	0	0	0	0	0	0	0	0	0	0	0	0	0	0	0	0	0	0	0	0	0	0	0	0	0	0	0	4.56	0	0	0
THAP4	3.88	3.91	0	0	0	0	0	0	0	0	0	0	4.2	6.16	0.18	0	0.2	0	0	0	6.1	0	3.44	5.02	3.82	5.18	0	0	2.78	0	3.37	0	0	3.49	4.96	0	0.12	0	0	0	0	0	0	0	5.18	0	0	0	0
RBM4B	1.36	4.15	0	0	5.58	0	0	0	0	0	3.97	0	0	0	0	0	0	0	0.34	0	0	0	2.68	0	3.3	0	0	0	0	3.14	3.89	0	0	0	0	3.5	0	0	0	0	2.81	0	0.1	0	0	0	0	0	5.08
OGFRL1	0	0	0	0	0	0	0	0	0	0	0	0	1.14	0	0	0	0	0	0	0	0	0	0	0	4.83	0	0	0	0	3.13	2.53	0	0	0	0	0.41	0	0	0	0	0	1.64	2.42	0	0	0	0	0	0
PPP1R15A	7.23	5.95	5.8	6.89	6.62	6.61	6.14	6.93	8.16	4.89	7.62	0.95	6.2	7.79	6.52	5.14	4.3	4.38	5.03	7.76	0	6.31	2.89	5.96	4.46	5.12	0	4.22	0	2.37	6.83	3.88	0.55	6.25	0	5.83	3.9	7.58	0	3.97	5.71	0.07	3.07	7.32	4.88	7.75	6.1	0	0
BMF	1.74	0	0	0	0	0	0	0	0	0	0	0	0	0	0	0	0	0	0	0	0	0	0.08	0	0	0	0	0	0	0	0	0	0	0	0	0	0	0	0	0	0	0	0	0	0	0	0	0	0
MAN1A1	0	0	0	0	0	0	0	0	0	0	0	0	0	0	0	0	0	0	0	0	0	0	0	0	0	0	0	0	0	0	0	0	0	0	0	0	0	0	0	0.55	0	0	0	0	0	0	0	0	0
NKAIN1	0	0	0	0	0	0	0	0	0	0	0	0	0	0	0	0	0	0	0	0	0	0	0	0	0	1.74	0	0	0	0	0	0	0	0	0	0	0	0	0	0	0	0	0	0	0	0	0	0	0
NLGN4X	0	0	0	0	0	0	0	0	0	0	0	0	0	0	0	2.9	0	0	0	0	0	0	0	0	0	0	0	0	0	0	0	0	0	0	0	0	0	0	0	0	0	0	0	0	0	0	0	0	0
LOC399715	0	0	0	0.16	0	0	0	0	0	0	0	0	0.04	0	0	0.22	0	0	0	0	0.21	0	0	0.1	0	0	0.1	0	0	0	0	0	0	0.1	0	0	0	0	0	0	0	0	0	0	0	0	0	0	0.07
ALOX12	0	0	0	0	0	0	0	0	0	0	0	0	0	0	0	0	0	0	0	0	0	0	2.45	0.64	0	4.17	0	0	0	0.28	0	0	0	0	4.92	0	0	0	0	0	0	0	0	0	0	0	0	0	0
RB1CC1	1.48	2.52	3.7	0	0	2.26	3.62	0.11	0	3.9	3.07	1.63	0	0	0	0	0.03	3.48	1.4	3.76	4.94	0.38	2.05	3.01	3.76	3.64	0	0.73	0.94	0	2.41	3.15	0	0.45	4.34	0	0	2.02	0	0.39	0	1.04	2.35	0.75	0	1.29	0	0	0
NEIL2	0	0	0	0	0	4.67	0	0	0	3.88	0	0.88	1.29	0	0	0	0	0	0	0	0	4.97	0.18	3.59	0	5.28	5.56	0	0	0	2.92	2.88	0	0.43	0	0.19	0	0	0	0	2	1.87	1.84	0	0	0	2.08	0	5.05
TMEM255B	0	0	0	0	0	0	0	0	0	0	0	0	0	0	0	0	0	0	0	0	0	0	0	0	0	0	0	0	0	0	0	0	0	0	0	0	0	0	0	0	0	0	0	0	0	0	0	0	0
EIF4E	1.91	2.31	3.04	0	4.52	3.16	3.77	0	4.62	2.13	0	0	3.44	2.7	5.46	0	4.38	2.67	0	3.45	0	1.05	3.96	3.42	2.42	1.87	5.4	0.9	5.08	4.13	4.92	5.43	0.22	3.97	3.01	3.45	4.77	1.25	0.56	0	2.72	0	2.25	0.37	1	3.81	0	0	0
SIGLEC15	0	0	0	0	0	0	0	0	0	0	0	0	0	0	0	0	0	0	0	0	0	0	0	0	0	0	0	0	0	0	0	0	0	0	0	0	0	0	0	0	0	0	0	0	0	0	0	0	0
ABHD5	1.28	3.41	0	0	2.27	0	0	4.09	0	0	0	0	0	0	0	0	0	1.8	0	3.1	0	0	0	0	0	0	4.53	0	0	1.45	0	0	0	0	0	0	0	2.95	0	2.47	0	1.56	0	2.51	0	0	0.09	0	2.5
EXOC4	2.46	4.48	3.51	0	5.56	0	0	0	0	0	0	0	0	0	0	0	4.3	4.12	5.38	0	0	0	0	0	0	0.15	0	0	0	3.64	0	0	0	0	5.82	4.23	0	0	0	3.8	0	1.36	0	4.91	0	0	0	0	0
PRAMEF14	0	0	0	0	0	0	0	0	0	0	0	0	0	0	0	0	0	0	0	0	0	0	0	0	0	0	0	0	0	0	0	0	0	0	0	0	0	0	0	0	0	0	0	0	0	0	0	0	0
HEATR5A	0.07	0.04	0	0	0.05	0.15	4.33	0.1	0.04	0.29	0.12	0.05	0.04	0.08	0.19	0.12	0	0.2	0	0.17	0.05	0.16	0.03	0	0.11	0.17	0.14	0	0.05	1.21	0.22	2.02	0.28	0.04	4.17	1.33	0	0.07	0.02	0	0	0.03	0	0.03	0	0	0.03	0.04	0
SLC29A4	0	0	0	0	0	0	0	0	0	0	0	0	0	0	0	0	0	0	0	0	0	0	0	2.48	0	0	0	0.1	0	0	0.11	0	0.47	0	0	0	0	0	0	0	0	0	0	0	0	0	0	0	0
BATF2	0	0	0	0	0	0	0	0	0	0	0	0	0	0	0	0	0	0	0	0	0	0	0	0	0	0	0	0	0	0	0	0	0	0	0	0	0	0	0	0	0	0	0	0	0	0	0	0	0
GUSBP5	0	0	1.85	0	0	0	0	0	0	0	0	0	0	0	0	0	0	0	0	0	0	0	0	0	0	0	0	0	0	0	0	0	0	0	0	0	0	0	0	0	0	0	0	0	0	0	0	0	0
URGCP	3.9	0	0.09	0	0	0	0	0	0	5.46	0	0	0	0	0	0.82	0	5.2	0	0	0	0	0	3.48	0	0	0	0	0	0	0	0	0	0	0	4.34	0	0	0	0	0	0.16	0	0	0	0	0	0	0
EMB	0	0	0	0	2.64	0	0	0	0	0	0	0	0	0	5.77	4.01	0	0	0	0	0	0	0	0	0	0	0	0	0	0	0	0	0	0	0	0	0	0	0	0	0	0	0	0	0	0	0	0	0
TRAF6	2.29	0.05	0	0	0.09	2.61	0.03	0.04	0	0.04	0.04	0	0.01	0	0	0.09	0	3.59	0.14	0	0.04	0.04	2.36	2.54	0	2.53	0	0.03	0	0	0	0	0.19	2.42	3.22	0.18	3.02	0.06	0	0	0	0	0	0	0	0	1.46	0	0
LPAR3	0	0	0	0	0	0	0	0	3.54	0	0	0	0	0	0	0	3.95	3.36	0	0	0	0	0.65	3	0	0	0	3.93	0	0	0	0	0	0	0	0	0	0	0	0	0	0	0	2.89	0	0	0	0	0
LMNB1	0	0	0	0	0	0	0	0	0	0	0	0	0	0	0	0	0	0	0	0	0	0	0	0	0	0	0	0	0	0	0	0	0	0	0	0	0	0	0	0	0	0	0	0	0	0	0	0	0
CKMT1B	0	0	0	0	5.38	0	0	0	0	0	0	0	0	0	0	0	0	0	0	0	0	0	0.06	0	2.85	0	0	0	0	4.21	3.97	5.13	2.99	0	0	0.97	0	0	4.1	0	4.77	0	0	0	0	0	0	0	0
LINC00320	0	0	0	0	0	0	0	0	0	0	0	0	0	0	0	0	0	0	0	0	0	0	0	0	0	0	0	0	0	0	0	0	0	0	0	0	0	0	0	0	0	0	0	0	0	0	0	0	0
FAM19A5	0	0	0	0	0	0	0	0	0	0	0	0	0	0	0	0	0	0	0	0	0	0	0	0	0	0	0	0	0	0	0	0	0	0	0	0	0	0	0	0	0	0	0	0	0	0	0	0	0
SHE	0.05	0	0	0	0.05	0	0	0	0	0	0	0	0	0	0	0.02	0.04	0	0.07	0	0	0.05	0	0.14	0	0	0	0.04	0	0	0.06	0.07	0	0.05	0	0	0	0	0	0	0	0	0	0	0	0	0	0	0
IFIT1B	0	0	0	0	0	0	0	0	0	0	0	0	0	0	0	0	0	0	0	0	0	0	0	0	0	0	0	0	0	0	0	0	0	0	0	0	0	0	0	0	0	0	0	0	0	0	0	0	0
PIK3C2B	0	1.85	0.05	0.04	0.07	1.45	0	0.15	0.04	0.08	0	0	0	0	0	0.04	0	0	0	2.52	0	0	0	2.72	0	0.09	0	2.91	0	1.91	0	0.06	2.58	0.15	0	0.22	0	0	0	0.05	0	0	0	0.04	0	0.03	0	0	0
RBM12B-AS1	0	1.41	0.5	0	0	0	0	0	0	0	0	0	0	0	0	0	0	3.99	4.32	0	0	0	0	3.77	0	0	0	0	0	0	2.48	0	0	0.49	0	0	0	0	0	0	0	0	0	0	0	0	0	0	0
AKR1E2	0	0	0	0	0	0	0	0	0	0	0	0	0	0	0	3.66	2	0	0	0	0	0	0.24	0	0	0.62	0	0	0	2.25	0	0	0	0	0	0	0	0	0	0	0	0	0	0	0	0	0	0	0
USP15	0.96	2.51	0.15	0	0	0	0	0.96	0	0	0	3.18	0	4.17	3.43	2.95	1.51	0	0	0	0	0.11	3.69	0.55	4.14	0	5.12	2.76	0	0	0	1.18	3.26	0	1.41	0	4.15	0	0	3.64	0	0	0	2.61	0	0	0	0	0
TCEAL2	0	0	0	0	0	0	0	0	0	0	0	0	0	0	0	0	0	0	0	0	0	0	0	0	0	0	0	0	0	0	0	0	0	0	0	0	0	0	0	0	2.31	0.3	0	0	0	0	0	3.31	0
PTGER2	0	0	0	0	0	0	0	0	0	0	0	0	0	0	0	0	0	0	0	0	0	0	0	0	0	0	0	0	0	0	0	0	0	0	0	0	0	0	0	0	0	0	0	0	0	0	0	0	0
FAM184B	0	0	0	0	0.06	0	0	0	0	0	0	0	0	0	0.05	0	0	0	0.15	0	0	0	0	0.08	0	0	0	0	0	0	0.08	0	0	0	0	0	0	0	0	0	0	0	0	0	0	0	0	0	0
SLC31A1	0.19	0.67	0.35	0.16	0.3	0.26	0.34	0.4	4.29	0.55	0.15	3.5	0.62	0.07	0.29	0.85	0.31	0.58	3.73	4.24	4.41	0.38	0.04	2.77	0	4.79	0.14	0.3	0.16	0.3	0.2	0.23	0	0.26	0.5	0.16	0	0.06	3.13	2.23	4.33	0.1	1.86	0.05	0	2.7	0	3.17	0.08
IFT172	0	3.93	3.07	0	0	1.76	0	0	1.96	0	0	0	0	0	0	0	0	0	0.77	0	0	0	0.28	0.58	0	0.04	0	0.15	0	0.29	0	2.91	0	0	0	0	0	0	0	0	1.48	0	0.41	0	0	0	0	0	0
ST7L	0	0	1.84	0	0	0	0	0	0	0	0	0	0	0	0	0	0.24	0	0.13	0	0	0	0.41	0	0	0	0	0.34	0.96	0.77	0	0	0	0.68	2.6	0	0	0	0	0	0	0	0	0	0	0	0	0	0
GFOD1	0	0	0	0	0	0	0	0	0	0	0	0	0	0	0	0	0	0	0	0	0	0	0	0	0	0	0	0	0	0	0	0	0	0.13	0	0	4.4	0	0	0	0	1.93	0	0	0	0	0	0	0
ADAM29	0	0	0	0	0	0	0	0	0	0	0	0	0	0	0	0	0	0	0	0	0	0	0	0	0	0	0	0	0	0	0	0	0	0	0	0	0	0	0	0	0	0	0	0	0	0	0	0	0
PKN3	0	0	0	0	0	0	0	0	0	0	0	0	0	0	0	0	0	0	0	0	0	0	0	0	0	0	0	0	0	0	0	0	0	0	0	0	0	0	0	0	0	0	2.17	0	0	0	0	1.36	0
NCOR1P1	0	0	0	0	0	0	0	0	0	0	0	0	0	0	0	0	0	0	0	0	0	0	0	0	0	0	0.06	0	0	0	0	1.77	0	0	0	0	0	0	0	0	0	0	0	0	0	0	0	0	0
CNTD1	0	0	0	0	0	0	0	0	0	0	0	0	0	0	0	0	0	0	0	0	0	0	0	0.39	0	0	0	0	0	0	0	0	0	0	0	0	0	0	0	0	0	0	0	0	0	0	0	0	0
COMMD1	4	4.41	0.5	6.57	0	0	0	0	5.6	0	6.63	0	0	0	0	5.84	4.72	2.42	3.92	5.75	0	0	6.24	3.44	1.06	0	0	4.43	4.86	6.16	1.71	6.01	5.36	5.77	6.18	0	5.65	3.84	0	4.3	4.45	4.19	4.21	4.51	0	4.26	0	3.39	0.35
WASH7P	0	0	1.35	0	1.2	0	0.68	1.63	0	0	1.3	0	0	0	0	0	0	2.42	1.83	1.24	1.36	1.24	0.08	0.29	1.71	0	2.19	0.78	0	0.69	1.53	0	0	0	0.54	0.5	0	0	0	0.95	0.88	0.45	0.58	1.06	0.16	1.17	2.83	0	0.62
NTRK2	4.24	0	0	0.1	0	0	0	0	0	0	0	0	0	0	0	4.39	5.17	3.69	0	3.96	0	0	3.72	5.2	4.75	4.12	0	1.68	5.16	4.17	5.78	5.03	1.29	5.73	6.22	4.49	5.04	0	0	0	0	0	0	0	0	0	0	0	0
FOXN3	0	0	0	0	0	0	0	0.03	0	0	0	0	0	0	0	0	1.5	0	0	0	0	0	0.39	1.4	0	0	0	0.88	0	0	0	0	0	0	0	0	0	0	0	0	0.07	0	1.57	1.65	0	0	0	0	0
MFGE8	1.42	0.72	0.58	0	0	0	0	0	0	0	0	0	0	0	0	0	0	0	0	3.78	0	0.34	0.7	0	0	3.93	0	0	0	0	0	1.99	0	0	1.63	0	0	0	0.09	0	0	0	0	1.9	3.53	0	0	0	0
PFKFB2	0	0	0	0	4.72	0	0	0	0	0	0	0	0	0	0	0	0.03	0	0	0	0	0	2.12	0.16	0	0	0	0	0	1.81	2.05	2.63	1.82	0	0	0	0	0	0	0	0	0	0	0	0	0	0.03	0	0
ENTHD1	0	0	0	0	0	0	0	0	0	0	0	0	0	0	0	0	0	0	0	0	0	0	0	0	0	0	0	0	0	0	0	0	0	0	0	0	0	0	0	0	0	0	0	0	0	0	0	0	0
PRMT5	0	4	4.15	0	0.13	0	0	0	0	0	0	3.43	0	0	0	6.04	5.72	0	0	5.9	0	0	3.77	4.01	4.29	1.32	0	4.32	0	0.95	0	3.95	0	3.93	0	0.55	0	4.57	0	0	0	3.26	0	0	0	0	0	2.84	0
ZSCAN12P1	0	0	0	0	0	0	0	0	0	0	0	0	0	0	0	0	0	0	0	0	0	0	0	0	0	0	0	0	0	0	0	0	0	0	0	0	0	0	0	0	0	0	0	0	0	0	0	0	0
HIST2H3A	0	0	0.99	0	0	0	0	0	0	0	0	0	0	0	0	0	0	3.5	0	0	0	0	0	0	0	0	0	0	0	0	0	0	0	0	0	1.08	0	0	0	0	0	0	0	0	0	0	0	0	0
DCAF4	0	0	0	0	0	0	0	0	0	0	0	0	0	4.66	0	0	0	0	4.67	0	0	0	0	0	3.17	0	4.48	0	0	0	2.28	3.94	0	0	0	0	0	0	3.31	0	0	0	2.67	0	0	0	0	0	0
LCLAT1	0.89	1.87	1.99	5.04	0	0	0	0	0	0	0	0	0	3.48	0.54	4.77	1.36	0	6.92	0	0	0	2.03	0	3.34	0	0	3.37	0	2.34	0	2.91	0	2.08	0	2.39	0	0	0	0	0	0	0	0	0	0.14	0	0	0
TSKU	4.98	3.25	0	0	0	2.1	0	5.68	4.85	0	0	0	0	0	0	0	2.25	1.24	0	2.48	0	4.91	3.85	5.5	3.75	4.22	3.89	3.61	0	2.91	4.15	0	0	3.27	5.98	5.56	0.77	0	0	4.12	4.28	0	0	0	0	2.52	0	0	0
PDLIM1	3.77	5.43	4.38	0	7.21	0	0	6.74	0	6.29	4.44	0	0	3.34	0	5.82	0	0	0	3.99	4.97	0	0	4.01	0	0	0	5	5.92	0	5.65	0	3.85	0.82	0	5.42	0	0	3.03	7.78	3.48	0	0	6.71	0	0	0	0	4.95
KRTCAP3	4.29	4.44	0	0	0	7.14	0	0	5.67	6.34	5.64	3.37	4.86	0	0	0	0	5.76	0	0	3.08	5.29	4.25	3.67	4.71	5.11	0	2.53	0	0	5.8	3.45	6.8	2.64	0	0	0	0	3.64	3.76	4.92	2.52	3.19	4.31	4.85	4.1	3.16	4.11	0
RNF126	2.37	0	2.07	0	1.54	0	0	0	0	0	0	0	0	0	0	0	0	0	0	0	0	0	0	0	0	0	0	2.1	0	2.61	1.99	3.63	0	0	0	0	0	0	0	0.47	0	0	0	3.15	0	0	0	0	0
CEP63	0	0	0.18	0	0	0	0	5.07	0.01	0.01	0	0	3.11	0	0	0	3.67	0	0	0.66	0	0	0	3.63	0	3.7	0	0.5	0	0	4.6	3.02	4.85	2.09	0.3	0.52	4.16	0	2.31	0	0.04	3.09	0	0	4.41	3.06	0	0	0
CLIC4	0	1.62	0	0	0	0	0	0	0	0	0	0	0	0	4.23	0	0	0	0	4.02	5.57	5.05	2.89	3.68	0	0	0	3.98	1.81	3	2.66	1.74	2.95	2.85	0	3.45	4.56	3.76	0	5.02	2.02	1.5	0	5.41	2.49	3.19	0	1.75	0
KLK7	0	0	0	0.13	0.08	0	0	0.25	0	0.19	0	0.04	0.03	0.18	0.11	0.05	0	0	0	0	0	0.17	0	3.11	0	2.34	0	0.15	1.9	1.57	0.29	2.81	0.67	0.42	0	3.25	3.36	0	0	0.2	0	0	0	0.13	0	0	0	0	0.11
ALOX5AP	0	0	0	0	0	0	0	0	0	0	0	0	0	0	0	0	0	0	0	0	0	0	0	0	0	0	0	0	0	0	0	0	0	0	0	0	0	0	0	0	0	0	0	0	0	0	0	0	0
RIPK3	0	0	0	0	0	0	0	0	0	0	0	0	0	0	0	0	3.53	0	0	0	0	0	2.22	0	0	0	0	0	0	0	0	0	4.88	0	4.95	0	0	0	0	0	1.32	0	0	0	0	0	0	0	0.41
C19orf18	0	0	0	0	0	0	0	0	0	0	0	0	0	0	0	0	0	0	0	0	0	0	0	0	0	0	0	0	0	0	0	0	3.37	0	0	0	0	0	0	0	0	0	0	0	0	0	0	0	0
BIRC6	0	1.16	0	0	1.5	0	0	0	1.06	0.24	0.28	0	0	1.37	0	0.54	0.01	1.38	4.48	2.13	0.02	0.29	1.29	0.68	0	0.03	0	0	0	1.38	0	0.75	2.94	2.1	0	0.8	0.2	0	0.01	2.12	0.18	0	0	0.03	0.21	2.42	1.03	0	0
ZNF16	0	0	3.96	0	5.67	0	0	0	0	0	0	0	0	0	0	0	0	0	0	0	0	0	0	0	0	0	0	0	0.15	0	0.12	0.17	0.29	0	0	0.63	0	0	0	0	0	0	0	0	0	0	0	0	0
RFT1	0.07	0.18	2.13	0.17	0.28	0.09	0.22	0.43	0.22	0.4	0	0.02	0.07	0.07	0.36	0.55	0.04	0.45	0	3.47	0.16	0.43	2.74	0.25	0.67	0.3	0.41	0.12	1.28	2.02	0.13	3.46	0	3.48	0.31	0.44	2.91	0.05	0.03	0.09	1.94	0	0	1.79	0.15	0.17	0.05	0	0.04
ELP6	0	0	0	0	0	0	0	0	0	0	0	0	0	0	0	0	0	5.24	0	0	0	0	4.06	0	0	0	0	0	3.59	0	0	0	0	0.94	0	0	0	0	2.41	0	3.29	0	0	0	0	0	0	0	5.5
APOC1P1	0	1.53	0	0	0.21	0.63	0	0.3	0.28	0	0	0.09	0	0	0	0	0	0	0	0	0	0	0	0	0	0	0	0	0	0	0	0	0	0	1.18	0	0.55	0	0	0.69	0	0	0	0	0	0	0	0	0
TACC1	0.83	0.64	0	0	0	0	0	0	0	0	0.05	0	0.01	0	0	0	0	0	5.1	2.81	0	0	0	0	0	0	0	2.55	0	0.44	0	0	0	0	0.06	0	0	0	0	0	0	0	0	0	0	0	0	0	0
ITGAD	0	0	0	0	0	0	0	0	0	0	0	0	0	0	0	0	0	0	0	0	0	0	0	0	0	0	0	0	0.1	0	0	0	0	0	0	0	0	0	0	0	0	0	0	0	0	0	0	0	0
SH3PXD2B	0	0	0	0	0	0	0	0	0	0	0	0	0	0	0	0	0	0	0	0	1.2	0	0	0.24	0	0	0	1.1	0	0	0	0	0	0	0	0	0	0	0	0	0.12	0	0	0	3.12	0	0	0.6	0
SAMHD1	0	0.48	0	0	0	0	0	0	0	0	0	0	0	0	0	0	0	0	0	0	0	4.84	0	0	0	0	5.29	0	0	0	0	0	0	0	0	0	0	0	0	0	0	0	0.55	0	0.06	0	0	0	0
EPC2	0.16	0	0.66	0	0	0	0	0	0	0	0	0	0	0	0	0	0	0	0	0	0	0	0.05	0	0	0	0	0	0	0	0	0	0	0	3.51	4.2	0	0	0	0	0	0	0	0.19	0	0	0	0	0
ATP13A2	0	0	0	0	0	0	0	0	0	0	0	0	1.23	0	0	0	0	0	0	0	0	0	0	0	0	0	0	0	4.97	0	2.95	0	2.57	0	0	0	0	0	0	0	2.23	0.89	2.58	0	0	0	0	0	0
KRT4	0	0	0	0	0	0	0	0	0	0	0	0	0	0	0	0	0	0	0	0	0	0	0	0	0	0	0	0	0	0	0	0	0	0	0	0	0	0	0	0	0	0	0	0	0	0	0	0	0
SNX18	0	0	0	0	0	0.93	0	0	0	0	0	0	0	0	0	0	0	0	0	0	0	0	0	0	0	0	0	0.77	0	0	0	0	0	0	0	0	0	1.95	0.54	0	0.15	0	0.16	0	0	0	0	0	0
MDM2	0.07	3.65	2.49	0.16	3.31	0.05	0.07	0.18	0.15	0.36	0.11	0.18	2.87	0.18	3.28	0.77	2.07	4.77	4.59	1.82	0.9	1.29	2.92	2.19	3.54	3.99	0.11	3.51	0.11	2.89	3.78	3.95	2.91	3.69	2.4	2.41	0.39	1.28	0	2.83	1.88	1.87	0	2.71	0	0.09	0.07	0.35	0.03
CAPNS1	0	1.81	0	0	0	0	0	5.52	0	0	0	0.22	0	0.76	5.95	0.08	0	0	0	1.28	5.78	0	3.9	0	0	5.28	0	0	3.43	0	0	0	5.34	3.16	0	0	0	0	2.39	0	0	0	2.49	3.65	0	0	0	0	0
PCDH20	0	0	0	0	0	0	0	0	0	0	0	0	0	0	0	0	0	0	0	0	0	0	0	0	0	0	0	0	0	0	0	0	0	0	0	0	0	0	0	0	0	0	0	0	0	0	0	0	0
SNHG15	3.55	0	0	0	0	0	0	0	0	6.29	0	0	0	0	6.6	0	0	0	5.19	4.99	0	0	0.49	3.9	0	0	0	0	0	0	0	4.33	0	4.77	0	4.84	2.24	0.94	0	3.43	0	0	0	3.48	2.06	0	0	0	0
KLHDC3	3.62	5.82	4.39	0	3.64	0	0	0	0	0	0	0	0	0	0	0	0	0	0	0	0	0	3.03	0	4.97	5.17	6	0	2.79	3.35	4.35	0	0	0	0	0	0	4.58	0	3.68	2.92	3.02	0	3.99	0	4.05	0	2.46	0
IPPK	0	0.1	0	0	0	0	0	0	0	0	0	0	0	0	0	0	0.2	0	0	0	0	0	2.65	0	0	0	0	0.44	0.13	2.98	0.32	0	2.54	4.6	3.78	4.8	4.16	0	0	4.1	0	0	0	3.4	0	3.62	0	0	0
EFHD2	0	0	0	0	0	2.24	0	0	0	0	0	0	0	0	0	0	0	0	0	0	0	0	2.34	0	0	0	0	0	0	0	0.13	0	0	0	0	0	0	0	0	3.12	0	0	0	0	0	0	0.45	0	0
NBEA	0	0	0.03	0	0	0	0	0.06	0	0	0	0	0	0	0	0.1	0.06	0.06	0.14	0	0	0	0.02	0.03	0	0.17	0	0.05	0.13	0.17	0.05	0.44	0.07	0.11	0	0.13	0.11	0	0	0.04	0.05	2.19	0.01	0	0	0	0	0	0
ABCA6	0	0	0	3.93	0	0	0	0	0	0	0	0	0	0	0	0	0	0	0	0	0	0	0	0	0	0	0	0	0	0	0	0	0	0	0	0	0	0	0	0	0	0	0	0	0	0	0	0	0
CLDN3	3.52	3.98	5.62	0	0	4.19	6.64	0	4.89	0	5.89	3.62	4.44	2.28	0	0	0	0	0	0	0	5.75	0	0	0	0	0	0	0	0	0	0	0	0	0	0	0	7.89	0	0	3.33	5.35	5.45	0	5.89	5.79	4.59	0.48	4.5
AKT2	0	1.7	0.18	0	0.07	0	0.09	0.05	0	0.03	0	0	0	0.06	0	0	0	2.22	0	0	0	0	0	1.65	0	0	0	1.96	0	0	1.74	0	0	0	0.08	0.33	0.05	0	0	0	0	0	0	0	0	0.36	0	0	0
EGFR	0	0	0	0	0	0	0	0	0	0	0	0	0	0	0	0	0	0	0	0	0	3.99	0.5	2.22	0	0	0	0	3.67	0.85	3.41	0	0	1.41	2.68	0	0	0	0	4.87	1.59	2.22	0	4.1	0	0	0	0	0
ZDHHC3	2.05	1.11	0.02	0	0.7	0.06	0	0.04	0.03	0.13	0	0	0.02	0	0.49	0.1	1.6	0.14	0.06	1.79	0.05	0	0.05	2.4	2.44	1.91	0	3.59	0	1.72	0.61	1.77	0.12	0.07	2.7	0.06	0	0.04	0.01	0.06	0.03	0.01	0.01	1.73	0	0.02	0.02	0	0
SLC25A4	3.67	3.52	3.5	0.06	0	0	0	0	0.02	0	0	1.92	0	3.57	0	2.89	0	0	0	0	0	0	2.93	0.36	0	3.47	0	0	0	2.21	1.93	0	0	0.86	0	0	0	3.36	0	0	3.11	1.63	2.55	0	0.61	0	0.4	0	0
CYB5B	0.31	0.1	2.58	4.37	0	0	0.06	0	3.1	0	0	0	0	0	0	3.41	0.29	0	3.6	2.54	0	3.91	1.93	3.19	3.23	2.19	4.28	2.28	3.84	3.39	2.72	2.92	1.6	3.26	3.19	1.58	0	0	0	2.22	1.99	0.84	0	2.23	0	2.61	0	0.53	0
TESPA1	0	0	0	0	0	0	0	0.04	0	0	0	0	0	0	0.07	0	0	0	0	0	0	0.09	0	0	0	0	0	0	0	0	0	0	0	0	0.22	0	0	0	0	0	0	0	0	0	0	0	0	0	0
NDRG1	0	0	0	0	0	0	0	4.1	0	0	0	0	0	0	0.14	3.11	3.62	0	5.96	0.15	0	0	0	1.95	3.06	3.68	0	3.65	0	1.49	2.2	0	0.95	1.83	3.68	0	2.62	0	0	4.6	3.43	0	0	5.41	3.31	0	1.48	0	0
CPXM1	0	0	0	0	0.05	0	0	0	0	0	0	0	0	0	0	0	0	0	0	0	0	0	0	0	0	0	0	0	0	0	0	0	0	0	0	0	0	0	0	0	0	0	0	0	0	0	0	0	0
CACNA1C-AS1	0	1.64	0	0	0	0	0	0	0	0	0	0	0	0	0	0	0	0	0	0	0	0	0	0	0	0	0	0	0	0	0	0	0	0	0	0	0	0	0	0	0	0	0	0	0	0	0	0	0
CDHR4	0	0	0	0	0	0	0	0	0	0	0	0	0	0	0	0	0	0	0	0	0	0	0	0	0	0	0	0	0	0	0	0	0	0	0	0	0	0	0	0	0	0	0	0	0	0	0	0	0
ANKRD30BP2	0	0	0.1	0	0.09	0.1	0.07	0.23	0.07	0.09	0	0.06	1.33	0	0.33	0.06	0	0	0.17	0	1.16	0	0	0.09	0	0	0.28	0.09	0	0	0	0.25	0	0	0	0	0	0	0	0.12	0	0	0	0	0.47	0	0.02	0	0.08
ZNF285	0	0	0	0	0	0	0	0	0	0	0	0	0	0	0	0	0	0	0	0	0	0	0	0	0	0	0	0	0	0	0	0	0	0	0	0	0	0	0	0	0	0	0	0	0	0	0	0	0
MRPL46	0	0	0	0	0	2.98	0	0	0	0	0	1.86	4.61	0	0	0	0	4.99	0	0	0	0	4.43	4.42	0	0	0	0	0	4.26	4.19	4.98	0	3.51	5.46	4.78	6.18	0	0	3.65	3.83	0	0	0	0	0	0	3.33	0
FMO6P	0	0	0	0	0	0	0	0	0	0	0	0	0	0	0	0	0	0	0	0	6.52	0	0	0	0	0	0	0	0	0	0	0	0	0	0	0	0	0	0	0	0	0	0	0	0	0	0	0	0
FARP2	0.07	0	0	0	0	0	0	0	0	0	0	0	0	0	0	0	0	0	2.45	0.97	0	0	0	0	2.62	0	0	0	0	2.19	2.01	0	0	0	0.61	0	1.74	0	0	0	0	0	0	0	0	0	0	0	0
LOC100270746	0	0	2.42	0	0	0	0	0	0	0	0	0	0	0	0	0	0	5.17	0	0	0	0	0	0	0	0	0	4.63	0	3.62	3.59	0	0	3.96	0	0	0	0	0	0	0	0	0	0	0	0	0	0	0
MAPKAPK3	0	0	0	0	0	5.01	0	0	0	5.09	0	3.47	0.04	0	0	0	0	0	0	0	0	0	0	0	0	0	0	0	2.99	3.5	0	0	0	0	0	0	0	0	0	1.9	0.08	0	0	0	0	0	0	0	0
LDHAL6B	0	0	0	0	0	0	0	0	0	0	0	0	0	0	0	0	0	0	0	0	0	0	0	0	0	0	0	0	0	0	0	0	0	0	0	0	0	0	0	0	0	0	0	0	0	0	0	0	0
NCAM2	0	0	0	0	0	0	0	0	0	0	0	0	0	0	0	0	0	0	0	0	0	0	0	0	0	0	0	0	0	0	0	0	0	0	0	0	0	0	0	0	0	0	0	0	0	0	0	0	0
PRKD2	0	0	0	0	0	0	0	0	0	0	0	0	0	0	0	0	0	4.07	0	0	0	0	0	0	0	0	0	0	0	2.44	0	0	4.8	0	0	0	0	0	0	0	0	0	0	0	0	0	0	0	0
ZFP36L1	3.78	5.69	6.78	6.76	7.26	4.62	8.98	7.09	8.09	6.94	8.81	0	5	6.74	8.06	6.85	5.08	5.73	6.2	3.45	6.63	6.92	4.73	5.82	5.56	3.21	7.86	5.42	2.85	4.17	4.04	4.12	4.34	5.4	3.23	5.27	4.37	6.98	0	6.02	4.96	2.61	4.3	5.85	4.19	5.55	5.25	1.45	5.56
CYSLTR1	0	0	0	0	0	0	0	0	0	0	0	0	0	0	0	0	0	0	0	0	0	0	0	0	0	0	0	0	0	0	0	0	0	0	0	0	0	0	0	0	0	0	0	0	0	0	0	0	0
HIST1H2AJ	0	0	0	0	0	0	0	0	0	0	0	0	0	0	0	0	0	0	0	0	0	0	0	0	0	0	0	0	0	0	0	0	0	0	0	0	0	0	0	0	0	0	0	0	0	0	0	0	0
CCNB2	0	0	0	0	0	0	0	0	0	0	0	0	0	0	0	0	0	0	0	0	0	0	0	0	0	0	0	0	0	0	0	0	1.85	0	0	0	0	0	0	0	0	0	0	0	0	0	0	0	0
ZNF10	3.47	2.79	0	0	0	0	0	0	0	0	0	0	0	0	0	3.92	0	0	0	0	0	0	0	3.36	0	0	0	0	0	0	0	0	0	0	0	1.73	0	0.18	0	0	0	0	0	0	0	0	0	0	0
TMEM175	0	0	0	0	0	0	0	0	0	5.59	0	0	4.07	0	0	0	0	0	0	0	0	0	3.27	3.78	0	5.27	0	0	0	0	3.62	0	0	2.17	0	4.05	0	0	0	0	3.25	3.24	0	0	0	0	0	0.88	0
FAM134A	0	0.09	1.01	3.23	0.12	0.3	0.06	3.14	0.01	3.19	0	0.01	0	0.07	0.11	0	0.14	0.07	0.13	0	0.14	0.07	0.02	0.06	0	3.2	0.12	0	0	1.59	0.06	0.18	3.65	0	0.09	0	0	0	0.04	2.6	0	0	0	1.43	0.04	0.05	0.09	0	0
TIGD4	0	0	0	0	0	0	0	0	0	0	0	0	0	0	0	0	0	0	0	0	0	0	0	0	0	0	0	0	0	0	0	0	0	0	0	0	0	0	0	0	0	0	0	0	0	0	0	0	0
FLJ13197	0	0.3	0.2	0.16	2.25	0.11	0.11	0.31	0.23	0.14	0	0.04	0.09	0.16	0.69	0.43	0	0.27	0.26	0.19	0	0	0	0.19	0	0.33	0	0	0	0.3	0.1	0	0.31	0.17	0.37	0.29	0	0	0.07	0.22	0.08	0	0	0.11	0.17	0.1	0.2	0	0.19
PCNP	4.04	4.26	2.27	5.3	4.33	0	0	4.35	0	0	0	0	3.51	5.65	0.56	3.8	4.3	4.78	0	0	0	0	3.59	2.57	0	0	0	1.18	3.99	3.49	2.55	4.49	2.52	3.8	0	4.19	4.52	4.58	0	2.78	2.7	0	1.44	4.79	0	0	2.28	2.45	3.87
TBC1D3G	0	0	0	0	0	0	0	0	0	0	0	0	0	0	0	0	0	0	0	0	0	0	0	0	0	0	0	0	0	0	0	0	0	0	0	0	0	0	0	0	0	0	0	0	0	0	0	0	0
SLX1B-SULT1A4	1.8	0	0.86	0	0	0	3	0	0	0	2.8	0	0	0	0	0	2.67	0	0	0	0.37	0	0	0	0	0	0	0	0	0	0	0	1.17	0.71	0	0	0	0	0	0	0	0	0	1.76	0	0	1.34	0	0
CREB1	0	1.86	0.16	0	0.01	0	0.03	3.39	0.02	0	0	0	1.16	0	0.05	0.01	1.81	0	0	0	0.24	0	1.17	0.23	0	0	3.42	0	0	1.37	1.47	0	0.07	0.03	0	0.76	0	0	0.02	0	0	0	0.21	0	0.02	0.11	0	0	0
NAA38	0.78	0.49	0.03	0.02	0.01	0	0	0.01	0.01	0.02	0	0.01	0	0	0.03	0.09	0	0	1.5	0.54	0	0	0	0	0	0	0	0.18	0.03	0.85	0	0.03	0	0	0	0	0	0	0.31	0	0.71	0.05	0.29	0.88	0	0	0	0	0.02
FAM225A	0	0	0	0	0	0	0	0	0	0	0	0	0	0	0	0	0	0	0	0	0	0	0	0	0	0	0	0	0	0	0	0	0	0	0	0	0	0	0	0	0	0	0	0	0	0	0	0	0
TMPRSS3	0	0.2	0.13	0.12	0.15	0	0.11	0	0.08	0.07	0	0	0	0	0.18	0.09	0	0	0.27	0.27	0	0	0	0	0	0	0	0.13	0	0	0	0	0.6	0	0.2	0	0.12	0	1.71	0.19	0	0	0	0	0.19	0	0	0	0
C4orf32	0	0	1.27	0	0	0	0	0	0	0	0	0	0	0	0	0	0	0	0	0	0	0	0	0	0	0	0	0	0	0	0	0	0	0	0	0	0	0	0	0	0	0.66	0	0.76	0	0	0	0	0
LAT	0	0	0	0	0	0	0	0	0	0	0	0	0	0	0	0	0	0	0	0	0	0	0	0	0	0	0	0	0	0	0	0	0	0	0	0	0	0	1.78	0	0	0	0	0	0	0	0	0.38	0
KCNA3	0	0	0	0	0	0	0	0	0	0	0	0	0	0	0	0	0	0	0	0	0	0	0	0	0	0	0	0	0	0	0	0	0	0	0	0	0	0	0	0	0	0	0	0	0	0	0	0	0
SKIV2L2	0	0.2	0.29	0	4.33	0	0	0	0	0	0	0	0	5.64	0	0	0.06	0	0	0	0	0	2.04	0.07	0	0	0	3.97	0	3.84	0	0	2.54	2.7	4.21	0	0	0	0	0	0	2.57	0	0	0	0	1.32	0	0
ROPN1B	0	0	0	0	0	0	0	0	0	0	2.78	0	0	0	0	0	0	0	0	0	0	0	0	0	0	0	0	0	0	0	0	0	0	0	0	0	0	0	0.34	0	0	0	4.25	0	0	0	0	0	0
ZHX2	0	0.19	0	0	0	3.72	0	0	0	0	2.57	0	0	0	0	0	0	0	0	3.88	0	0	0	3.28	2.53	0	0	0	0	4.21	0	2.77	0	0	0	0	0	0	0	0	0	2.38	2.9	0	0	0	0	1.21	0
CDT1	0	0	1.49	0	0.04	0	0.09	0	0.06	0.05	0	0	0.02	0	1.08	0.04	0	0.13	0	0	0	0	0	0	0	0.09	0.12	0.46	4.27	0.12	0	0	0.34	0.23	3.93	0.14	0	0	0	0	0	0	0	0	0	0.09	0	0	0
CD28	0	0	0	0	0.05	0	0	0.08	0	0.12	0	0	0	0	0.05	0.03	0	0	0	0	0.07	0	0	0	0	0	0	0	0	0	0.07	0	0	0	0	0	0	0	0	0	0	0	0	0	0	0	0	0	0
ZNF624	0	0	0	0	0	0	0	0	0	0	0	0	0	0	0	0	0.1	0.97	0	0	0	0	0	0	0	0	0	0	0	0	0	0	0	0	0	0	4.23	0	0	0	0	0	0	0	0	0	0	0	0
SEPT2	2.92	3.43	4.24	7.75	0.52	4.38	0	0	0	0.08	0	3.79	4.48	0	0	0	4.23	4.37	0.16	5.85	0.83	0	3.81	5.69	6.67	0	0	5.05	4.6	4.85	5.35	4.23	5.48	4.8	4.25	5.11	4.67	5.41	3.36	5.01	3.36	2.16	4.91	5.58	3.14	4.49	3.74	3.17	0
SOHLH2	0	0	0	0	0	0	0	0	0	0	0	0	0	0	0	0	0	0	0	0	0	0	0	0	0	0	0	0.87	0	0	1.71	0	0	0	0	0	0	0	0	0	0	0	0	0	0	0	0	0	0
MCOLN3	2.64	0	0	0	0	0	0	0	0	0	0	0	0	0	0	0	0	0	0	0	0	0	0	0	0	0	0	0	0	0	0	0	0	0	3.93	1.5	0	0	0	0	0	0	0	0	0	0	0	0	0
MASP2	0	0	0	0	0	0	0	0	0	0	0	0.03	0	0	0	0	0	0	0	0	0	0	0	0	0	0	0	0	0	0	0	0	0	0	0	0	0	0	0	0	0	0	0	0	0	0	0	0	0
ZNRF3	0.09	0.04	0.06	0.08	0.02	0.04	0	0.1	0.11	0.05	0	0	0.02	0	0.03	0.02	0	0.12	0.09	0	0.08	0.18	0.07	0.13	0	0	0.1	0	0.17	0	0.09	0.03	0	0.05	0	0	0	0.04	0	0	1.14	0	0.02	0	0	0	0	0	0
GPATCH3	0	4.39	0	0	0	0	0	0	0	3.8	0	0	0	0	6.27	0	0	0	2.91	0	0	0	0.33	0	0	0	0	0	0	0	3.71	1.91	0	0	1.55	0	0	0	0	4	0	0	0	3.77	0	0	0	0	0
AGL	0.87	0.12	0	0	0	0	0	0	0	0	0	0	0	0	0	0.02	3.97	3.16	0	1.71	0	0	0.4	0	0	0.21	0	0	1.9	0	0.51	0.56	0	0.36	0	0	0	0.17	0	2.78	0	0	0.26	0	0	3.53	0	0	0
QRICH2	0	0	0	0	0	0	0	0	0	0	0.24	0	0	0	0	0	0	0	0	0	0	0	0	0.05	0	0	0	0	0	3.15	0	0.16	0	1.54	0	0	0	0	1.16	0	0	0	0	0	0	0	0.05	0	0
PSD4	0	0	0	0	0	0	0	0	0	0	0	0	0	0	0.04	0	0	0	0.12	0	2.99	0	0	0	0	0	0	0	0.4	0	0	0	0	0	0	0	0	0	0	0	0.26	0	0	0	0	0	2.81	0	0
CCNB1IP1	0	0	3.23	3.26	0	0	3.42	0.1	0	0	0	0	0	0	0	6.07	0	0	0	0	0	0	0	2.63	0	5.96	0	0	0	0	2.89	0	5.64	0	0	3.15	0	0	0	0	0	0	0	0.19	0	0	0	0	0
LOC100289187	0	0	0	0	0	0	0	0	0	0	0	0	0	0	0	0	0	0	0	0	0	0	0	0	0	0	0	3.41	0	0	0	0	0	0	0	0	0	0	0	0	0	0	0	0	0	0	0	0	0
ENPP7	0	0	0	0	0	0	0	0	0	0	0	0	0	0	0	0	0	0	0	0	0	0	0	0	0	0	0	0	0	0	0	0	0	0	0	0	0	0	0	0	0	0	0	0	0	0	0	0	0
OBFC1	0	2.43	2.15	0	0	0	0.07	4.06	0	0	0	0	0	0	0	0	0	0	0	0.48	0	0	0	1.55	0	0	0	0.16	0	0	0	0	0	0	0	0	0	0	0	0	0.38	1.56	0	3.39	0	0	0	0	0
KCNG3	0	0	0	0	0	0	0	0	0	0	0	0	0	0	0	0	0	0	0	0	0	0	0	0	0	0	0	0	0	0	0	0	0	0	0	0	0	0	0	0	0	0	0	0	0	0	0	0	0
ENPEP	0	0	0	0	0	0	0	0	0	0	0	0	0	0	0	0	0	0	0	0	0	0	0.5	0	0	0	0	2.69	0	2.31	0	1.17	0	0	0	0	0	0	0	0	0	0	0	0	0	0	0	0	0
C14orf79	2.34	0	0	0	0	0	0	0	0	0	0	0	0	0	0	0	0	5.02	0	0	0	0	0	0	0	0	0	0	0	0	0	0	0	0	0	0	0	0	0	0	0	0	0	0	0	0	0	0	0
SKI	0.24	0.21	0	0	0.71	0	0	0.23	0	0	0	0	0.01	0	0	0.02	0	0	0	0	0	0	0	0	0	0	0	0	0	0	0	0	0	0	0	0	0	1.3	0	0	0	0	0	0	0	0	0	0	0
SHISA4	0	0	0	0	0	0	0	0	0	0	0	0	0	0	0	0	0	0	0	0	0	0	0	0	0	0	0	0	0	3.15	0	2.37	1.64	0	1.55	2.85	0	0	0	0	0	0	1.78	0	0	0	0	0	0
SEC61G	3.91	1.02	3.98	0	0	4.57	0	5.5	0	0	0	4.45	3.99	5.88	0	0	2.47	5.06	0	3.85	2.8	0	5.02	3.38	5.05	0	0	5.64	5.91	5.7	4.91	5.38	4.98	4.56	4.94	4.09	0	2.85	2.42	2.73	5	2.87	4.28	4.34	0	4.83	3.48	4.12	0
CAPN11	0	0	0	0	0	0	0	0	0	0	0	0	0	0	0	0	0	0	0	0	0	0	0	0	0	0	0	0	0	0	0	0	0	0	0	0	0	0	0	0	0	0	0	0	0	0	0	0	0
ATXN7L3	0	0	0	0	0	0	0	0	0	0	0	0	0	0	0	0	0.78	3.86	0	0	0	0	0	2.13	0	0.19	0	0	0	0	1.76	0.34	0	0	0	0	0	0	0	0	0	0.28	0	0	0	0	0	0	0
SNORA1	0	0	0	0	0	0	0	0	0	0	2.98	0	0	0	0	0	0	0	0	0	0	0	0	0	0	0	0	0	0	0	0	0	0	0	0	0	0	0	0	0	0	0	0	0	0	0	0	0	0
FAIM	4.61	3.68	0	0	0	0	0	0.19	0.02	0.1	0	0	0	0	0	4.05	0	0	0	0.59	0	0	0	3.56	0	0	0	0	0.25	0	0	0.29	4.98	0	0	0	0	0	0	0.94	0	2.65	0	0.94	0	0	0	0	0
DBNDD1	0	0	0	0	0	0	0	0	0.02	0	0	0	0.03	0.11	0	0.06	0	0	0	0	0	0	0	0	0	0	0.29	0	0	0	0	0	4.47	0	0	0	0	0	0	0	0	0	0	0	1.02	0	0	0	0
SZT2	1.83	2.31	2.68	0	0	0	3.28	0	0	0	0	0.48	0	0	0	0.2	3.19	0	0	0	0	0	0	0	0	0	0	0.06	0.59	0	0	0.71	0.39	0	0	0	0	0	0	0	0	0	0	0	0	0	0	0	0.12
ANKRD36	0.77	3.52	1.03	0	0.29	3.22	3.27	0	0	5.9	2.92	0.77	2.14	4.77	0	2.62	0.31	0	0.23	4.39	3.21	3.88	0.16	0.76	0	0	4.38	1.09	0.06	0	3.09	0	3.4	0	2.85	1.57	1.98	1.88	2.94	0	0.07	1.71	1.15	2.44	4.1	0.05	0	1.28	3.41
GABRP	0	4.31	1.28	0	5.99	0	0	0	0	0.04	0	0	0	0	0	1.89	0	0	0	0	6.85	7.59	0	0	0	0	5.17	0	0	0	2.98	0	0	0	0	0	0	0	0	0	0	0	0	0	5.01	0	2.54	0	0
TACSTD2	6.21	4.4	4.18	0	7.83	7.88	6.19	8.22	6.88	7.27	8.05	4.03	6.06	9.34	7.33	4.36	6.41	7.26	9.02	5.28	7.08	8.02	7.53	5.8	7.05	7.52	8.26	6.32	5.51	0	4.03	6.34	7.73	5.68	5.28	5.45	4.26	9.06	5.71	7.47	6.28	5.49	7.14	7.76	10.06	6.9	3.44	5.68	6.81
PPP2R2A	1.14	0	1.68	0	0.83	0	0	0	0	0	1.1	0	0	0	0	0	2.53	0	0	0	2.89	0	1.5	1.45	0	0	0	2.51	0	0.61	0	0.12	1.97	1.48	0	0	0	0	0	2.9	0	0	0.3	2.34	3.64	0	0	0	0
EIF3J	0	3.05	0	0	0	0	0	0.52	0	0.31	0.58	2.03	0	0	0	0	0.33	0	0	1.85	1.21	0.93	2.61	3.33	4.86	0.41	0	0.11	0.15	0.13	3.47	0	0	3.88	0	0	0	0.11	0	0	0	0.29	2.52	0	0	4.31	0	0	0
ZNF541	0	0	0	0	0	0	0	0	0	0	0	0	0	0	0	0	0	0	0	0	0	0	0	0.85	0	0	0	0	0	0	0	0	0	0	0	0	0	0	0	0	0	0	0	0	0	0	0	0	0
TEKT4	0	0	0	0	0	0	0	0	0	0	0	0	0	0	0	0	0	0	0	0	0	0	0	0	0	0	0	0	0	0	0.4	0	0	0	0	0	0	0	0.12	0	0	0	0	0	0	0	0	0	1.3
PVALB	0	0	0	0	0	0	0	0	0	0	0	0	0	0	0	0	0	0	0	0	0	0	0	0	0	0	0	0	0	0	0	0	0	0	0	0	0	0	0	0	0	0	0	0	0	0	0	0	0
RTCA	2.88	0.82	0.72	0.18	0.51	0.35	0.23	0.42	0.48	0.48	0.53	0.84	0.15	0.25	0.6	0.43	0.09	0.27	0.23	0	0.25	0.87	0.24	0	0.31	0.3	0.24	0.3	0.24	0.12	3.36	0.33	2.74	0.23	4.4	0.61	0.45	0	0.06	0	0.31	0	0	0.12	0	0.09	0.12	0.13	0.24
F10	0	0	0	0	0	0	0	0	0	0	0	0	0	0	0	0	0	0	0	0	0	0	0	0	0	0	0	0	0	0	0	0	0	0	0	0	0	0	0	0	0	0	0	0	0	0	0	0	0
FAM134C	1.79	0	4.17	0	5.38	0	0	0.1	0.04	0.07	0	0	0.06	0.16	0.28	0.18	4.2	0	0.16	3.55	0.17	0.25	0	0	0	0.08	0.08	0.14	0.19	0	0.11	0	0	0.16	0.11	0.19	0	2.51	0	3.8	0	0	2.78	0.12	0	0	0.91	0.09	0.1
COMP	0	0	0	0	0	0	0	0	0	0	0	0	0	0	0	0	0	0	0	0	0	0	0	0	0	0	0	0	0	0	0	0	0	0	0	0	0	0	0	0	0	0	0	0	0	0	0	0	0
ZNF865	0.16	0.12	0.3	0.19	0.18	0.1	0.15	0.61	0.16	0.49	0.06	0.09	0.2	0.07	0.37	0.36	0.13	0.07	0.45	0.21	0.19	0.32	0.04	0.3	0	0.14	0.24	0.16	0.25	0.34	0.18	0	0.68	0.07	0.43	0.33	0.14	0.06	0	0	0.08	0.09	0	0.19	0.17	0	0	0	0.09
TMEM52B	0	0	0	0	0.04	0	0	0	0	0	0	0	0.02	0	7.23	0	0	0	0	0	0	0	0	0	0	0	0	0	0	0	0	0	0	0	0	0.13	0	0	0	0	0	0	0	0	0	0	0	0	0
SCLT1	0	0	0	0	0	0	0	0	0	0	0	0	0	0	0	0	0	0	0	0	0	0	0	0	0	0	0	0	0	0	0	0	0	0	0	0	0	0	0	0	0	0	0	0	0	0	0	0	0
TAL1	0	0	0	0	0	0	0	0	0	0	0	0	0	0	0	0	0	0	0	0	0	0	0	0	0	0	0	0	0	0	0	0	0	0	0	0	0	0	0	0	0	0	0	0	0	0	0	0	0
LOC493754	0	0	0	0	0	0	0	0	0	0.2	0	0	0.02	2.59	0.06	0	0	0.3	0	3.21	0.03	0.81	0	0.53	0.21	4.08	0	0.97	3.57	2.33	0.09	0	0.22	2.29	3.6	0	0	0	0	0.13	1.99	0	0	0	0	0	0	0	0
ACSL1	0	1.88	0	6.29	0	4	0	0	0	0	0	2.67	2.21	5.3	0	0	5.18	3.29	0	1.9	6.02	0	5.43	4.35	1.29	0.43	0	2.44	5.15	5.12	2.88	5.22	3.9	6.35	3.59	0	5.52	0	0	4.48	2.02	2.93	4.27	3.83	0.05	0	3.47	3.74	0
ABCC5	0	3.3	3.15	5.72	0	0	0.5	0	0	0	0	0	0	0	0	4.78	5.88	7.62	7.53	6.76	0	0	5.51	5.04	5.52	6.4	5.07	6.12	4.97	5.7	3.94	5.38	7.45	6.11	6.9	2.71	6.34	0	3.01	0	0.52	1.27	2.29	0	0	0	0	0	0
RBBP7	4.06	5.9	4.79	0	5.65	0	0	0	0	0	4.64	0	0	0	0	0	0	0	0	0	0	0	3.98	4.92	5.01	0	0	4.85	0	5.28	5.26	5.27	0	4	3.83	3.69	4.88	3.86	3.9	3.94	0.58	3.25	0	0	0	4.37	3	2.85	4.38
ABL1	1.99	3.16	0	0	0	0	0	0	0	0	0	0	0	0	0	0	0.31	0	0	4.11	0	0.2	1.39	0	0	0	0	2.02	0	0	0	0	0	0	0	0	0	0	0	0	0	0	0	0	0	0	3.2	0	0
PTPRG	0	0	0	3.38	0	0	0	4.32	0	0	0	0	0	0	0	0	0	0	0	0	0	0	1.22	0	0	0	0	0	0	0	0	0	0	0	0	3.73	0	0	0	0	0	0	0.41	0	0	0	0	0	0
NCOR1	2.68	3.57	3.07	3.25	3.62	0	0	3.83	0	4.44	0	0.39	3.46	0	0	0.3	0.29	3.66	0	3.5	4.54	3.84	1.32	2.95	4.72	3.1	1.93	3.32	4.52	4.01	0.66	3.93	4.84	3.99	4.77	3.62	3.19	3.33	2.96	1.84	2.69	1.89	1.63	3.41	0.81	0	0.89	0	3.65
TXNRD1	3.35	2.69	2.32	0	0	0	0	0	0	0	0	0	0	0	5.32	4.88	6.84	6.21	3.05	7.36	0	4.3	7.29	7.39	7.44	2.29	6.04	5.93	2.82	6.78	7.15	7.19	6.55	7.01	6.01	5.36	8.17	0.72	0	0	2.2	0.83	3	0	0	2.91	0	0	0
SPINK4	0	0	0	0	1.74	0	0	0	0	0	0	0	0	0	0	0	0	0	0	0	0	0	0	0	0	0	0	0	0	0	0	0	0	0	0	0	0	0	0	0	0	0	0	0	0	0	0	0	0
UBE2H	0	0	0	0	1.38	0	2.44	0	0	0	0	0	0	0	0	0	0	2.66	0	0	0	0	0	3.51	0	0	1.19	0	0	0	0	0	2.29	2.49	2.49	0.74	0	0.91	0	0	0	0	0.29	0.19	0	2.11	0	0	0
BRDT	0	0	0	0.06	0	0	0.19	0.07	0.04	0.01	0	0	0.04	0	0.06	0.08	0	0.08	0	0	0	0	0	0.07	0	0	0	0	0	0	0	0	0	0	0	0	0	0.07	0	0	0	0	0	0	0	0	0	0	0
LRRC26	0	0	0	0	0	2.03	0	0	0	4.72	0	0.17	0.21	4.57	0	0	0	0	0	0	0	0	0	0	0	0	0	0	0	0	0	0	0	0	0	0	0	4.86	2.8	0	7.25	6.35	4.81	0	5.89	5.28	5.86	6.49	1.83
FAM156A	0	0	0.58	0	0	0	0	6.17	0.04	0	0	0	0	0	0	0	0	5.96	5.76	0	0	0	3.02	0	0	0	0	0	0	0.57	1.4	0	0	0	0	0	0	0	0	4.11	0	0	0	0	0	0	0	0	0
C8orf31	0	0	0	0.13	0	0	0	0.13	0	0	0	0	0	0	0.11	0.12	0	0	0	0.24	0.34	0.17	0.1	0.16	0	0.12	0.17	0	0	0	0	0	0	0	0	0	0.27	0	0	0	0	0	0	0	0	0	0	0	0
SLC6A8	0	0	0	0	0.07	0	0	0	0	0	0	0	0	0	0	0	0	0	4.17	0	3.84	0	0.71	0.18	0	3.61	0	0.59	0.61	1.18	2.25	0	0	1.34	0	0	0	0	0	0	0	0	0	0	0	0.4	0	0	0
CCNE2	0	0	0	0	0	0	0	0	0	0	0	0	0	0	0	0	0	0	0	0	0	0	0.07	0	0	0	0	0	0	0	0	0	0	0	0	0	0	0	0	0	0	0	0	0	0	0	0	0	0
CALCR	0	0	0	0	0	0	0	0	0	0	0	0	0	0	0	0	0	0	0	0	0	0	0	0	0	0	0	0	0	0	0	0	0	0	0	0	0	0	0	0	0	0	0	0	0	0	0	0	0
CDC45	0	0	0	0	0	0	0	0	0	0	0	0	0	0	0	0	0	0	0	0	0	0	0	0	0	0	0	0	0	0	0	0	0	0	0	0	0	0	0	0	0	0	0	0	0	0	0	0	0
LINC00685	0	0	0.53	0	0	0	0	0.21	0	0	0	0	0	0	0	0.2	0	0	0	0	0	0	0	0	0	0	0	0	0	0	0	0	0	0	0	0	0	0	0	0	0	0	0	0	0	0	0	0	0
CWC22	1.7	0	0	5.48	0	0.17	0	0	0	0	0	0	0	0	3.33	0	4.93	3.8	0	0	0	0	1.74	0.54	4.99	6.02	0	4.16	3.91	4.03	4.62	3.78	5.34	0	2.97	2.57	0	0	0	3.79	0	0.05	0	0	4.43	0	0	0	0
PPP1CB	5.3	5.1	4.19	1.74	4.81	5.71	5.28	4.37	4.54	0	5.06	3.48	5.74	3.93	5.09	3.25	5.86	6.89	8.36	5.61	4.96	5.71	6.82	5.23	7.3	5.23	5.66	6.39	3.8	6.92	5.61	6.67	7.65	6.59	6.57	6.32	7.61	5.05	2.57	3.9	2.15	3.77	3.6	4.9	3.04	4.04	0.82	2.05	0.17
ABHD8	0	0	0	0	2.59	0	0	0	0	0	0	0	0	0	0	0	0.11	0	0	0	0	0	0	0.27	0	0	0	0	0	0	0	0	0	0	0	0	0	0	0	0	0	0	0	0	0	0	0	0.67	0
ARF5	4.83	5.47	4.66	0	2.53	5.4	0	0	0	0	0	0	0	0	0	5.97	5.2	0	0	5.62	0	0	0.19	5.12	0	0	0	4.97	6.42	5.38	4.82	5.73	3.27	4.35	5.36	3.3	0	3.78	3.55	3.3	2.73	3.13	3.04	0	0	4.11	0	0	0
SLC24A4	0.08	0.27	0.18	0.15	0.19	0.03	0.18	0.16	0.07	0.2	0.14	0.02	0.03	0.13	0.19	0.21	0.19	0.29	0.25	0.23	0.1	0.03	0	0.14	0	0.02	0.06	0.18	0.19	0.03	0.03	0.07	0.44	0	0.2	0.06	0.05	0.06	0.02	0.08	0.02	0.02	0	0.09	0.04	0.02	0.07	0.03	0.04
CCT3	5.7	0	5.67	0	5.28	5.38	0	0	0	0	0	0.56	0	5.91	0	6.24	5.5	5.65	6.46	4.88	2.99	5.78	4.7	5.01	5.62	5.38	0	0.14	6.47	5.89	4.45	5.62	5.72	5.58	5.15	6.54	5.06	0	5.06	0	5.33	4.26	3.44	0	0	4.85	0	4.04	0
ZNF121	0	0	0	0	0	0	0	0	0	0	0	0	0	0	0	0	0	0	0	0	0	0	0	0	0	0.69	0	0	0	0	0	0	0	0	0	0	0	0	0	0	0	0	0	0	0	0	0	0	0
SLC5A10	0	0	0	0	0	0	0	0	0	0	0	0	0	0	0	0	0	0.36	0	0	0	0	0	0	0	0	0	0	0	0.17	0.27	0	0	0	0	0	0	0	0	0.21	0.09	0	0	0	0	0	0	0	0
SLC3A2	4.67	4.9	6.22	0	7.46	5.22	8.13	6.54	6.8	6.06	6.19	0	0.31	6.21	7.92	5.72	8.29	8.42	5.85	6.05	6.04	5.98	6.65	8.14	7.68	6.1	6.41	8.6	7.99	7.37	8.91	8.1	8.3	6.79	8.43	7.5	8.39	6.49	4.1	7.22	4.88	3.87	5.89	7.81	7.15	0	0	4.86	6.78
OR13A1	0	0	0	0	0	0	0	0	0	0	0	0	0	0	0	0	0	0	0	0	0	0	0	0	0	0	0	0	0	0	0	0	0	0	0	0	0	0	0	0	0	0	0	0	0	0	0	0	0
RAD50	0	0.19	1.86	0	0	0	4.33	0	3.62	0	0	0	1.99	0	5.56	0	2.03	0	0	0	3.86	4.23	1.29	0	0	3.12	0	0.74	0	3.35	2.67	2.61	0	2.26	0	3.2	1.96	0	0	3.59	2.02	0	0	0.29	2.22	1.19	0	0	1.35
IER5	0	0	0.14	0	0	0	0	0	0	0	0	0	0	0	0	0	0	0	0	0	0	0	0	0	0	0	0	0	0	0	0	0	0	0	0	0	0	0	0	0	0	0	0	0	0	0	0.47	0	0
MTHFD1L	0	0	0	0	0	0	0	0	0	0	0	0	0	0	0	0	3.73	0	0	0	0	0	0.88	0	0	0	6.13	0	0	0	0	0	1.36	0	0	0	0	0	0	0	0	0	0	0	0	0	0	0	0
MBTPS2	2.51	0	0	0	0	0	0	0	0	0	0	0	0	0	0	0	0	0	0	0	0	0	0	2.65	0	0	0	0.79	0	3.17	0	0	0	0	0	0	0	0	0	0	0	0	0	0	0	0	0	0	0
MVK	2.99	3.74	0	0	0	0	0	0	0	0	0	2.69	0	0	0	0	0	0	0	0	0	0	2.71	1.64	0	0	0	0	0	0	0	3.5	0	0	2.44	0	4.38	0	0	0	0	0	3.09	0	0.45	0	0	0	0
RBMY1E	0	0	0	0	0	0	0	0	0	0.04	0	0	0	0	0	0	0	0	0	0	0	0	0	0	0	0	0	0	0	0	0	0	0	0	0	0	0	0	0	0	0	0	0	0	0	0	0	0	0
FAM110D	0	0	0	0	0	0	0	0	0	0	0	0	0	0	0	0	0	0	0	0	0	0	0	0	0	0	0	0	0	0	0	0	0	0	0	0	0	0	0	0	0	0	0	0	0	0	0	0	0
NCL	6.46	4.7	5.76	0	5.98	0	0	6.39	2.05	0	4.45	0.02	0	0.24	4.48	0	4.4	0	4.8	5.37	4.79	0.12	5.25	6.18	6.02	4.28	4.8	5.35	5.95	5.39	3.57	6.63	0.27	4.53	0	5.92	5.28	0	3.68	4.34	4.02	2.82	0	0.09	0	3.18	4.26	0	4.42
PSMG3-AS1	0	0	0	0	0	0	0	0	0	0	0	0.36	0	0	0	0	0	0	0	0	0	0	0	0	0	0	0	0	0.99	0	0	0	0	0	0	0	0	0	0	0	0	0	0	0	0	0	0	0	0
PSMD10	4.27	0	0	0	0	0	0	5.95	0	0	0	0	0	0	0	5.4	5.78	5.23	0	4.43	0	0	4.84	3.45	4.8	5.48	0	4.28	4.63	2.12	4.67	4.1	6.6	3.5	7.38	0	0	0	3.26	0	0	0	2.72	5.09	0	0	0	0	0
MOBP	0	0	0	0	0	0	0	0	0	0.07	0	0	0	0	0	0	0	0	0	0	0	0	0	0	0	0	0	0	0	0	0	0	0	0	0	0	0	0	0	0	0	0	0	0	0	0	0	0	0
HRH1	0	0	0.08	0	0.05	0	0	0	0.02	0.08	0	0.03	0.03	0	0.05	0	0	0	0	0	0	0.07	0	0	0	0	0	0	0	0.15	0	0	0	0	0	0	0	0	0	3.82	0	0	0	0.06	0	0	0.06	0	0
HCG18	0.09	0	1.35	0.04	2.77	0	0	0.08	0.01	0	0.55	0.01	0	0	0.16	1.11	0.13	0.1	0.17	0.31	0	0.09	2.73	0.04	0	0	0	1.45	0	0.98	0.05	0.07	0.41	0.05	0	0.06	0	0.04	0.02	0.12	0	0	0.28	0.04	0	0	0	0.62	0
C5orf30	0	0	0	0	0	0	0	0	0	0	0	0	0	0	0	0	0.98	0	0	0	0	0	2.75	0	0	0	0	5.09	0	2.98	0	3.25	0	0	0	0	0	0	0	0	0	0	0	0	0	0	0	0	0
RASGRP3	0	0	0	0	0	0.08	0	0	0	0	0	1.56	0	0	0	0	0.94	0	0	0	0	0	0	1.04	0	0	0	0	0	0	0	0	0	0	0	0	0	0	0	0	0	0	0	0	0	0	0	0	0
NUDT16L1	0	0.32	0	0	3.64	0	0	0	0	6.21	0	4.08	0	0	0	4.8	0	0	0	0	0	0	3.69	0	3.95	5.45	0	4.47	0	0	3.76	1.02	4.25	3.54	0	0	5.87	3.55	4.01	0	4.55	0	0	0	0	0	2.67	3.08	5.58
LOC284837	0	0	0	0	0	0	0	0	0	0	0	0	0	0	0	0	0	0	0	0	0	0	0	0	0	0	0	0	0	0	0	0	0	0	0	0	0	0	0	0	0	0	0	0	0	0	0	0	0
PRKRIP1	0	1.02	0	0	0	0	0	0	0	0	0	2.15	0	0	0	5.72	0	0	0	1.93	0	0	0	3.31	0	0	0	0	0	0	0	0	1.02	0	0	0	0	0	0	0	0	0	0.85	0	0	0	0	0	0
LOC285972	0.15	0	0.21	0	0.13	0	0.12	0.1	0.09	0.02	0	0	0.06	0	0.1	0	0.12	0	0.29	0	0	0.17	0	0.28	0	0	0	0	0.22	0.17	0	0	0	0.15	0	0	0.13	0	0	0	0	0	0	0	0	0	0	0	0
MED21	4.75	0	4.19	0	0	0	0	0	5.47	0	0	0	3.81	0	7.31	5.29	3.89	0	0	4.63	3.67	0	2.41	0	1.78	0	4.02	3.51	2.15	0.93	0	2.06	0	3.58	1.1	3.14	0	4.69	0	0	1.21	2.03	2.68	0	0	3.29	0	0	0
SYT11	0	2.76	0	0.05	0.02	0	0.09	0.02	0.06	0.07	0	0.02	0.03	0	0.08	0	2.54	0.06	0.11	0.09	0.06	0	0.04	0	0.16	0	0	0	0.07	0	2.59	0	0.13	0	0	0.07	0.05	0	0	0	0.11	0	0	0	0	0	0	0	0
NTSR2	0	0	0	0	0	0	0	0	0	0	0	0	0	0	0	0	0	0	0	0	0	0	0	0	0	0	0	0	0	0	0	0	0	0	0	0	0	0	0	0	0	0	0	0	0	0	0	0	0
BTBD18	0	0	0	0	0	0	0	0	0	0	0	0	0	0	0	0	0	0	0	0	0	0	0	0	0	0	0	0	0	0	0	0	0	0	0	0	0	0	0	0	0	0	0	0	0	0	0	0	0
SPTBN2	0	0.3	0	0	0	0	0	0	0	0	0	0	0	0	0	0	0.48	0	0	0.22	0	0	2.45	0.04	1.61	0	0	0	0	0	0	0.83	0.19	1.23	1.26	0	0	0	0	0	0	0	0.11	0	0	0	0	0	0
LRMP	0	0	0	0	0	0	0	0	0	0	0	0	0	0	0	0.04	0	0	0	0	0	0	0	0	0	0	0	0	0	0	0	0	0	0	0	0	0	0	0	0	0	0	0	0	0	0	0	0	0
BHLHE40	5.59	0	0	4.27	5.94	0	0	1.08	0	0.31	0	0	4.77	5.82	0	0	0	0	6.09	0	5.12	5.42	0.06	4.45	4.91	4.67	1.9	0	0	0	0	0	0	3.35	4.78	0	0	3.69	0	6.55	0	0	0	5.7	0	0	3.98	1.42	0
KLHL31	0.05	0.07	0	0	0	0	0	0	0	0	0	0	0	0	0	0	0	0	0	0	0	0	1.2	0.19	0	0	0	2.31	0	2.19	0	0	0	1.63	3.22	0	0	0	0	0	0	0	0	0	0.56	0	0	0	0
RNF111	0	0.27	1.68	0	0	0	0	0	0	0	0	0	0	0	0	0	0	0	2.69	0	0	0	3.23	1.19	0.39	0	0	0.75	0.58	0	0.66	2.1	0.79	0	0	0	0.17	0.13	0	0	0	0	0	0	0	0	0	0	0
C17orf98	0	0	0	0	0	0	0	0	0	0	0	0	0	0	0	0	0	0	0	0	0	0	0	0	0	0	0	0	0	0	0	0	0	0	0	0	0	0	0	0	0	0	0	0	0	0	0	0	0
C11orf92	0.2	5.49	0.37	0	1.06	0	0	0.02	0.02	0.05	0	0	0.03	0	0.23	1.82	0	0	0	0	0.06	0	0	0.37	0	0.04	0	0	0	0.06	0.35	0	0.13	0.31	0.13	0.13	0	0.04	0	0	0	0	0	0	0	0	0	0	0
PTH	0	0	0	0	0	0	0	0	0	0	0	0	0	0	0	0	0	0	0	0	0	0	0	0	0	0	0	0	0	0	0	0	0	0	0	0	0	0	0	0	0	0	0	0	0	0	0	0	0
IST1	3.75	3.29	3.37	0	5.48	0	0	0	0	0	0	0	3.18	0	0.06	5.21	5.39	0	5.45	5.07	2.21	0	4.66	5.31	5.36	3.9	0	4.63	4.47	6.03	4.55	5.42	5.24	4.7	4.43	5.63	6.01	0	2.16	4.59	1.35	2.56	0.07	0	0.15	3.22	0	2.15	3.14
KIAA0895	0.43	3.16	2.73	0	2.52	0	0	0	0	0	0	0	0	0	0	0	0	0	0	0	0	0	0	0	0	0	0	0	0	0	0	0	0	0	0	0	0	0	0	0	0	0	0	2.95	0	0	0	0	0
P2RY10	0	0	0	0	0	0	0	0	0	0	0	0	0	0	0	0	0	0	0	0	0	0	0	0	0	0	0	0	0	0	0	0	0	0	0	0	0	0	0	0	0	0	0	0	0	0	0	0	0
NME5	0	0	0	0	0	0	0	0	0	0	0	0	0	0	0	0	0	0	0	0	0	0	0	0	0	0	0	0	0	0	0	0	0	0	0	0	0	0	0	0	0	0	0	0	0	3.29	0	0	0
DDX21	3.4	1.92	2.6	0	0	0	0.49	0	0	0	0	0	0.48	0.32	0	0.07	0.05	2.57	3.35	0	0	3.74	2.18	0.06	0	0.43	0	2.84	0	2.28	0	0	0	2.93	0	0	0.69	0	3	1.9	0	0	0.15	0	0	0	0	0	4.49
LRSAM1	0	1.75	1.53	0	0	0	0	0	0	0	0	1.42	0	0	0	0	0	4.59	0	0.97	0	0	0	0	0	3.5	0	0	0.31	0	0	0	0.26	0	0	0	0	0	0	0	0	0	0	0	0	0	0	0	2.81
HDAC11	2.83	3.13	0	0	0	0	0	0	0	0	0	0	0	0	0	0	0	0	0	0	0	0	0	0	0	0	0	0	3.07	0	2.64	0	0	0	0	0	0	0	0	0	0	0	0	0	0	0	0	0	0
VMO1	0	0	0	0	0	0	0	0	0	0	0	0	0	0	0	0	0	0	0	0	0	0	0	0	0	0	0	0	0	0	0	0	0	0	0	0	0	0	0	0	0	0	0	0	0	0	0	0	0
MTO1	3.74	0	4.19	0	0	0	1.18	0	0	0	0	3.5	0	0	0	0	0	0	0	0	0	0	3.83	0	5.54	0	0	4.07	0	1.5	3.44	4.75	0	5.09	0	0	0	0	0	0	1.4	0	0	4.17	0	0	3.33	0	0
ADAR	2.6	0.13	0.19	0.07	2.33	0	0	0	0	0.04	0	0	0.01	0	5.36	4.43	3.42	4.45	5.17	3.46	0	5.47	2.3	4.74	3.07	4.29	2.14	2.74	1.75	3.08	1.65	3.91	0	4.61	3.34	4.48	5.35	0.85	2.69	1.48	0.03	0	3.53	2.49	0	1.93	0	0	0
P2RX1	0	0	0	0	0	0	0	0	0	0	0	0	0	0	0	0	0	0	0	0	0	0	0	0	0	0	0	0	0	0	0	0	0	0	0	0	0	0	0	0	0	0	0	0	0	0	0	0	0
EN2	0	0	0	0	0	0	0	0	0	0	0	0	0	0	0	0	0	0	0	0	0	0	0	0	0	0	0	0	0	0	0	0	0	0	0	0	0	0	0	0	0	0	0	0	0	0	0	0	0
TM9SF2	0.62	3.94	3.49	0	0	5.74	0	7.09	0	4.66	5.15	4.89	4.82	0	0	5.09	2.1	5.35	3.4	5.07	5.95	5.35	3.06	4.74	5.2	4.84	5.89	4.89	0	0.5	3.87	5.27	0	4.41	2.69	4.88	5.11	5.34	4.81	4.62	5.67	3.73	3.54	2.67	6.15	6.12	3.12	4.66	3.74
INHBE	0	0	0.33	0	0.05	0	0	0	0	0	0	0	0	0.13	0.09	0	0	4.21	0	0	0	0	0	0	0	0	0	0	0	0	0	0	0.3	1.49	0	0	0	0	0	0	0	0.07	0	0	0	0.1	0	0	0.09
DLG5-AS1	0.1	0.14	0	0	0.08	0	0.08	0.06	0.03	0.14	0	0.02	0.02	0	0	0.04	0	0.11	0.2	0	0.11	0	0.06	0.1	0	0.15	0	0	0	0	0.2	0	0	0	0	0	0	0	0	0	0	0	0	0	0	0	0	0	0.07
TCTE3	0	0	0	0	0	0	0	0	0	0	0	0	0	0	0	0	0	0	0	0	0	0	0	0	0	0	0	0.74	0	0	0	0	0	0	0	0	0	0	0	0	0	0	0	0	0	0	0	0	0
TOX2	0	0	0	0	0	0	0	0	0	0	0	0	0	0	0	0	0	0	0	0	0	0	0	0.62	0	0	0	0	0	0	1.2	0	0	0	0	0	0	0	0	0	0	0	0	0	0	0	0	0	0
PSG10P	0	0	0	0	0	0	0	0	0	0	0	0	0	0	0	0.07	0	0	0	0	0	0	0	0	0	0	0	0	0	0	0	0	0	0	0	0	0	0	0	0	0	0	0	0	0	0.49	0	0	0
HBB	0	0	0	0	0	0	0	0	0	0	0	0	0	0	0	0	0	0	0	0	0	0	0	0	0	0	0	0	0	0	0	0	0	0	0	0	0	0	0	0	0	0	0	0	0	0	0	0	0
MED15	0	0	2.28	0	2.11	0	0	0	0	0	0	0.04	0.22	0	4.21	0	0	3.85	0	3.86	0	0	4.25	0.98	0	0	0	2.51	4.48	2.72	2.54	0	0	0	0	0	0	2.94	0	3.12	0	1.99	0	2.97	0.12	0	2.36	0	2.29
CASR	0	0	0	0	0	0	0	0	0	0	0	0	0	0	0	0	0	0	0	0	0	0	0	0	0	0	0	0	0	0	0	0	0	0	0	0	0	0	0	0	0	0	0	0	0	0	0	0	0
MTPN	0	0	0.2	0	0	2.17	0.03	0	0	0	0	0	0	0	0	0	0.7	3.9	3.54	0	0	0	0.96	0	0	0	2.92	0	0	0	2.1	0.69	0.19	0	0	1.62	0	0	0	0	0	0	0	0	0	0	0	0	0
UNC50	4.88	3.06	4.78	2.31	0	4.71	0	5.93	0	4.65	0	5.05	5.45	0	6.74	0	4.97	1.42	0	0	0	0.3	0	2.82	0	5.02	2.04	0	0	4.49	3.88	0.39	0	3.06	0	4.74	0.24	5.38	0	0	2.92	0	4.21	0	0	2.63	0	3.14	5.21
C21orf33	5.12	1.73	2.65	0	3.04	3.61	1.63	4.74	5.82	0	0	1.19	0	0	0	3.82	0.15	0.87	0	3.48	0	0	4.67	5.04	0	5.69	6.18	2.76	0	3.92	3.96	5.08	3.17	2.27	6.25	4.67	2.92	0	0	2.27	2.75	1.25	4.81	4.83	3.69	4.48	3.63	0	0
IRF2	5.16	0	3.1	0	4.52	0	0	0	0	5.59	0	0	0.08	1.05	0.73	5.32	0	0	0	4.31	0	0	0	0	4.02	0	0	2.51	1.94	0	0	0	0	0	0	3.69	4.27	0	0	2.44	2.55	0	0	0	0	0	0	2.56	0
PGR	0	0	0	0	0	0	0	0	0	0	0	0	0	0	0	0	0	0	0	0	0	0	0	0	0	0	0	0	0	0	0	0	0	0	0	0	0	0	0	0	0	0	0	0	0	0	0	0	0
SPATA6L	0.15	0	0	0	0	0	0	0	0	0	0	0	0	0	0	0	0	0	0	0	0	0	0	0	0	0	0	0	0	0	0	0	0	0	0	0	0	0	0	0	0	0	0	0	0	0	0	0	0
GPR84	0	0	0	0	0	0	0	0	0	0	0	0	0	0	0	0	0	0	0	0	0	0	0	0	0	0	0	0	0	0	0	0	0	0	0	0	0	0	0	0	0	0	0	0	0	0	0	0	0
SRPX	0	0	0	0	0	0	0	0	0	0	0	0	0	0	0	0	0	0	0	0	0	0	0	0	0	0	0	0	0	0	0	0	0	0	0	0	0	0	0	0	0	0	0	0	0	0	0	0	0
BRE	0.7	0	0	0	0	0	0	0	0	0	0	0	0	0	0	0	0	0	5.82	2.31	0	0	4.88	4.35	0.8	0	0	3.54	4.7	0	3.51	3.69	0	0	4.96	4.25	0.92	0	0	0	0	0	0	0	0	1.73	0	2.63	0
FRMD8P1	0	0	0	0	0	0	0	0	0.09	0	0	0	0	0	0	0	0	0	0	0	0	0	0	0	0	0	0	0	0	0	0	0	0	0	0	0	0	0	0	0	0	0	0	0	0	0	0	0	0
FGF10	0	0	0	0	0	0	0	0	0	0	0	0	0	0	0	0	0	0	0	0	0	0	0	0	0	0	0	0	0	0	0	0	0	0	0	0	0	0	0	0	0	0	0	0	0	0	0	0	0
SDC3	0	0	0	0	0	0	0	0	0	0	0	0	0	0	0	0	0	0	0	0	0	0	2.73	0	0	0	0	0	0	0	0	0	0	0	0	1.55	0	0	0	0	0	0	0	0	0	0	0	0	0
TMEM218	0	0	2.86	0	0	0	0	0	0	0	2.78	0	0	4.23	0	0	0	0	0	2.58	0	0	0	0	0	0	0	0	0	2.85	1.79	0	0	0	0	1.26	0	0	0	0	0	1.63	0	2.14	3.32	0	0	0	0
SOX6	0	0	0	0	0	0	0	0	0	0	0	0	0	0	0	0	0	0	0	2.83	0	0	0	0	0	2.08	0	0	0	0	0	0	0	0	0	0	0	0	0	2.54	0	0	0	0	0	0	0	0	0
RPUSD2	0	4.1	4.15	0	0	0	0	0	0	0	0	0	0	0	0	0	0	0	0	0	0	0	3.67	0	0	0	0	0	5.15	2.4	0.58	0	0	0	0	4.12	0	0	0	0	0	1.78	1.5	0	0	0	0	0	0
ZSCAN31	0	0	0	0	0	0	0	0	0	0	0	0	0	0	0	0	0	2.05	0	0	0	0	3.5	4.45	0	0.41	0	0	0	2.23	1.8	6.05	0	3.71	0	4.1	5.25	0	0	0.16	0.08	0	0	3.74	0	0	0	0	0
MAPK11	0	0	0	0	0	0	0	0	0	0	0	0	0	0	0	0	0	0	0	0	0	0	0	0	0	0	0	0	0	0	0	0	0	0	0	0	0	0	0	0	0	0	0	0	0	0	0	0	0
TBC1D22A	0	0	0	0	0	0	0	0	0	0	0	0	0	0	0	0	0	0.17	3.82	0	0.09	0	2.8	4.47	3.79	0	3.47	0	0	3.1	2.72	2.56	0	1.57	3.52	0	0	0	0	0	2.44	0	0	0	0	3.85	0	0	0
ZNF204P	0	0.63	0	0	0	0	0	0.06	0	0	0	0.02	0.02	0	0	0.04	0	0	0	0	0.08	0	0	0	0	0.06	0	0	0	0.11	0	0	0.16	0	0.11	0	0	0	0	0	0	0	0	0	0	3.96	0	0	4.16
COL4A6	0	0	0	0	1.95	0	0	0	0	0	0	0	0	0	0	0	0	0	0	0	0	0	0	0	0	0	0	0	0	0	0	0	0	0	0	0	0	0	0	1.78	0	0	0	0	0	0	0	0	0
TOMM70A	0.13	0	0	0	0	0	0	0	0	0	0	0	0	0	0	1.07	0	0	0	0	0	0.98	0	1.22	4.67	0	0	0	0	0	0	0	0	0	0	0	3.05	0	0	0	0	0	0	0	0	0	0	0	0
NAB1	0	0	0	0	0	0	1.5	0	0	0	0	0	0	1.49	0	0.15	0	0	5.21	0	0	0	2.03	0	0	4.12	0	0	1.61	0.07	0	0	0	0	0	0	0	0	0	0.26	0	0	1.89	2.81	0	0	0	0	0
ASIC4	0	0	0	0	0	0	0	0	0	0	0	0	0	0	0	0	0	0	0	0	0	0	0	0	0	0	0	0	0	0	0	0	0	0	0	0	0	0	0	0	0	0	0	0	0	0	0	0	0
TSPAN18	0	0	0	0	0	0	0	0	0	0	0	0	0	0	0	0	0	0	0	0	0	0	0	1.31	0	0.3	0	0	2.6	0	0	1.96	0	0	0	0.65	0	0	0	0	0	0	0	0	0	0	0	0	0
TRMT10A	0	0	0	0	0	0	0	0	0.9	0	0	0	0	0	0	0	0	0	0.55	0	0	0	0.29	0	0	0	0	0	0	0	0	0.33	0	0	0	0	0	0	0	3.01	0	0	0	0	0	2.55	0	0	0
ZNF559-ZNF177	0	0	0	0	0	0	0	0	0	0	0	0.08	0	0	0	0	0	0	0	0	0	0	0	0	0	0	0	0	0	0	0	0	0	0	0	0	0	0	0	0	0.35	0	0	0	0	0	0	0	0
MED31	0	0	2.72	0	1.87	0	0	0	0	0	0	0	0	0	0.25	0	0	0	0	0	0.96	0	0	0.35	0	0	0	0	0	0	0	0	0	1.47	0	0	0	0	0	0	0	0	0	2.96	0	0	0	0	0
ZNF532	0	1.78	0	0	2.67	0	0	0	0	0	0.34	0	0	0	0	0	1.75	0	0	0.32	0	0.23	0	1.18	0	0	0	0.08	0	0	1.14	0	2	0	0	4.15	0	0	0	0	0.09	0	0.02	2.57	0	0	0.04	0	0
ASB14	0	0	0	0	0	0	0	0	0	0	0	0	0	0	0	0	0	0	0	0	0	0	0	0	0	0	0	0	0	0	0	0	2.88	0	0	0	0	0	0	0	0	0	0	0	0	0	0	0	0
CA8	0	0	1.49	0	0	0	0	0	0	0	0	0	0	0	0	0	0	0	0	0	0	0	0	0	0	0	0	0	0	0	0	0	0	0	0	0	0	0	0	0	2.53	0	0	0	0	0	0	0	0
LAMTOR4	4.88	4.74	0	7.63	6.7	5.27	0	6.86	0	7.76	5.41	0	0	0	0	5.68	2.44	0	0	5.66	7.1	5.58	1.12	4.62	6.37	5.69	2.61	3.83	4.88	6.25	3.29	5.92	6.75	5.58	4.43	6.75	5.54	0	3.6	0	3.29	4.16	3.2	5.83	6.52	1.34	3.94	3.87	6.21
IL36RN	0	0	0	0	0	0	0	0	0	0	0	0	0	0	0	0	0	0	0	0	0	0	3.5	0	0	0	0	0	0	0	0	0	0	0	0	0	0	0	0	0	0	0	0	0	0	0	0	0	0
FBLN7	0	0	0	0	0	0	0	0	0	0	0	0	0	0	0	0	0	0	0	0	0	0	0	0	0	0	0	0	0	0	0	0	0	0	0	0	0	0	0	0	0	0	0	0	0	0	0	0	0
SLFN11	0	0	0	0	0	0	0	0	0	0	0	0	0	0	0	0	0	0	0	0	0	0	0	0	0	0	0	0	0	2.51	0	0	0	0	0	0	0	0	0	0	0	0	0	0	0	0	0	0	0
POLR2J3	3.67	1.65	0.28	1.35	0	0	0	0	0	0	0	0	3.59	1.88	0	1.69	3.73	3.53	3.5	2.5	0	2.02	3.89	2.12	3.45	2.79	2.07	1.81	3.77	2.95	3.41	2.62	2.39	3.57	4.47	2.99	1.44	0	1.12	1.1	0	2.28	0	0	0.83	1.19	0	0	0
PAR-SN	1.38	0.25	0	0	0.47	0	0	0.23	0.24	0.7	0.68	0.08	0.17	0	0.33	0.44	0	0.19	0.32	0.27	0.19	0	0	0.53	0	0.12	0.18	0	0	0.19	0.4	0	0.39	0.48	1.05	0	0	0.16	0.09	0	0.11	0	0.25	0	0.12	0	0.4	0	0.24
NOL7	4.98	5.09	5.06	0	0	4.88	0	0	5.6	4.68	0	0.08	4.2	0	1.55	4.09	4.37	4.48	0	0.91	0	0	0.79	1.6	0	0	0.95	0	4.87	5.93	4.47	3.38	4.64	4.59	0	0	0	0	0	3.95	3.98	4.03	4.95	4.25	4.76	2.32	0	3.64	4.84
BRMS1L	0	0	0.13	0	0	0	0	0	0	0	0	0	0	0	0	0	3.63	0	0	0	0	0	0.14	0.12	0	0	0	0.11	0	0	0	2.49	2.08	4.2	3.95	0	0	0	0	0	0	0	0	0	0	0	0	0	0
PANK2	0	1.34	0	0	0	0	0	0	0	0	0	0	0	0	0	0.21	0	0	0	0	0	0	0	0	0	0	0	0	0	0	0	0	0	0	0	0.41	0	0	0	0	0	0	0	0	0	0	0	0	0
ICAM3	0	0	0	0	0	0	0	0	0	0	0	0	0	0	0	0	0	0	0	0	0	0	0	0	0	0	0	0	0	0	0	0	0	0	0	0	0	2.37	0	0	2.54	0	0	0	0	0	0	0	3.29
TAF8	0.31	2.79	0.32	3.95	0.62	0.34	0.41	3.72	0.6	1.02	0.24	0.04	0.7	0.24	3.56	2.83	0.44	0.58	0.3	0.59	0.37	0.48	3.38	0.4	0.36	0.69	3.7	0.42	0.37	0.68	0.4	0.5	0.23	1.8	1.4	0.59	1.07	0.12	0.04	0.19	0.62	1.27	0.07	0.39	0.16	0.06	0.49	0.31	0
RNF139	3.33	2.92	0	0	0	0	0	0	0	0	0	0	0	3.6	0	0	0	0	6.09	0	0	0	0	0	0.25	0	0	0	0	0	0	0	0	2.54	0	0	0	3.79	0	0	0	0	0	0	0	0	0	0	0
ZNF594	0	0	0.07	0	0.04	0	0	0	0.02	0	0	0	0	0	0	0	0	0.07	0	0	0	0.13	0	0.08	0	0.06	0	0	0.08	0	0.06	3.77	0	0	0.09	0	0.05	0	0	0	0	0	0	0	0	0	0	0	0
ADAM8	0	0	3.91	0	0	0	0	0	0	0	0	0	0	0	0	0	0	0	0	0	0	0	0	0	0	0	0	0	0	0	0	0	0	0	0	0	0	0	0	0	0	0	0	0.22	0	0	0	0	0
SFTPC	0	0	0	0	0	0	0	0	0	0	0	0	0	0	0	0	0	0	0	0	0	0	0	0	0	0	0	0	0	0	0	0	0	0	0	0	0	0	0	0	0	0	0	0	0	0	0	0	0
MAN2B2	0	1.16	0	0	0	0.05	0	0	0	0	0	0	0	0	0	0	0	0	0	0	0	0	0	0	1.72	0	0	1.27	0	0	0	0	0	0	0	0	0	0	0	0	1.86	0	0	0	0	0	1.45	2.82	0
RGS12	0.08	0	2.53	0	0.07	0	0	0.07	0.03	0.1	0	0	0.01	0	0.04	0.12	2.65	0	0	0	0	4.94	0.04	0	0	0	0	0.02	0	0	2.39	0	0	0.05	0	0.13	0	0.05	0	0	2.21	0	0	3.29	0	3.11	0	0	0.04
EIF1AY	0	0	0	0	0	0	0	5.52	0	0	0	3.11	0	0	0	0	0	0	0	0	0	0	0	0	0	0	5.5	0	0	0	0	0	0	0	0	0	0	0	0	3.07	1.78	0	0	3.99	1.18	4.65	0	0	0
LRRIQ1	0	0	0	0	0	0	0	0	0	0	0	0	0	0	0.04	0	0	0	0	0	0	0	0	0	0	0	0	0	0	0	0	0	0	0	0	0	0	0	0	0	0	0	0	0	0	0	0	0	0
GPR150	0	0	0	0	0	0	0	0	0	0	0	0	0	0	0	0	0	0	0	0	0	0	0	0	0	0	0	0	0	0	0	0	0	0	0	0	0	0	0	0	0	0	0	0	0	0	0	0	0
PRRG3	0	0	0	0	0	0	0	0	0	0	0	0	0	0	0	0	0	0	0	0	0	0	0	0	0	0	0	0	0	0	0	0	0	0	0	0	0	0	0	0	0	0	0	0	0	0	0	0	0
SAA4	0	0	0	0	0	0	0	0	0	0	0	0	4.15	0	0	0	0	0	0	0	0	0	0	0	0	0	0	0	0	0	0	0	0	0	0	0	0	0	0	0	0	0	0	0	0	0	0	0	0
RPL23P8	0	0	0	0	0	0	0	0	0	0	0	0	0	0	0	0	0	0	0	0	0	0	0	0	0	0	0	0	0	0	0	0	0	0	0	0	0	0	0	0	0	0	0	0	0	0	0	0	0
RAPGEF5	0	0	0	0	0	0	0	0	0	0.06	0	0.02	0	0	0	0	0	0	0	0	0	0	0	1.86	0	0	0	0.52	2.43	0	0	0	0	0.05	2.41	0	0	0	0	0	0	0	0	0	0	0	0.07	0	0
CHP1	4.73	3.34	2.36	0.53	5.59	6.41	6.25	5.03	5.86	3.34	5.36	5.5	5.22	6.4	1.92	3.19	4.12	5.03	1.57	4.43	4.68	4.65	4.45	4.74	5.76	0.99	5.87	5.75	6.11	5.49	5.03	5.46	6.38	6.6	5.08	4.43	5.29	5.5	2.78	4.68	4.3	3.81	3.55	4.54	5.87	4.52	2.68	3.39	3.61
ZCCHC2	0	0	0	0	0	0	0	0	0	0	0	0	0	0	0	0	0	0	0	0	0	0	0	0	0	0	0	0	0	0	0	0	0	0	0	0	0	0	0	0	0	0	0	0	0	0	0.04	0	0
MGC39372	0	0	0	0	0	0	0	0	0	0	0	0	0	0	0	0	0	0	0	0	0	0	0	0	0	0	0	0	0	0	0	0	0	0	0	0	0	0	3.78	0	0	0	0	0	0	0	0	0	0
MIR570	0	0	0	0	0	0	0	0	0	0	0	0	0	0	0	0	0	0	0	0	0	0	0	0	0	0	0	0	0	0	0	0	0	0	0	0	0	0	0	0	0	0	0	0	0	0	0	0	0
DDX11-AS1	0	0	0	0	0	0	0	0	0	0	0	0	0	0	0	0	0	0	0	0	0	0	0	0	0	0	0	0	0	0	0	0	0	0	0	0	0	0	0	0	0	0	0	0	0	0	0	0	0
ACAP2	2.58	1.3	0.25	0	0.02	0	0	0	0.04	0.02	0.05	0.01	2.74	0	2.45	0.09	0.06	3.56	4.77	4.06	0	0	0.05	0.04	3.53	3.47	0	0.21	1.25	0.55	3.49	0	3.16	2.08	3.37	2	0	0.04	0	0	0	0	0	1.45	0	0	0	1.19	0
PPP4R2	0.21	0	0	0	0	0	0	0	0	0	0	0	0	0	0	1.13	0.68	0	4.95	4.35	0	0	0	2.92	1.9	0	5.17	0	0	0	0	2.82	0	0	5.09	0	0	0	0	0	1.27	0	0	0.58	0	2.49	0	0	3.27
CDCA2	0	0	0	0	0	0	0	0	0	0	0	0	0	0	0	0	0	0	0	0	0	0	0	0	0	0	0	0	0	0	0	0	0	0	0	0	0	0	0	0	0	0	0	0	0	0	0	0	0
SLC9A7P1	0	0	0	0	0	0	0	0	0	0	0	0	0	0	0	0.13	0	0	0	0	0	0	0	0.09	0	0	0	0.08	0	0	0	0	0.22	0	0	0	0	0	0	0	0	0	0	0	0	0	0	0	0
PTGFRN	0	0	1.79	0	3.23	0	0	3.36	0	0	0	0.62	0	0	0	3.25	0	0	0	0	0	0	0	1.74	0	0	0	0.25	0	2.59	1.44	3.39	0	3.1	3.8	2.24	4.38	0.48	0	3.2	0	0	0	2.83	0	2.46	0	0	0
C1orf194	0	0	0	0	0	0	0	0	0	0	0	0	0	0	0	0	0	0	0	0	0	0	0	0	0	0	0	0	0	0	0	0	0	0	0	0	0	0	0	0	0	0	0	0	0	0	0	0	0
SIGLEC5	0	0	0	0	0	0	0	0	0	0	0	0	0	0	0	0	0	0	0	0	0	0	0	0	0	0	0	0	0	0	0	0	0	0	0	0	0	0	0	0	0	0	0	0	0	0	0	0	0
GUCD1	2.03	2.72	0	0	2.34	0	0	0	0	0	0	0	0.02	0	0.11	0.06	3.93	1.42	0	0	0	0	2.23	2.36	0	2.02	0	2.87	0	0	0	0	0	0.08	0	0	0	3.82	0	3.35	3.74	2.86	0.03	0	0	0	0	0	0
OACYLP	0	0	0	0	0	0	0	0	0	0	0	0	0	0	0	0	0	0	0	0	0	0	0	0	0	0	0	0	0	0	0	0	0	0	0	0	0	0	0	0	0	0	0	0	0	0	0	0	0
CSNK1G2-AS1	0	0	0	0	0	0	0	0	0	0	0	0	0	0	0	0	0	0	0	0	0	0	0	0	0	0	0	0	0	0	0	0	0	0.25	0	0	0	0	0	0	0	0	0	0	0	0	0	0	0
LRRN4CL	1.23	0.63	0.46	0	0.53	0.16	0	0.65	0.16	0.67	0.13	0.07	0.11	0.65	0.6	0.6	0.22	0.44	0	0	0.72	0.42	0	0.45	0.34	0.57	0.67	0.2	0.49	0	0.12	0.62	0.88	0.64	0.39	0	0.26	0.09	0	0.16	0.15	0	0	0.12	0	0	0.1	0.15	0.16
NMUR2	0	0	0	0	0	0	0	0	0	0	0	0	0	0	0	0	0	0	0	0	0	0	0	0	0	0	0	0	0	0	0	0	0	0	0	0	0	0	0	0	0	0	0	0	0	0	0	0	0
KIAA1586	1.38	3.03	0.12	0	0	0	0	0	0	0.37	0	0	0	0	1.32	0	0.48	0	0	0	0	0	0	0	0	0	0	0	0	0	0	2.82	0	0	0	0	0	0	0	0	0	0	0	0	0	0	0	0	0
DAGLA	0	0	0	0	0	0	0	0	0	0	0	0	0	0	0	0	0	0	0	0	0	0	0	0	0	0	0	0	0	0	0	0	0	0	0	0	0.04	0	0	0	1.42	0	0	0	0	0	0	0	0
MGC27382	0	0	0	0	0	0	0	0	0	0	0	0	0	0	0	0	0	0	0	0	0	0	0	0	0	0	0	0	0	0	0	0	0	0	0	0	0	0	0	0	0	0	0	0	0	0	0	0	0
CHCHD6	4.56	5.34	0	0	0	0	0	0	0	0	0	0	0	0	0	0	5.82	0	0	0	0	0	4.05	3.78	0	0	0	0.74	1.78	0	2.22	0	0	0	0	0	0	0	0	0	4.71	0	3.39	0	0	0	0	0	0
SLC2A4RG	0	0	0	0	0	0	0	0	0	0	0	0	0	0	0	0	2.63	1.63	0	1.81	0	0	0	0.47	0	0	0	0	1.16	0.73	0	0	0	0	0	1.92	0	0	0	0	0	0	0	0	0	0	0.4	0	0
FBXL3	0	1.67	0	0	0	0	0	0	0	0	0	0	0	0	0	0	0	2.44	0	0	5	0	0	0	0	0	0	0	0	3.05	0	0	0	0	3.3	0	0	0	0	0	0	0	0	0	0	0	0	0	0
CA5B	0.2	0.49	0.29	0.12	0.55	0.17	0.16	0.58	0.32	4.27	0.19	0.04	0.12	0.06	0.81	0.85	0.23	0.66	0.51	0.22	0.19	0.34	0.19	0.5	0.35	0.27	0.4	0.43	0.39	0.19	0.25	0.43	0.44	0.73	4.07	0.07	0.25	0.13	0.05	0	1.99	0	0.02	1.41	0.13	0.14	0.06	0.1	0
MPHOSPH9	3	2.72	2.99	0	4.81	0	0	0	0	0	0	0	0	0	0	0	0	0	0	0	0	0	0	0	0	0	0	1.51	0	0	0	0	0	0	0	0	0	0	0	3.63	0	0	0	0	0	0	0	0	0
HCN4	0	0	0	0	0	0	0	0	0	0	0	0	0	0	0	0	0	0	0	0	0	0	0	0	0	0	0	0	0	0	0	0	0	0	0	0	0	0	0	0	0	0	0	0	0	0	0	0	0
CEACAM19	0	0	0	0	0	0	0	0	0	0	0	0	0	0	0	0	0	0	0	0	0	0	0	0	0	3.58	0	0	0	2.73	0	0	3.64	3.28	0	0	0	0	0	0	0	0	0	0	2.56	0	0	0	0
SH2D4B	0	0	0	0	0	0	0	0	0	0	0	0	0	0	0	0	0	0	0	0	0	0	0	0	0	0	0	0	0	0	0	0	0	0	0	0	0	0	0	0	0	0	0	0	0	0	0	0	0
TGM4	0	0	0	0	0	0	0	0	0	0	0	0	0	0	0	0	0	0	0	0	0	0	0	0	0	0	0	0	0	0	0	0	0	0	0	0	0	0	0	0	0	0	0	0	0	0	0	0	0
TBC1D15	0.16	0.23	2.68	0.28	0.22	0	0.05	0.19	0.14	0.19	0	0	0	4.71	0.31	3.07	0.05	0.25	0.33	0.08	0.11	0.11	2.92	0.55	0	0.13	0.11	0.12	0.07	0.13	0.22	2.9	0.21	2.65	0.16	3.37	0	0.24	2.05	0.71	3	0	0	1.77	0	0.04	0	0.07	0.06
LYPD2	0	0	0	0	0	0	0	0	0	0	0	0	0	0	0	0	0	0	0	0	0	0	0	0	0	0	0	0	0	0	0	0	0	0	0	0	0	0	0	0	0	0	0	0	0	0	0	0	0
FAM168A	0	0.46	0	0	1.12	0	0	0	0	0	0	0	0	0	0	0	0	0	0	0	0	0	0	0.32	0	0	0	0	0	0	0	0	0	0	0	0	0	0	0	0	0.41	0	0	0	0	0	0	0	0
ZNF830	3.72	0	2.69	0	4.79	0	0	0	0	0	0	0	0	0	0	0	0	0	0	4.39	0	2.44	0	1.66	0	4.63	0	0	0	0	3.66	0	0	0	4.76	0	0	0	0	3.72	0	0	0	0	0	2.09	0	0	0
MRPS21	2.37	3.18	5.19	0	3.74	0	6.48	4.82	0	0	5.31	3.39	4.17	0	0	0	5.89	5.72	0	0	0	0	4.54	5.43	4.6	3.32	0	5.86	6.57	1.73	4.59	5.94	7.08	5.82	4.52	5.88	5.1	5.34	4.45	4.4	3.72	3.05	3.83	0	0	3.45	0	0	2.08
NONO	3.99	4.07	3.99	5.19	3.49	3.55	0.09	4.18	4.84	4.59	0.68	1.76	4.6	0	0.09	3.59	5.76	5.58	0	4.7	3.01	0	5.05	4.51	4.16	4.43	0	5.63	2.33	5.47	4.73	5.96	3.11	6.41	5.11	5.55	5.49	4.78	0	2.86	0	3.55	1.68	3.02	4.72	1.52	3.05	3.76	0
CLEC5A	0	0	0	0	0	0	0	0	0	0	0	0	0	0	0	0	0	0	0	0	0	0	0	0	0	0	0	0	0	0	0	0	0	0	0	0	0	0	0	0	0	0	0	0	0	0	0	0	0
ITCH	0	1.71	1.54	0	3.56	0	0	0	0	0	0.76	0.95	0	0	0.03	4.35	0	2.67	0	1.83	0	0	0	0	2.16	2.68	0	0	0	2.71	0	1.53	1.58	0	0	1.64	0	0	0	3.62	1.65	0	0	0	0	0	0	0	0
MGAT3	0	0	0	0	0	0	0	0	0	0	0	0	0	0	0	0	0	0	0	0	0	0	0	0	0	0	0	0	0	0	0	0	0	0	0	0	0	0	0	0	0	0	0	0	0	0	0	0	0
MBP	0	0	0	4.09	0	0	0	0	0	0	0	0	0	0	0	0	0	0	0	0	0	0	0	2.33	0	3.01	0	3.11	0	0	0	0	0	0	3.33	0	0	0	0	0	0	0	0	0	0	0	0	0	0
GTF2H2C	0	0	0.21	0.15	0.91	0.16	0.2	0.11	0	0.04	0.16	0.07	0.04	0	0	0.31	0.3	0.21	0.28	0.29	0	0.35	0.09	0.42	0	0	0	0.49	0	0.34	0.83	0.77	0	1.79	0.32	0	0	0	0.19	0	0.19	0	0	0	0	0	0	0	0.1
RPP25	0	0	0	0	0	0	0	0	0	0	0	0	3.19	0	0	0	3.28	0	0	0	0	0	0	0.13	0	0	0	0	0	0	3.01	0	0	0	3.81	0	0	0	2.96	0	0	0	0	0	0	0	0	0	0
SOSTDC1	0	6.7	0	0	0	0.46	0	0	0	5.51	0	3.29	0	0	0	0	3.36	0	0	5.02	0	0	3.25	4.47	0	0	0	0	0	4.22	0	3.77	1.9	3.9	5.02	0	0	0	3.06	0	3.8	0	2.52	0	0	3.87	0	2.38	0
HRC	0	0	0	0	0	0	0	0	0	0	0	0	0	0	0	0	0	0	0	0	0	0	0	0	0	0	0	0	0	0	0	0	0	0	0	0	0	0	0	0	0	0	0	0	0	0	0	0	0
TRIM48	0	0	0	0	0	0	0	0	0	0	0	0	0	0	0	0	0	0	0	0	0	0	0	0	0	0	0	0	0	0	0	0	0	0	0	0	0	0	0	0	0	0	0	0	0	0	0	0	0
TMEM133	0	0	0	0	0	0	0	0	0	0	0	0	0	0	0	0	0	0	0	0	0	0	0	0	0	0	0	0	0	0	0	0	0	0	0	0	0	0	0	0	0	0	0	0	0	0	0	0	0
HOXC11	0	0.21	0	0	0	0	0	0	0	0	0	0	0	0	0	0	0	0	0	0	0	0	0	0	0	0	0	0	0	0	0	0	0	0	0	0	0	0	0	0	0	0	0	0	0	0	0	0	0
DOK5	0	0	0	0	0	0	0	0	0	0	0	0	0	0	0	0	0	0	0	0	0	0	0	0	0	0	0	0	0	0	0	0	0	0	0	0	0	0	0	0	0	0	0	0	0	0	0	0	0
HELZ	0.78	1.87	1.59	0	0.03	0	0.64	0.02	0.03	0.02	0	0	1.62	0	0.07	0.01	3.3	0.02	0	2.99	0	1.58	1.85	0.06	0.33	3.25	0	0.52	0.82	0.1	1.43	0.06	0.11	1.4	0.64	0.03	0	0	0	2.14	0.03	1.48	0	0.72	0	0	0.23	0.35	0
ADRB3	0	0	0	0	0	0	0	0	0	0	0	0	0	0	0	0	0	0	0	0	0	0	0	0	0	0	0	0	0	0	0	0	0	0	0	0	0	0	0	0	0	0	0	0	0.08	0	0	0	0
PTRH2	4.21	0	0	0	0	0	0	0	0	0	0	0	0	0	0	5.94	0	0	0	0	6.06	4.5	3.75	4.91	0	0	0	0	5.7	3.49	4.79	0	0	0	4.33	0	0	0	0	0	3.17	0	0	0	0	0	0	0	0
MPEG1	0	0	0	0	0	0	0	0.04	0.04	0	0	0	0.01	0	0	0	0	0	0	0	0	0	0	0	0	0	0	0	0	0	0	0	0	0	0	0	0	0	0	0	0	0	0	0	0	0	0	0	0
DMD	0	2.79	0	0	0	4.39	0	0	0	0	0	0	2.97	0	0.93	0	0	0	0	0	0	5.89	0	0	0	0	5.88	0	0	0	0	0	0	0	0	0	0	0	0	0	0	2.16	0	0	0	3.01	0	0	5.06
NDUFA12	7.04	4.51	4.74	0	0	0	0	6.48	0	6.4	0	0	4.9	7.21	0	6.23	4.64	5.54	0	6.09	0	0	5.96	3.93	6.88	5.41	0	5.41	6.43	7.17	5.2	5.53	5.27	6.73	6.82	5.14	6.19	0	0	5.34	5.39	0	0	4.37	4.86	0	0	2.95	0
STAMBPL1	0	0	0	0	0	0	0	0	0	0	0	0	0	0	0	0	0	0	0	0	0	0	0	0	0	0	0	0	0	0	0	0	0	1.59	0	0	0	0	0	0	0	0	0	0	0	0	0	0	0
ADCY2	0	0	0.1	0	0	0	0	0.04	0.01	0	0	0.01	0	0	0	0	0	0	0	0.07	0	0	0	0	0	0	0	0	0	0.05	0	0.07	0	0	0	0	0.04	0	0	0	0	0	0	0	0	0	0	0	0
SEC24B-AS1	0	0.39	0	0	0.43	0.21	0	0	0	0.45	0	0	0.22	0	0	0.13	0	0	0	0.84	0	0.26	0.22	0	0	0	0	0.34	4.23	0	0	0	0	0.63	0.65	0	0	0	0	0	0	0.19	0	0.28	0.24	0	0.28	0	0
KLHL20	0	0	0.19	0	0	0	0	0	0	0	0	0	0	0	0	0	4.15	2.47	0.32	0	0	0	0	0	0	2.07	0	1.31	0	3.36	0	0	0	3.73	0	0	1.35	0	0	0	0	0	0	0	0	0	0	0	0
SRM	0	1.39	4.02	0	0	0	0	0	0	0	0	0	0	0	1.46	0	0	0	0	0	0	0	0	0	0	0	0	0	0	0.27	0	0	2.6	0	0	0	0	0	0	0	0	0	0	0	0	0	0	0	0
OTC	0	0	0	0	0	0	0	0	0	0	0	0	0	0	0	0	0	0	0	0	0	0	0	0	0	0	0	0	0	0	0	0	0	0	0	0	0	0	0	0	0	0	0	0	0	0	0	0	0
ANKRD33B	1.81	0	1.34	0	0	0	0	0	0	0	0	0	0	0	0	0	0	0	0	0	0.22	0	0	0	0	0	0	0	0	0	0	0	0	0	0	0	0	0	0	3.39	0	0	0	0	0	0	0.03	0	0
TMIE	0	0	0	0	0	0	0	0	0	0	0	0	0	0	0	0	0	0	0	0	0	0	0	0	0	0	0	0	0	0	0	0	0	0	0	0	0	0	0	0	0	0	0	0	0	0	0	0	0
SNX8	0	0	0	0	0	0	0	0	0	3.93	0	0	0	0	1.26	0	0	0	0	0	0	0	0	0	0	0	0	1.44	0.16	0	0.59	0	0	0	0	0	0	0	0	0	2.03	0	0	0	0	0	0	0	0
LIPK	0	0	0	0	0	0	0	0	0	0	0	0	0	0	0	0	0	0	0	0	0	0	0	0	0	0	0	0	0	0	0	0	0	0	0	0	0	0	0	0	0	0	0	0	0	0	0	0	0
LOC100128593	0	0	0.11	0	0.04	0	0	0	0.03	0	0	0	0.02	0	0.08	0.04	0	0	0	0	0.23	0	0	0	0	0	0	0	0	0	0	0	0	0	0.16	0.05	0	0	0	0	0	0	0	0	0	0	0	0	0
CHURC1	0	0	0.09	0	0.12	0	0	0	0	3.5	0	1.86	0	0	0	3.08	1.5	0	0	2	0	0	3.68	1.26	4.29	3.42	0	3.73	3.83	0	3.1	3.11	3.2	1.98	3.2	0.1	2.27	1.84	0	2.47	1.74	0	0	0	0	0	0	1.11	0
ANKRD20A4	0	0	0	0	0	0	0	0	0	0	0	0	0	0	0	1.31	0	0	0	0	0	3.24	0	0.26	0	0	0	0	0	0	0.11	0.19	0.47	0	0	0	0	0	0	0	0	0	0	0	0	0	0	0	0
KLC2	0	0	0	0	0	0	0	0	0	0	0	0	0	0	0	0	3.73	0	0	0	5.59	0	0	3.57	0	0	0.12	0	0.58	0	0	0	0	0	0	0	0	0	0	0	0	0	0	0	0	0	0	0	0
HDAC1	5.25	4.98	3.68	0	5.03	0	0	6.09	5.61	3.26	0	0	4.6	0	0.29	6.46	4.3	2.79	5.99	5.64	0	5.78	4.5	5.1	2.48	0	1.47	5.09	4.39	5.55	0	4.13	0	2.2	5.09	3.98	6.62	4.34	3.88	5	3.16	0	3.79	1.81	0	4.89	0.43	0	0
ELMOD3	0	0	0	0	0	0	0	0	0	4.81	0	0	0	0	0	0	0	0.78	0	0	0	0	0	3.5	0	0	0	0	0	0	1.23	0	4.26	0	0.16	0	0	0	0	0	4.24	0	0	0	1.53	0	0	0	0
LOC100507537	0	0	0	0	0	0	0	0	0	0	0	0	0	0	0	0	0	0	0	0	0	0	0	0	0	0	0	0	0	0	0	0	0	0	0	0.49	0	0	0	0	0	0	0	0	0	0	0	0	0
FNDC3B	0.53	3.36	1.3	2.53	0.07	0	0	0	0	0	2.02	2	0	0	3.76	4.2	0	0	0	0	2.98	3.46	3.17	2.84	0	0	4.51	0.32	0	2.84	2.68	0	0	0	0	0	0	1.19	0	0.42	1.98	0	1.69	0.07	4.08	3.05	0	2.55	0
MTCP1	0	0	0	0	0	0	0	0	0	0	0	0	0	0	0	0	0	0	0	0	0	0	0	0	0	0	0	0	0	0	0	0	0	0	0	0.68	0	0	0	0	0	0	0	0	0	0	0	0	0
VMA21	3.86	2.63	1.9	0.15	0.24	0.16	0.05	4.6	0.02	0.17	0.09	0.08	1.48	0.07	0.24	0.21	0.17	0.14	0	0.18	0.15	0.09	0.04	2.04	0	0.04	0.29	0.99	1.21	0.73	0.24	0	0.44	2.89	0.29	0	0.05	0.16	0	0.09	0	0	0	0.02	0.04	0	0.06	1.78	0
WFDC10B	0	0	0	0	0	0	0	0	0	0	0	0	0	0	0	0	0	0	0	0	0	0	0	0	0	0	0	0	0	0	0	0	0	0	0	0	0	0	0	0	0	0	0	0	0	0	0	0	0
JAKMIP3	0	0	0	0	0	0	0	0	0	0	0	0	0	0	0.29	0	0.61	0.05	0	0	0	0	0.19	0.05	0	0	0	0	0	0	0	0	0	0	0	0	0	0	0	0	0	0.74	0	0	0	0	0	0	0
PCDHGB3	0	0	0	0	0	0	0	0	0	0	0	0	0	0	0	0	0	0	0	0	0	0	0	0	0	0	0	0	0	0	0	0	0	0	0	0	0	0	0	0	0	0	0	0	0	0	0	0	0
SUZ12P1	0	0	0	0	0	0	0	0	0	0	0	0.97	0	0	0.57	0	0	0	3.88	0	0	0	0	1.65	1.04	1.73	0	2.79	2.23	0	0.45	0	0.9	0	0	0	0	0	0	0	0	0	0	0	0	0	0	0	1.78
CAV2	0	0.29	0	0	0.26	0.08	4.89	0.21	0.1	4.27	0.11	0.02	0.07	0.11	0.33	0.11	0.01	0.32	0	2.9	0	4.06	1.8	0.36	0	0	0	0.09	0	0	2.1	0	2.29	2.79	0	3.49	0.09	0	0	3.25	0	0	0	3.52	0	0	0	0	0
ATRNL1	0	0	0	0	0	0	0	0	0	0	0	0	0	0	0	0	0	0	0	0	0	0	0	0	0	0	0	0	0	0	0	0	0	0	0	0	0	0	0	0	0	0	0	0	0	0	0	0	0
SUN3	0	0	0	0	0	0	0	0	0	0	0	0	0	0	0	0	0	0	0	0	0	0	0	0	0	0	0	0	0	0	0	0	0	0	0	0	0	0	0	0	0	0	0	0	0	0	0	0	0
MED26	0	0	0	0	0	0	0	0	0	0	0	0	0	0	0	0	0	0	0	0	0	0	0	0	0	0	0	0	0	0	0	0	0	0	0	0	0	0	0	0	0	0	0	0	0	0	0	0	0
LOC387723	0	0.44	0.21	0	0.04	0.24	0.18	0.18	0	0.15	0	0	3.09	0.12	0.23	0.21	0.34	0.13	0	0	0	0.23	0	0.11	0.54	0.32	0	0.11	0	0	0	0	0	0	0.16	0.27	0	0.1	0.06	0.29	0.13	0.11	0.03	0	0	0	0	0	0.16
DUS1L	1.88	2.46	0	0	0	0	0	0	0	0	0	0	0	0	0	0	0	2.13	0	0	0	0	0.1	0	0	0	0	0	2.56	0	0	1.37	0	2.05	0	0.2	0	1.72	0	0	1.42	0	1.41	0	0	0	0	0	0
NEK9	0	0	0	0	2.29	3.23	0	0	0	0	0	1.69	0	0	0	0	4.78	0.83	1.93	0.49	0	3.97	1.47	3.89	0	4.09	0	0	3.55	0	2.07	2.18	0	1.55	0	2.37	0.37	0.5	0	2.55	0.14	0	0	0	0	0	0	0	0
KDM2B	0	0	1.63	0	0	0	0	0	0	0	0	0	0	1.19	4.3	0.06	0	0	0	1.41	0	0	0	0	0	1.13	0	1.57	0	0	0	1.76	0.6	1.29	0	0	0	0	0	0	0	0	0	2.76	0	0	0	0	0
CHRM3	3.36	4.51	4.38	0	2.49	0.63	0	2.54	0	2.31	0	0.28	0.38	0	4.19	6.98	4.49	4.39	4.26	4.53	1.18	0.19	4.17	4.22	3.97	5.73	2.25	4.49	4.23	4.78	4.01	4.74	4.71	4.3	5.88	4.8	3.55	1	0.33	2.74	2.47	0.77	0	2.91	0.36	0.68	0.47	0.23	0.96
WARS2	3.83	0	0.82	0	3.77	0	0	0	0	0	0	0	0	0	0	0	0	0	0	0	0	0	4.1	0.2	0	0	0	4.58	1.94	0	2.97	0	0	0	0	0	0	0	0	2.4	0	0	0	0	0	0	0	0	0
USP50	0	0	0	0	0	0	0	0	0	0	0	0	0	0	0	0	0	0	0	0	0	0	0	0	0	0	0	0	0	0	0	0	0	0	0	0	0	0	0	0	0	0	0	0	0	0	0	0	0
NEURL1B	0	0	0	0	0	0	0	0	0	0	0	0	0	0	0	0	0	0	0	0	0	0	0	0	0	0	0	0	0	0	0	0	0	0	0	0	0	0	0	0	0	0	0	0	0	0	0	0	0
RIMKLA	0	0	0	0	0.01	0	0	0	0	0.05	0	0	0	0	0.08	0.06	0.02	0	0	0	0	0.02	0.02	0	0	0	0	0	0.04	0.06	0	0	0	0	2.82	0	0.01	0	0	0.06	0	0	0	0	0.02	0	0	0	0
ASF1A	2.75	3.41	3.61	0	0	0	0	0	0	0	0	0	0.03	0.98	0	0	2.94	4.95	5.83	0	0	0	3.98	3.31	5.5	2.37	0	0	3.17	4.92	3.61	3.64	0	0.45	4.16	4.94	3.27	2.49	0	0	0	2.4	0	0	0	0	0	0	0
TOMM40	1.74	0	1.02	0	1.27	0	0	0	0	0	0	0	0	0	0	0	3.97	5.01	0	0	0	0	0	0.18	2.76	4.29	0	0	0.42	2.45	0	2.61	0	0.51	0	1	0	1.07	0	0	0	0	0	0	0	0	2.85	0	0
MBNL1-AS1	0	0.13	0	0	0.11	0	0	0	0	0	0	0	0	0	0	0	0.03	0	0	0	0	0	0	0	0	0	0	0	0	0	0	0	0	0	0	0.06	0	0	0	0	0.84	0	0	0	0	0	0	0	0
TUBGCP5	4.3	3.19	0.17	0	0.06	0	0	0.01	0	0	0	0.02	0	0	0	0	0	4.69	0	0.12	0	0.08	1.54	0	0	0	0	0.08	0	0	3.48	0	0	0	0	0	0	0	0	0	0	0	0	0	0	0	3.18	0	0
IGSF6	0	0	0	0	0	0	0	0	0	0	0	0	0	0	0	0	0	0	0	0	0	0	0	0	0	0	0	0	0	0	0	0	0	0	0	0	0	0	0	0	0	0	0	0	0	0	0	0	0
TPPP	0	0	0	0	0	0	0	0	0	0	0	0	0	0	0	0	0	0	0	0	0	0	0	0	0	0	0	0	0	0	0	0.44	0	0	0	0	0	0	0	0	0	0	0	0	0	0	0	0	0
RGPD3	0	0	0	0	0	0	0.49	0.63	0.24	0	0	0	0	0.36	0.98	0	0	0.04	0	0.12	0.1	0	0.05	0	0	0.03	0.4	0.36	0	0	0	0	0	0	0.15	0.24	0.4	0	0	0.45	0	0	0	0	0	0	0	0	0
GSTM5	0	0	0	0	0	0	0	0	0	0	0	0	0	0	0	0	0	0	0	0	0	0	0	0	0	0	0	0	0	0	0	0	0	0	0	4.19	0	0	0	0	0	0	0	0	0	0	0	0	0
BTD	0	0	0	0	0	2.14	0	0	0	0	0	0	0.58	0	0	0	0	0	0	0	0	0	0	0	0	0	0	0	0	0	0	0	0	0	0	0	0	0	0	0	3.1	0	0	0	0	3.4	0	0	0
SNRPB2	1.04	3.46	0	0	0	0	5.04	0	6.2	3.3	2.57	0.61	0	0	0	0	1.35	0	0	0	0	0	1.7	1.59	0.47	0	0	3.42	4.79	0	1.48	1.26	2.32	3.11	4.82	0	0	0	0	2.49	1.77	0.65	0	0	1.32	0	0	0	2.57
PDCD1LG2	0	0	0	0	0	0	0	0	0	0	0	0	0	0	0	0	0	0	0	0	0	0	0	0	0	0	0	0	0	0	0	0	0	2.63	0	0	0	0	0	0	0	0	0	0	0	0	0	0	0
MBOAT7	0	0	0	0	0	0	0	0	0	0	0	0	0	0	0	4.67	2.15	0	0	0	0	4.89	0.08	0	3.72	0	0	0	0	0	0	0	0	0	0	0	0	0	3.39	0	0	0	0	0	0	0	0	0	0
ERICH1	0	0	1.8	0	3.11	0	0	0	0	3.04	0	0	0	0	0	0.07	0	4.9	0	1.22	0	0	0	1.89	0	0	0	0	0.21	0	1.67	2.54	2.74	0	0	0	0	1.82	1.84	0.61	0	0	2.75	0	0	0	0	0	0
HOXA11	0	0	0.13	0	0	0	0	0	0	0	0	0	0	0	0	0	0	0	0	0	0	0	0	0	0	0	0	0	0	0	0	0	0	0	0	0	0	0	0	0	0	0	0	0	0	0	0	0	0
SLC25A51	0	0.34	0.16	0.15	0.35	0.15	0.15	0.91	0.1	0.22	0.1	0.03	0.06	0	0.37	0.36	0.18	0.18	0	1.31	0	0.28	0.1	0.19	0	0.13	0.26	4.72	0.11	0.3	0.44	2.93	0.28	0.25	0	0.3	0.07	0.29	0.04	0.17	0.12	0.12	0.01	0.12	0	0.06	0.17	0.09	0.06
RAB28	0	0	0	0	0	0	0	0.35	0	0	0	0	0	0	0	0	0	4.94	0	3.61	0	0	3.09	0	0	0	0	0	0	2.88	0	0	0.73	3.02	0	0	0	0	3.56	0	0	2.88	0	0	0	0	3.16	0	0
MKX	0	0	0	0	0	0	0	0	0	0	0	0	0	0	0	0	0	0	0	0	0	0	0	0	0	0	0	0	0	0	0	0	0.2	0	0	0	0	0	0	0	0	0	0	0	0	0	0	0	0
HAUS7	3.43	0	0	0	0	0	0	0	0	0	0	0	0	0	0	0	0	0	0	0	0	0	0	0	0	0	0	0	0	4.89	0	0	0	0	0	0	0	0	0	0	0	0	0	0	0	0	0	0	0
PKP3	4.31	3.59	3.51	0	0	0	0	0	0	0.2	0	0	0	0	0	0	0	3.47	6.88	0	0	0	3.65	4.58	5.25	0	0	3.06	5.66	0	0	2.64	0	0.58	0	4.03	0	0	0	4.52	3.23	2.98	0	4.37	0	0	3.68	0	0
SH3GL2	0	0	0	0	0	0	0	0	0	0	0	0	0	0	0	0	0	0	0	0	0	0	0	0	0	0	0	0	0	0	0	0	0	0	0	0	0	0	0	0	0	0	0	0	0	0	0	0	0
RPN2	5.14	6.28	5.54	7.43	4.72	4.98	0	0	0	6.02	0	5.35	6.16	5.84	6.77	4.81	1.93	6.87	3.49	6.07	0	7.92	5.9	4.65	5.78	0.42	0	4.72	0	6.89	7.04	5.74	4.44	5.92	6.59	6.95	0	6.23	3.76	4.44	6.53	4.59	6	5.06	3.4	6.26	4.05	6.32	0
CTSO	0	0	0	0	0	4.35	0	0	0	3.17	0	0	0	0	0	0	0	0	0	0	0	0	0	0	0	0	0	0	0	0	0	0	0	0	0	0	0	3.41	0	3.2	0	0	0	0	0	2.93	0	0	0
SFMBT1	0	0	0	0	0	0	0	0	0	0	0	0	0	0	0	0	0	4.57	0	0	0	0	0	2.14	0	0	0	3.96	0	0	1.47	0	0	1.39	0	0	0	0	0	0	0	0	0	0	0	0	0	0	0
LOC401109	1.91	0	0	0	0	0	0	3.73	0	0	0	0	0	0	0	0	0	0	1.32	0	0	0	0.82	1.72	2.81	0	0	5.2	0	2.58	0	0	1.16	0	0.23	0	0	0	0	0	0	0	0	0	0	0	0	0	0
HSF5	0	0	0	0	0	0	0	0	0	0	0	0	0	0	0	0	0	0	0	0	0	0	0	0	0	0	0	0	0	0	0	0	0	0	0	0	0	0	0	0	0	0	0	0	0	0	0	0	0
TTC9B	0.67	0	0	0	0	0	0	1.86	0	0	0	0	0	0	0	0	0	0	0	0	0	0	0	0	0	0	0	0	0	0	0	0	0	0	0	0	0.34	0	0	0	0	0	0	0	0	0	0	0	0
UPF2	0	0	0	0	0	0.69	2.07	0.95	0	0	0	0	0	0	1.45	4.27	0.2	0	0.11	0	1.09	4.58	0.9	0.87	0	0.35	0.78	0.15	0	0	0.7	0.5	0.61	0.06	0	0.63	0	3.15	0.03	0.59	0	0	0.14	1.46	0	0	0.14	0	0
SORBS3	0	1.18	0	0	2.38	0	0	0	0	0	0	0.03	0	0	0	0	0	3.5	0	2.8	3.97	4.05	0	0	0	0	5.16	0	0	0	0	1.29	2.01	1.03	0	0.19	0	0	0	2.35	1.71	0	1.46	0.08	0.73	2.4	0	1.6	0
CD101	0	0	0	0	0	0	0	0	0	0	0	0	0	0	0	0	0	0	0	0	0	0	0	0	0	0	0	0	0	0.2	0	0	0	0	0	0	0	0	0	0	0	0	0	0	0	0	0	0	0
C4BPA	0	0	0	0	0	0	0	0	0	0	0	0	0	0	0	0	0	0	0	0	0.52	0	0	0	0	0	0	0	0	0	0	0	0	0	0	0	0	0	0	0	0	0	0	0	0	0	0	0	0
ALB	0	0	0	0	0	0	0	0	0	0	0	0	0	0	0	0	0	0	0	0	0	0	0	0	0	0	0	0	0	0	0	0	0	0	0	0	0	0	0	0	0	0	0	0	0	0	0	0	0
JPH1	0	0	0	0	0	0	0	0	0	0	0	0	0	0	0	0	0	0	0	0	0	0	0.94	0	0	0	0	0	0	0	0	0	0	0	0	0	0.12	0	0	0	0	0	0	0	0	0	0	0	0
DOPEY1	0	0	0.04	0	4.17	0	0	0	0	0	0	0	0	0	0	0	0	0	0	0	0	0	0	0	0	0	0	0	0	0	0	0	0	1.31	0	3.07	0	0	0	1.72	0	0	0	0	0	0	0	0	0
AGBL2	0	0	0	0	0	0	0	0	0	0	0	0	0	0	0	0	0	0	0	0	0	0	0	0	0	0	0	0	0	0	0	0	0	0	0	0	0	0	0	0	0	0	0	0	0	0	0	0	0
TERF1	2.06	0.12	0.04	0.17	0.15	0.13	4.93	0.06	0.15	0.43	0	0.62	0.22	0.14	3	0.25	2.32	2.13	0	0	0.11	5.94	0.19	2.18	0	3.51	0.41	0.62	0.23	1.59	0	1.71	0	3.76	0.19	3.48	2.64	0	0	0	2.2	0	0	0	0	0	0	0	0
KIF22	0	0	0	0	0	0	0	0	0	0	0	0	0	0	0	0	0	3.83	0	4.93	0	0	0	0	0	0	0	0	0	0	0.81	0	0	3.82	4.95	0	5.72	0	3.92	0	0	0.52	0	0	0	0	0	0	0
GSE1	0	0	0	0	0.04	0	0	0	3.2	0	0	0	0	0	0	0	0.33	0	0	1.42	0	0	2.22	2.91	1.42	0	0	0.07	0	2.5	0.65	0	2.59	2.35	0	0.24	0	0	0	0.06	0	0	0.21	0	0	0	0	0.67	0
ACTBL2	0	0	0	0	0	0	0	0	6.01	0	0	0	0	0	0	0	0	0	0	0	0	0	0	0	0	0	0	0	0	0	0	0	0	0	0	0	0	0	0	0	0	0	0	0	0	0	0	0	0
NINJ1	4.33	0	0	0	6.29	0	0	0	0	0	6.73	0	4.32	0	0	0	0	0	6.08	0	5.69	0	0	0.24	0	0	7.43	0	0	0	0	3.81	5.39	0	0	4.51	0	4.24	0	0	0	0	3.1	5.86	0	0	0	0	0
SNORD32A	0	0	0	0	3.63	0	0	0	0	0	0	0	0	0	0	2.54	0	0	0	0	0	0	0	0	0	0	0	0	0	0	0	0	0	0	0	0	0	0	0	0	0	0	0	0	0	0	0	0	0
SEC61A2	2.08	0	3.49	0	0	0	0	0	0	0	0	0	0	0	0	0	0.56	0	0	0	0	0	0	0	2.03	0	2.84	0	0	1.6	0	3.96	0	3.35	0	0	0	0	0	0	0	0	0	0	0	2.02	0	0	0
ZNF703	0.38	0.37	0	0	0	0	0	0	0	0	0	0	0	0	0	0	0	0	0	0.55	0	0	0	0	0	0	0	0.46	0	0.3	0	0	0	0.4	0	0	0	0	0	0	0	0	0	0	0	0	0	0	0
UCP3	0	0	0	0	0	0	0	0	0	0	0	0	0	0	0	0	0	0	0	0	0	0	0	0	0	0	0	0	0	0	0	0	0	0	0	0	0	0	0	0	0	0	0	0	0	0	0	0	0
SFXN4	3.8	0	3.84	0	3.4	0	0	0	0	0	0	0	0	0	0	0	3.32	0	0	4.41	2.35	0	0	0	0	0	0	0	0	0	3.88	0	0	4.96	0	0	4.71	0	0	0	0	0	0	0	0	5.21	0	0	0
HIST1H1D	0	2.98	1.07	0	0	0	0	0	0	0	0	0	0	0	0	0	0	0	0	0	0	0	0	0	0	0	0	0	0	3.53	0	0	0	0	0	0	0	0	0	0	0	0	0	0	0	0	0	0	0
MYL6B	2.99	4	4.33	0	5.43	0	0	0	0	0	0	0	0.88	4.76	0	0	3.92	0	0	4.66	0	0	3.31	3.81	0	1.45	0	0.54	0	0	3	2.98	5.24	0	1.04	0	0	0	0	0.75	0.2	0	0	0	0	0	0	0	0.44
TREM1	0	0	0	0	0	0	0	0	0	0	0	0	0	0	0	0	0	0	0	0	0	0	0	0	0	0	0	0	0	0	0	0	0	0	0	0	0	0	0	0	0	0	0	0	0	0	0	0	0
LOC253039	0	0.31	0.09	0	0.14	0.06	1.82	1.92	0	0.08	0.09	0.02	0.04	1.05	0.17	1.44	0	0	0.32	0	0	0.97	0	0.22	0	0.18	0	0	1.32	0.41	0	0.32	0	0.1	0.11	0	0	0	0	0	0.05	0.27	0	0	0	0	0	0	0
OST4	5.55	5.25	3.68	0	0	6.28	0	0	0	4.67	2.2	5.05	5.29	7.29	0	4.95	6.48	4.79	5.96	6.44	6.81	0	5.72	6.39	6.03	5.22	7.05	5.42	7.45	6.1	6.81	6.2	6.83	6.76	6.13	6.13	6.38	4.88	2.44	4.36	6.47	4.95	4.88	5.42	4.8	6.86	5.33	4.15	0
LOC283922	0	0	0	0	0	0	0	0	0	1.45	0	0	0	0	0	0	0	0	0	0	0	0	1.21	0	3.02	0	0	0	0	0	0.56	0	0	1.39	1.54	0	0	0	0	0	0	0	1.55	2.33	0	0	0	0	0
VAMP7	0	0.87	0	0	0	0	5.84	0	0	0	0	0	0	0	5.63	0	0	0	5.29	0	0	0	0	5.46	0	0	0	0	0	0	3.63	0	0	3.41	0	2.87	4.63	0	0	0	0	2.9	2.98	0	1.04	0	0	0	0
BREA2	0	0	0	0	0	0	0	0	0.19	0	0	0	0	0	0	0	0	0.68	0	0.46	0	0	0	0	0	0	0	0	0	0	0	0	0	0	0.44	0	0.34	0	0	0	0	0	0	0	0	0	0	0	0
CKMT2	0	0	0	0	0	0	0	0	0	0	0	0	0	0	0	0	0	0	0	0	0	0	0	0	0	0	0	0	0	0	0	0	0	0	0	0	0	0	0	0	0	0	0	0	0	0	0	0	0
SLC13A3	0	0	0.67	0	0	0	0	0	0	0	0	0	0	0	0	0	0	0	0	0	0	0	0	0	0	0	0	0	0	0	0	0	0	0	0	0	0	0	0	0	0	0	0	0	0	0	0	0	0
HLA-C	6.61	7.7	7.36	6.21	8.1	5.52	6.36	3.9	6.75	6.55	5.68	4.11	5.35	7.79	7.38	4.58	3.88	5.62	2.54	4.47	7.03	7.51	3.71	2.61	0	0	7.94	1.26	5.29	4.08	3.78	4.12	4.09	4.88	4.55	4.98	5	3.46	0.79	5.87	6.34	4.26	3.79	6.22	1.07	7.2	3.98	4.46	4.65
BBIP1	0	0	0	0	0.05	0	0	3.18	0	0	4.27	0	0	0	0.32	0	2.38	0.32	0	0	0	0	0	0	0	0	0	0	0	0.01	0	0	0.63	0	0	0.17	0	0	0	0	0	1.45	0	0	0.1	0	0	0	0
SBDSP1	0	2.33	0	6.47	0	0.14	5.94	0	0	0	5.28	0	0	1.16	0	0	0	0.44	0	1.29	0	0	0	0	0	0.78	0	0	0	3.67	3.49	3.85	1.78	0	0.83	0.25	0	0.42	0	0	0	0	0	0	0	1.47	0	0	4.65
N4BP2L1	0	2.75	0	0	0	0	0	0	0	0	0	0	0	0	0	0	0	0	0	0	0	0	0	0	0	4.09	0	0	3.14	0	0	0	0	4.1	0	0	0	0	0	0	0	0	2.31	0	0	0	0	0	0
TIMP4	0	0	0	0	0	0	0	0	0	0	0	0	0	0	0	0	4.35	0	0	0	0	0	0	0	0	0	0	0	2.19	3.62	0	0	0	0	0	0	0	0	0	0	0	0	0	0	0	0	0	0	0
SLIT2	0	0	0	0	4.48	0	0	0	0	0	0	0	0	0	0	0	0	0	0	0	0	0	0	0	0	0	0	0	0	0	0	0	0	0	0	0	0	0	0	0	0	0	0	0	0	0	0	0	0
HAUS3	0.05	2.78	0.06	0.21	0.35	0.21	0.08	0.42	0.13	0.48	0.38	0.03	0.68	0	0.23	0.3	0.15	0.24	0.21	0.14	0.22	0.31	0.04	0.21	0	0.26	4.53	0.15	0.26	0.21	0.21	0.18	0.4	0.06	0.37	0.44	0.3	0	0.03	0.07	0.1	1.78	1.56	0.12	0.09	0.08	0.13	0.01	0.08
RSF1	1.22	0.5	0	0	0	0	0	0.02	0	3.67	0	0	0	0	0	0	0	0.3	0	1.7	0	0	1.84	0	2.11	2.23	4.95	1.19	0	0	0	1.9	0	0	2.4	1.76	3.4	0	1.51	0	1.12	0.89	2.1	0	0	0	0.53	2.16	0.04
MYLK3	0.15	0.33	0.25	0.13	0.37	0.02	0.16	0.41	0.12	0.16	0.19	0.04	0.09	0.04	0.25	0.34	0.11	0.32	0.5	0.06	0	0.27	0.05	0.13	0	0.18	0.22	0.13	0	0.06	0.22	1.92	0.28	0.3	0.1	0.26	0.06	0.1	0	0.1	0.05	0.05	0	0.09	0.09	0.03	0.06	0	0.03
MON1A	0	0	0	0	0	0	0	0	0	0	0	0	0	0	0	0	0	0	0	0	0	0	0	0	0	0	0	0	5.01	0	0	0	0	0	0	0	0	0	0	0	0	0	0	0	0	0	0	0	0
LONRF1	0	0	0	0	0	0	0	0	0	0	0	0	0	0	0	0	0	0	0	0	0	0	0	0	4.63	0	0	0	0	0	0	0	0	0	0	0	0	0	0	1.22	0	0	0	0	0	0	2.98	0	0
CCP110	0	0	0.06	0	0.02	0	0	0	0.03	0.12	0	0	0	0	0.82	0.02	0	0	0	0	0	0	0	2.69	0	0	0	0	0	0	0	0.15	0.13	0	0	2.67	0	0	0	0	0	0	0	0	0	0	0	0	0
C2orf88	1.16	0	0	0	0	0	0	0	0	0	0	0	0	0	0	0	0	0	0	0.11	0	0	0	0	0	0	0	0	0	0	0	0	0	0	0	0	0.06	0	1.63	0	0	0	0	0	0	0	0	0	0
CEP128	0	0	0	0	0	0	0	0	0	0	0	0	0	0	0	0	0	0	0	0	0	0	0	0	0	0	0	0	0	0	0	0	0	0	0	0	0	0	0	0	0	0	0	0	0	0	0	0	0
LRIT3	0	0	0	0	0	0	0	0	0	0	0	0	0	0	0	0	0	0	0	0	0	0	0	0	0	0	0	0	0	0	0	0	0	0	0	0	0	0	0	0	0	0	0	0	0	0	0	0	0
HMGXB3	0	0	0	0	0	0	0	0	0	0	1.1	0	0	0	0	3.98	0.97	0.34	0	1.16	0	0	0	2.12	0	0	0	0.32	0	3.09	2.98	0	0	0	0	0	0	0	0	0.81	0	1.92	0	0.28	0	0	0	0	0
ZSWIM3	0	0	0	0	0.15	0	0	0	0	0	0	0	0	0	0	0	0	0	0	0	0	0	0	0	0	0	0	0	0	0	0	0	0	0	0	0	0	0	0	0	0	0	0	0	0	0	0	0	0
DPPA4	0	0	0	0.09	0.04	0.13	0.09	0	0.03	0.18	0	0.06	0	0	0.08	0.04	0	0	0	0	0	0	0	0	0	0.08	0	0	0	0.12	0.23	0	0	0	0	0	0	0	0.06	0	0.2	0	0	0	0	0	0	0	0
ZNF804A	0	0	0	0	0	0	0	0	0	0	0	0	0	0	0	0	0	0	0	0	0	0	0	0	0	0	0	0	0	0	0	0	0	0	0	0	0	0	0	0	0	0	0	0	0	0	0	0	0
MDS2	0	0	0	0	0	0	0	0	0	0	0	0	0	0	0	0	0	0	0	0	0	0	0	0	0	0	0	0	0	0	0	0	0	0	0	0	0	0.18	0	0	0	0	0	0	0	0	0	0	0
WDR83	0	0	2.82	0	0	0	0	0	0	0	0	0	0	0	0	0	0	0	0	0	0	0	2.63	0	0	0	0	3.93	0	0	0.69	0	0	0	0	0	0	0	0	0	0	3.23	1.27	0	0	0	0	3.49	0
KCNMB4	0.11	0.15	0	0	0.09	0	0.05	0.04	0.02	0.12	0	0	0.05	0.06	0.04	0.05	0.04	0	1.43	0.09	0	0.07	0.04	0	0	0.14	0	0	0	0	0	0	0	1.96	0.18	0.88	0	0	0	0	0	0	0	0	0	0	0	0	0.04
RABL5	2.78	0.7	0.86	0.31	0.85	0.48	0.55	0.7	0.51	0.94	0.29	0.17	0.23	0.08	0.87	4.54	4.04	1.04	0	0	0.2	0.74	0	0.55	0.62	0.59	0.6	0.41	0.41	3.95	0.66	0.19	1.35	0.26	0.76	0.39	0.16	0	0.07	0.18	2.07	0	2.14	0.1	3.72	0.1	0.12	0	0.09
DENND6B	0	0	0	0	0	0	0	0	5.06	0	0	0	0	0	0	0	3.11	0	0	0	0	0	3.1	0	0	0	0	0	0	0	0	0	0	0	0	0	0	0	3.49	0	3.1	0	0	0	0	0	0	0	0
CGB8	0	0	0	0	0	0	0	0	0	0	0	0	0	0	0	0	0	0	0	0	0	0	0	0	0	0	0	0	0	0	0	0	0	0	0	0	0	0	0	0	0	0	0	0	0	0	0	0	0
GALNS	0.79	1.06	0	0	4.93	0	0	0	0	0	0	0	0	0	0	0	5.32	0	0.25	0	0	0	4.24	4.18	5.27	5.91	0	0.12	0	2.57	5.15	0	4.99	2.05	0	2.85	1.14	0	0	2.12	0	0	0	0	4.63	0	0	2.14	0
STX6	0	0	0	0	0.09	0	0	0.14	0	0	0	0	0	0	3.44	0	0	0	0	0	0	0	0	0	0	0	0	0	0	0	0	0	0	0	0	0.96	0	0	0	0	0	0	0	0	0	0	0	0	0
HIST1H1C	0	4.81	2.19	0	4.74	0	0	0	5.26	0	4.05	2.86	0	0	5.56	0	3.88	0	0	0	0	0	0	5.02	6.58	5.88	0	6.54	3.74	3.2	4.03	2.54	0	4.37	5.67	0	0	0	0	0	0	0	4.13	0	0	0	0	0	0
CIDEB	1.55	0	0	0	0	0.8	0	2.4	0	0	0	0	0	0	0	5.54	0	0	0	0	0	0	0	0	0	0	0	0	0	0	0	0	0	0.79	0	0	0	0	0	0	2.42	0	0	0	0	0	0	0	0
PDK3	0.99	2.13	1.09	0.02	1.54	0.02	0.08	0.11	0.06	0.11	0.03	0	0	0	0.12	1.84	0.09	0.03	0.05	0.19	0	0	0	0.17	0	0.08	1.02	1.26	0	0	0.05	0	0	0.02	3.52	0.1	0	4	0	0	0	0	3.91	0	0.03	0	0.06	0.03	3.84
KCNJ11	0.13	0.2	0.1	0.27	0.17	0	0.2	0.67	0.31	0.41	0.12	0.02	0.06	0	0.31	0.33	0	0	0.16	0.13	0	0	0	0.16	0	0.13	0.16	0.08	0	0	0	0.35	0.4	0	0.6	0.52	0.04	0	0.05	0.1	0	0	0	0.14	0.06	0	0.14	0	0
CASP4	2.71	5.16	4.11	0	0	0.15	0	0	0	0	0	0	0	0	0	0	0	0	0	0	0	0	0	4.18	0	5.14	0	0	5.38	0	0	0	0	4.91	0	0	0	0	0	3.98	0	4.46	5.13	5.77	0	0	0	0	0
TPR	0	0	0	0.97	3.13	0	0	0	0	0	0	0	0	1.29	5.23	1.67	2.23	2.32	4.32	2.76	0	0	0	3.38	1.51	0.05	1.43	0.16	0	2.99	2.64	0.71	4.47	2.81	3.6	0.88	0.39	0	1.13	0	0	0	0	3.12	0	0.02	0	0	1.92
ZSCAN20	0	0	0	0	0	0	0	0	0	0	0	0	0	0	0	0	0	5.06	0	0	0	0	0	0	0	0	0	0	0	0	0	0	0	0	0	0	0	0	0	0	0	0	0	0	0	0	0	0	0
MTX2	3.42	5.4	4.35	0	0	0	0	5.86	0	0	0	0	0	0	0	0	2.76	7.13	6.13	4.38	0	0.21	3.77	4.81	5.33	6.43	0	4.57	3.69	4.06	5.87	4.33	4.77	5.26	5.81	5.06	4.87	0	0	2.37	3.04	0	0	0	0	5.07	0	0	4.98
HIST1H2BH	0	0	0	0	0	0	0	0	0	0	0	0	0	0	0	0	0	5.5	0	0	0	0	0	0	0	0	0	3.75	5.44	0	0	0	0	0	0	4.12	0	0	0	0	0	0	0	0	0	0	0	0	0
LYRM7	0.25	0.26	0.2	0.36	0.78	0.24	0.32	0.45	2.95	0.52	0.11	0.12	0.17	0.33	0.61	0.79	0.31	0.31	1.03	1.02	0.21	0.64	1.19	0.58	0.37	0.42	0.54	1.2	2.82	1.59	0.41	0.48	0.8	0.4	0.52	0.63	0.2	0.14	0.1	0.95	0.17	0.03	0	0.12	0.1	1.67	0.33	0	0.17
BRD3	3.45	3.38	2.34	0	1.24	0	0	3.68	0	0	0	0	2.61	0	0.21	2.65	2.34	4.62	0.29	3.23	0	0	3.26	2.05	3.24	0	0	4.2	0	3	1.53	2.98	2.75	3.73	0	3.42	0	2.23	0	3.1	0	0	0	3.36	0	0	0	0	0
LOC100506054	2.93	0	0	0	0	0	0	0	0	0	0	0	1.38	0	0	0	3.42	0	0	0	0	0	0	0	0	0	0	0	0	0	0	0	0	0	0	0	0	0	0	0	2.38	0	0	0	0	0	0	0	0
HIST1H2BO	0	0	0	0	0	0	0	0	0	0	0	0	0	0	0	0	0	0	0	0	0	0	0	0	0	0	0	4.2	0	0	0	0	0	0	0	0	0	0	0	0	0	0	0	0	0	0	0	0	0
SLC45A1	0	0	0	0	0	0	0	0	0	0	0	0	0	0	0	0	0	0	0	0.19	0	0	0	0	0	0	0	0	0	0	0	0	0	0	0	0	0	0	0	0	2.49	0	0	0	0	0	0	0	0
SERPINA3	0	0	0	0	0	9.26	7.42	0	0	0	9.66	0	8.91	0	0	0	0	0	0	0	0	9.25	0	0	0	0	5.34	0	0	0	0	0	0	0	0	0	0	10.43	0	0	3.2	6.23	8.53	0	7.09	5.82	5.07	7.16	7.49
MAGEB10	0	0	0.4	0	0	0	0	0.14	0.12	0.08	0.18	0.06	0	0	0.21	0	0	0.49	0.3	0	0	0.17	0	0	0.73	0.12	0	0	0	0.17	0	0	0.37	0.3	0.22	0	0.14	0	0	0	0.1	0	0	0.12	0	0	0.13	0.17	0
FBXO39	0	0	0.81	0	0	0	0	0	0	0	0	0	0	0	0	0	0	0	0	0	0	0	0	0	0	0	0	0	0	0	0	0	0	0	0	0	0	0	0	0	0	0	0	0	0	0	0	0	0
LOC644961	0.11	0	0.13	0.18	0.39	0.14	0.27	0.4	0.37	0.35	0.25	0.03	0.01	0.45	0.15	0.09	0	0	0.74	0	0.24	0.73	0.07	0.01	0.56	0.31	0	0	0.25	0	0	0	1.72	0.13	0.55	0	0.1	0	0	0	0	0.06	0	0.09	0.08	0.09	0.09	0	0.16
PABPC1L2B	0	0	0	0	0	0	0	0	0	0.63	0	0	0	0	0	0	0	0	0	0	0	0	0	0	0	0	0	0	0	0	0	0	0	0	0	0	0	0	0	0	1.65	0	0	0	0	0	0	0	0
LOC100506190	0.23	0.79	0.6	0.19	0.36	0.9	3.69	0.41	2.87	0.73	0.19	0.12	0.75	4.16	0.7	0.75	0.4	0.77	0.45	3.99	0.54	0.35	1.67	0.49	0	1.53	0.24	0.53	0.61	0.27	2.65	2.96	0	2.76	0.68	0.73	0.1	3.09	0.34	0.25	0.43	0.53	0.21	0.29	0.12	4.08	0	0	0.11
KRT79	0	0	0	0	0	0	0	0	0	0	0	0	0	0	0	0	0	0	0	0	0	0	0	0	0	0	0	0	0	0	0	0	0	0	0	0	0	0	0	0	0	0	0	0	0	0	0	0	0
FABP2	0	0	0	0	0.05	0	0	0	0	0.06	0	0	0	0	0	0.05	0	0	0	0	0	0	0	0	0	0	0	0	0	0	0	0	0	0	0	0	0	0	0	0	0	0	0	0	0	0	0	0	0
ZNF57	0	0	4.47	0	0	0	0	0	0	0	0	0	0	0	0	0	3.14	0	0	0	0	0	0	0	0	0	0	0	0	4.31	0	0	0	4.33	0	0	0	0	0	0	0	0	0	0	0	0	0	0	0
FBXL4	0	2.85	0	0	0	0	0	0	0	0	0	0	0	0	0	0	0	0	4.91	0	0	0	0	0	0	0	0	0	0	0	0	0	0	0	0	0	0	0	0.71	0	0	0	0.51	0.09	0	0	0	0	2.74
CLEC9A	0	0	0	0	0	0	0	0	0	0	0	0	0	0	0	0	0	0	0	0	0	0	0	0	0	0	0	0	0	0	0	0	0	0	0	0	0	0	0	0	0	0	0	0	0	0	0	0	0
UGT8	3.38	3.53	1.59	1.63	1.79	1.48	1.24	1.51	0.21	2.3	1.4	0.87	0.02	0.12	3.06	1.82	4.48	1.92	2.25	2.89	0.74	2.4	3.59	2.39	1.73	2.16	0.93	2.03	0.48	2.98	1.43	4.05	1.67	0.86	2.04	4.33	1.27	0.36	0.18	1.16	0	2.64	0	1.49	0.69	0.27	0.1	0.17	0.29
BMP2K	0	0	0	0	0	0	0	0	0	0	0	0	0	0	0	0	0	0	0	0	0	0	0	0	0	0	0	0.2	0	0	0	0	0	0	0	0	3.25	0	0	0.89	0	0	0	0	0	0	0	0	0
SLC25A23	0	0	2.1	0	2.36	0	0	0	0	0	0	0	0	0	0	0	0	0	0	2.22	0	0	0	0	0	0	0	0	0	0	1.06	0.71	0	0	0	0	0	0	0	0	0	0	0	0	0	0	0	0	0
RAPGEF4-AS1	0	0	0	0	0	0	0	0	0	0	0	0	0	0	0	0	0	0	0	0	0	0	0	0	0	0	0	0	0	0	0	0	0	0	0	0	0	0	0	0	0	0	0	0	0	0	0	0	0
MAPK4	0	0	0	0	0	0	0	0	0	0	0	0	0	0	0	0	0	0	0	0	0	0	0	0	0	0	0	0	0	0	0	0	0	0	0	0	0	0	0	0	0	0	0	0	0	0	0	0	0
RNASEH2B-AS1	0	0	0	0	0	0	0	0	0	0	0	0	0	0	0	0	0	0	0	0	0	0	0	0	0	0	0	0	0	0	0	0	0	0	0	0	0	0	0	0	0	0	0	0	0	0	0	0	0
HINT1	6.05	5.13	5.34	6.24	4.21	5.7	0	2.22	0	0	6.86	5.81	0	6.26	0	0	3.69	4.05	0	5.44	5.76	6.02	5.17	4.77	0	3.82	5.85	4.45	6.01	4.58	0	5.24	5.42	5.68	0	4.61	0	5.74	5.28	5.58	5.34	2.41	5.37	6.89	5.77	4.68	3.68	5.59	4.78
SFXN5	0	0	0	0	0	0	0	0.65	0	0	0	0	0	0	0	0	0	0	0	0	0	0	0	2.96	0	0	0	0.25	0.41	0	2.67	0	1.04	0	0	0	0	0	0	2.57	0	0	0	0	0	0	0	0	0
CHCHD2	5.87	5.78	6.44	4.33	7.18	0	5.77	0	6.88	0	2.59	4.78	5.88	6.61	0	0	5.26	4.9	0	5.61	0	5.47	5.11	6.1	6.33	0	5.43	6.32	4.6	4.86	5.9	3.61	6.38	5.86	4.32	6.43	6.15	5.39	3.36	5.63	6.37	0	3.55	3.32	5.8	6.52	3.92	3.71	5.71
FAM3D	0	0	0	0	0	5.52	0	0	0	6	5.62	5.62	6.53	0	0	0	0	0	0	0	6.68	5.49	0	0	0	0	0	0	0	0	0	0	0	0	0	0	0	6.31	4.25	0	7.52	5.74	3.82	0	5.69	7.25	5.27	6.26	4.11
SLC4A4	0	0	0	0	0	0	0	0	0	0	0	0	0	0	0	0	0	0	0	0	0	0	0	0	0	0	0	0	0	0	0	0	0	0	0	0	0	0	0	0	0	0	0	0	0	0	0	0	0
RHOBTB1	0	0	0	0	0	0	0	0	0	0	0	0	0	0	0	0	0	0	0	0	0	0	0.49	0	0	0	0	0	0	0	2.28	0.1	0	0	0	0	0	0	0	0	0	0	0	0	0	0	0	0	0
RPL38	5.82	5.92	4.76	8.25	7.07	0	0	6.77	0	0	0	3.77	0	7.2	0.72	6.47	4.03	5.15	5.44	0	0	6.63	6.32	5.33	3.85	7.12	6.03	6.31	6.96	5.28	5.54	7.24	5.73	4.89	3.81	7.69	4.59	3.83	4.61	6.19	5.34	3.67	2.55	5.14	0	3.71	0	0	0
SUMO1P3	0	0	3.54	0	0	4.08	0	0	0	0	0	0.08	0	0	0	4.85	0	0	0	0	0	0	0	0	0	0	0	0	0	0	0	0	0	0	0	0	0.32	0	0	0	0.22	0	0	0	0	0	0	0	0
KAZN	0	0	0	0	0	0	0	0	0	0	0	0	0	0	0	0	0	0	0	0	0	0	0	2.39	0	0	0	0	0	0	0	1.73	0	0	0	0	0	0	0	0	0	0	0	0	0	0	0	0	0
AP2A2	0	0.09	2.18	0	1.54	0	0	0	0	0	0	0	0.93	0	0	1.14	0.81	0	0	0	0	0	0.32	0	0	0	0	0	0	0	0	0	0	0	0	0	0	0	0	0	1.04	0	0	0.05	0	0	2.65	0	0
ZBTB46	0	0	0	0	0	0	0	0	0	0	0	0	0	0	0	0	0	0	0	0	0	0	0	1.51	0	0	0	0	0	0	0	0	0	0	0	0	0	0	0	0	0	0	0	0	0	0	0	0	0
MAP7D1	0	0	0	0	0	0	0	0	0	0	0	0	0	0	0	0	0	2.98	0	0	0	0	0	0.46	0	0	0	2.43	0	0	0	0	0	0	0.13	0	0	0	0	0	0	0	0.53	0	0	0	0.66	0.28	0
AOX1	0	0	0	0	0	0	0	0	0	0	0	0	0	0	0	0	0	0	0	0	0	0	0	0	0	0	0	0	0	0	0	0	0	0	0	0	0	0	0	0.31	1.8	0	0	0	0	0	0	0	0
CYR61	2.81	0	0	0.11	4.72	3.56	7.46	6.76	3.37	0	6.58	0	7.38	0	0	0	0	0	0	4.85	0	6.35	0	0.13	3.38	0	0	4.15	0	0	0	0	0	0	0	0	0	0	0	3.67	0	0	3.08	0	4.68	3.77	0	0	6.15
JRKL	3.17	0	0	0	0	0	0	0	0	0	4.58	0	4.72	0	0	0	0	0	0	0	0	0	0.85	0	0	0	0	0	0	0	0.19	0	0	0	0	0	0	0	0	3.07	0	3.41	0	3.42	0	0	0	0	0
DTNA	0	0.85	3.25	0	0	0	0	0	0	0	0	0	0	0	0	0	0.14	0	4.68	4.13	0	0	2.4	0	0	0	0	2.74	0	0	1.24	2.12	3.35	0	0	0	0	0	0	0	0	0	0	0	0	0	0	3.32	0
C1orf86	3.06	1.91	0.13	0.07	0.19	0.36	0.06	0.46	0.11	0.4	0.18	0.02	0.06	0.38	2.38	0.41	1.76	0	0.64	0.29	4.65	0.06	3.44	0.08	0.38	0.12	0.32	0	3.14	2.48	2.64	3.28	0.61	1.9	0.41	0.38	0.07	0	0	0.12	0.09	0	0.08	2.66	0.14	0	0.3	0	0
TMOD3	2.35	2.12	0.22	0	0.09	0	0	0.03	2.52	0.12	3.08	0.78	0.04	0.15	4.72	0.07	0	1.88	0	2.66	0	0.14	2.29	0	0	2.42	0	2.37	0.15	2.79	0	0	0	3.01	0.09	0	0.06	0	0	3.42	1.12	0.1	1.57	1.32	0.42	2.05	0	0.86	0.09
EEA1	0	0.81	1.12	0	0	0	0	0	0	0	0	0	0	0	1.18	1.77	1.8	0.16	4.16	0	0	0	0	0	0	0	0	0	0.18	2.62	0	0	0	0.58	0	0	1.43	0	0	0	0.14	0	1.49	0.22	0	0	0	0	0
ADCK5	0	0	0	0	0	0	0	0	0	0	0	0.39	0	0	0	0	0	0	2	0	0	0	0	0.15	0.41	0	0	0	0	0	0	0	5.6	0	0	0	0	0	0	0	0	2.21	0	0	0	0	0	0	0
PLK5	0	0	0	0	0	0	0	0	0	0	0	0	0	0	0	0	0	0	0	0	0	0	0	0	0	0	0	0	0	0	0	0	0	0	0	0	0	0	0	0	0	0	0	0	0	0	0	0	0
IL1R1	0	0	0	2.34	0.04	2.1	0.1	0.03	0.02	0.03	0	0.01	0.02	0	0.04	0	0	0.07	0	0	0	0	0	0	0	0	0	3.52	0	0	0	1.63	0	0	3.9	0	0	2.54	0	0	0	0	0	0.05	0	0	0	0	0
ILF3-AS1	0	2.58	0.45	0	3.51	0.32	0.19	0.75	0.73	1.02	0.33	1.46	0.87	0.9	0.49	1.18	0.23	0.97	0.29	0.42	0.77	0.19	0.1	3.33	0	0.47	0.69	0.16	0.22	0.34	0.37	4.05	0.53	0.95	1.44	0.41	0.44	0.3	0.65	0.21	3.98	0.78	0.49	0.26	0.3	0.23	1.12	0.92	0.48
HRSP12	0	0	3.4	0	5.22	0	0	0	5.41	4.73	0	0	0	0	0	0	0	0	0	0	0	0	4.85	0	0	0	0	0	4.76	3.47	0	0	4.52	2.73	0	0	5.22	0	0	3.33	0	0	0	0	0	0	0	0	0
KTN1	2.46	3.44	1.34	4.01	0	2.32	1.02	0	0	2.11	0	0	2.98	0	0	4.21	0.86	4.27	5.41	6.32	0.58	0	0.89	3.38	2.62	0.4	3.14	2.12	3.57	2.15	0.55	4.02	0.16	3.14	0.47	5.25	4.81	0.17	0.04	3.39	0.67	1.85	1.84	2.73	0	0.19	0.15	0.21	4.21
RELL2	0	0	0	0	0	0	0	0	0	0	0	0	0	0	0	0	0	0	0	0	0	0	0	0	0	0	0	2.41	0	0	0	0	0	0	0	0	0	0	0	0	0	0	0	0	0	0	0	0	0
MAB21L1	0	0	0	0	0	0	0	0	0	0	0	0	0	0	0	0	0	0	0	0	0	0	0	0	0	0	0	0	0	0	0	0	0	0	0	0	0	0	0	0	0	0	0	0	0	0	0	0	0
PHKB	0	0	0.12	0	0	0	0	0	0.01	0.05	0	1.94	3.07	0	0	0.03	0	4.97	0	0	2.17	0	4.03	3.38	4.65	0	0	0	3.68	3.94	3.96	2.83	2.44	4.07	4.69	0	4.13	0.1	0	0	2.44	1.24	0	3.49	0.11	3.09	0	2.15	0
TBC1D8B	0	0	0	0	0	0	0	0	0	0	0	0	0	0	0	0	3.62	0	0	0	0	0	0	0	0	0	0	0	0	0	0	0	0	0	0	0	0.13	0	0	0	2.25	0	0	0.16	0	0	0	0	0
LAPTM4B	0	3.19	0	0	0	0	0	0	0	0	0.16	0	0	0	0	0	4.28	0	0	0	0	0	1.19	4.43	3.72	5.19	5.88	3.77	0	2.47	5.35	3.37	0	3.33	1.57	0	5.37	0	0	0	0	0.87	0	2.81	0	0	0	0	0
TMEM147	4.7	4.01	0	6.45	5.47	6.41	6.46	0	0	7.65	0	5.85	5.69	0	0	5.97	0.8	0	6.48	0	0.97	0	5.78	0	3.89	4.68	7.52	0	6.92	4.7	6.34	5.05	7.56	3.76	3.57	4.64	0.45	0	0	4.21	5.61	3.27	4.92	4.45	0	0	4.04	0	6.32
LCN8	0	0	0	0	0	0	0	0	0	0	0	0	0	0	0	0	0	0	0	0	0	0	0	0	0	0	0	0	0	0	0	0	0	0	0	0	0	0	0	0	0	0	0	0	0	0	0	0	0
GGT5	0	0	0	6.19	0	0	0	0	0	0	0	0	0	0	0	0	0	0	0	0	0	0	0	0	0	0	0	0	0	0	0	0	0	0	0	0	0	0	0	0	0	0	0	0	0	0	0	0	0
XPO7	0	0	0	0	0	0	0	0	0	0	0	0	0	0	0	0	0	0	0.61	0	0	0	0	0	0	0	0	0	0	0	0.92	0	0	2.9	0	0	0	0	0	0	0	0	0	0	0	0	0	1.02	0
GPR75	2.59	0	0	0	0	0	0	0	0	0	0	0	0	0	0	0	0	0	0	0	0	0	0	0.38	0	0	0	0	0	0	0	0	0	0	0	0	0	0	0	0	0	0	0	0	0	0	0	0	0
C9orf62	0	0	0	0	0	0	0	0	0	0	0	0	0	0	0	0	0	0	0	0	0	0	0	0	0	0	0	0	0	0	0	0	0	0	0	0	0	0	0	0	0	0	0	0	0	0	0	0	0
TRIM5	3.41	2.56	2.03	0	0.1	2.87	0	0.11	0.05	0.07	0.1	0	0.06	0.11	0.13	2.91	0.12	5.8	0	0.07	0	0	0.55	0	3.83	2.05	0.81	1.26	2.24	0.17	3.36	2.07	0	2.43	0.2	0	0	0	0.08	0.13	3.42	2.18	0	0.43	0	0.23	0	0	0
APOC1	0	0	0	0	0	0	0	0	0	0	0	0	0	0	0	0	0	0	0	0	0	0	0	0	0	0	0	0	4.76	3.83	0	0	0	0	0	0	0	0	0	0	0	0	0	0	0	0	0	0	0
RNASE4	0	3.56	0	0	0	0	0	6.05	0.13	7.85	5.46	3.1	0	0	0	0	0	0	0	0	5.28	0	0	0	0	0	0	0	0	0	0	0	0	0	0	0	0	4.64	4.5	0	6.99	4.4	0	0	4.57	6.57	3.41	4.83	6.2
PARD6B	2.58	2.93	2.83	0	3.3	0.08	0.09	0.3	0.04	0.23	3.16	0.03	0.05	0.11	3.78	4.58	2.57	3.7	0.24	0.24	0.11	3.08	3.26	0.06	3.5	0.19	0	0.5	0	2.06	2.2	2.21	3.01	2.3	3.56	3.35	0.21	0.33	0	0	0.31	0.04	0.61	0.05	2.8	0	0.16	0	0.05
ARID1A	0.97	0.91	3.1	0	0	0.54	0.31	0.36	0	0	0	0	0	0	2.97	0	0.13	0	0	0	0	0	0.37	0	1.89	0	0	0.1	2.95	0.37	1.87	0	1.43	0	2.7	3.01	0.76	0.07	0	0	0	0	0	0	0.26	0.59	0	0	0
ARHGAP11B	0	0	0	0	0	0	0	0	0	0	0	0	0	0	0	0	0	0	0	0	0	0	0	0	0	0	0	0	0	0	0	0	0	0	0.72	0	0	0	0	0	0	0	0	0	0	0	0	0	0
RRAGB	2.4	3.52	0.3	0	0	0	0	0	0	0	0	1.6	0	0	0	0	0	0	0	2.91	0	0	0	0	0	0	5.9	0	0	0	0	0	0	0.15	0	0	0	4.13	0	0	0	1.31	0	0	0	2.04	0	0	0
SLC38A11	0	0	0	0	0	0	0	0	0	0	0	0	0	0	0	0	0	0	0	0	0	0	2.09	2.2	0	0	0	0	0.74	2.14	4.12	0	0	3.44	0.64	0	0	0	0	0	0	0	0	0	0	0	0	0	0
RCN2	3.23	3.32	0	0	0	0	0	6.29	0	0	0	1.68	0	0	0	0	4.78	2.53	5.94	5.24	0	0	3.16	2.88	4.2	0	0	2.04	0	3.5	4.74	4.16	4.1	5.05	5.39	5.23	3.95	3.58	0	3.92	0.09	0	1.2	3.69	0	0	0	0	0
HIST2H2BE	0	0	0	0.11	0	0	0	0	6.26	0	5.01	0	0	0	0	0	0	5.37	5.94	3.64	0	5.66	0	4.34	4.82	0	0	6.33	0	0	4.99	4.93	5.62	4.78	5.99	5.17	0	0	3.48	0	0	2.85	4.35	0	0	0	0	1.46	0
STARD7	4.45	3.7	1.9	6.21	5.57	0	0	0.34	0	0	0	3.37	0	0	0	0	3.71	3.85	0	5.45	0	2.08	4.08	5.4	5.57	0.58	0	5.85	0.79	5	5.51	5.03	1.85	4.87	4.7	4.87	5.84	3.87	0	4.52	2.82	0.7	2.83	3.32	0	4.56	0	1.19	0
SHMT2	0	5.41	0	0	0	0	0	0	5.41	0	0	0	0	0	0	0	0	4.88	0	1.87	0	0.15	0	4.6	0	0	0	3.54	5.49	0	4.45	0	4.69	0	0	0	5.79	0	1.85	4.73	5.7	3.14	3.75	2.29	0	0	4.51	0	0
MLYCD	0	0	0	0	0	0	0	0	0	0	0	0	0	0	0	0	0	0	0	4.91	0	0	0	0	1.85	0	0	0	0	3.01	3.51	0	0	0	0	0	0	0	0	0	0	0	0	0	0	0	0	2.83	0
KIAA1751	0.06	0.12	0	0	0.12	0.07	0	0.16	0.02	0.13	0.08	0.01	0.03	0	0.03	0.1	0.05	0	0.24	0.1	0	0	0.04	0.06	0.18	0.1	0.07	0	0	0.14	0.09	0	0.16	0	0	0.11	0	0.06	0	0.09	0.05	0	0.03	0	0.09	0	0.05	0	0.03
UQCRH	5.22	4.97	5.35	0.55	0	5.06	7.76	0	0	8.09	0	4.75	4.68	6.78	0	0	4.26	6.34	0	5.04	0	5.59	4.6	4.72	4.96	0	0	5.96	6.69	4.69	6.46	6.35	5.66	5.4	0	4.56	5.2	0	4.91	5.96	4.81	3.98	3.9	4.23	5.86	6.38	3.6	3.43	2.62
SDHA	4.2	1.94	4.14	0	0.05	0	2.49	1.39	0	0	5.84	0	0	0	0	1.38	1.04	2.51	7.11	4.82	0	0	6.02	0	5.78	6.3	0	0.12	5.64	5.31	4.76	4.92	0.85	3.98	6.43	6.27	5.07	5.34	0	5.2	4.77	0	3.28	0.1	4.99	0	0	4.15	0
NCLN	0	2.29	3.12	0	0	0	4.9	0	0	0	0	0	0	0	0	0	2.92	3.42	0	3.1	0	0	2.75	2.7	2.79	0	0	0	0	0	0	0	2.84	0	0	2.85	0	3.38	0	0.21	2.53	2.31	0	0	0	0	0	2.32	0
MEDAG	0	0	3.63	0	0	0	0	0	0	0	0	0	0	0	0	0	0	0	0	0	0	0	0	0	0	0	0	0	0	0	0	0	0	0	0	0	0	0	0	0	0	0	0	0	0	0	0	0	0
ZNF17	0	0	0	0	0	0	0	0	0	0	0	0	0	0	0	0	0	0	0	0	0	0	0	0	0	0	0	0	0	0	0	0	0	0	0	0	0	0	0	0	0	0	0	0	0	0	0	0	0
ZNF280D	0	1.75	0	0	0.07	0	0	0	0	0	0	0.49	0	0	0	0	1.51	3.63	0	0	0	0	2.6	1.24	0	1.92	0	0	0	0	0	0	0	0	3.66	3.15	0	0	0	0	0.05	1.68	2.34	0	0	0	0	0	0
RCBTB2	0	0	0	2.28	0	0	0	0	0	5.1	0	0	0	0	0	0	0	0.21	0	0	0	5.77	0	0	0	0	5.99	0	0	0	0	0	0	0	0	0	0	0	3.73	0	2.05	2.9	0	0	4.53	0	0	0	3.49
VEGFB	0	0	1.74	0	0	0	0	0	0	0	0	0.04	0	3.92	0	0	0	0	0	0	0	0	0	0	0	0	0	0.32	0	0	2.38	0	0	0	0	0	0	0	0	0	0	0	0	0.96	0	0	1.81	0.2	0
COLQ	0	0	0	0	0	0	0	0	0	0	0	0	0	0	0	0	0	0	0	0	0	0	0	0	0	0	0	0	0	0	0	0	0	0	0	0	0	0	0	0	0	0	0	0	0	0	0	0	0
PHOSPHO2-KLHL23	0	3.29	0	0	0	0	0	0	0	0	0	0	0	0	0	0	0	0	0	0	0	0	0	0	0	0	0	3.35	0	0	0	0	0	0	0	0	0	0	0	0	0	0	0	0	0	0	0	0	0
DRG2	0	3.96	0	0	0	0	0	0	0	0	0	0	0	0	0	0	0	4.89	0	0	0	0	0	3.94	0	0	0	3.33	0	2.47	0	0	0	0	0	4.43	0.25	0	0	0	0.52	2.97	0	0	0	0	0	0	0
KLRB1	0	0	0	0	0	0	0	0	0	0	0	0	0	0	0	0	0	0	0	0	0	0	0	0	0	0	0	0	0	0	0	0	0	0	0	0	0	0	0	0	0	0	0	0	0	0	0	0	0
DNASE2B	0	0	0	0	0	0	0	0	0	0	0	0	0	0	0	0	0	0	0	0	0	0	0	0	0	0	0	0	0	0	0	0	0	0	0	0	0	0	4.29	0	0	1.44	1.08	0	0	0	0	2.35	0
ALPK2	0	0	0	0	0	0	0	0	0	0	0	0	0	0	0	0	0	0	0	0	0	0	0	0	0	0	0	0	0	0	0	0	0	0	0	0	0	0	0	0	0	0	0	0	0	0	0	0	0
SAFB	4.3	4.39	0	0	0	2.9	0	2.72	4.73	0	0	0	3.95	0	0	0	4.06	0	0	4.37	0	5.71	0	0	4.46	4.9	0	4.88	0	5.13	5.06	2.81	0	4.28	0	4.45	3	0	0	0	3.17	0	3.03	4.04	0	2.14	0	0	0
SRSF12	0.16	0.31	0	0	0.03	0	0.14	0.07	0.02	0.14	0.19	0	0.02	0	0.23	0.06	0.06	0	0	0	0.09	0	0	0.08	0	0	0	0.15	0	0	0	0	0	0.09	0	0.1	0.07	0	0	0	0.06	0	0	1.52	0	1.31	0	0	0
NSUN4	0	2.46	0.54	5.06	3.62	0.04	0.09	0	0.73	0.07	0	0.01	0.06	2.08	0.09	0.05	0	0.14	2.92	0	0.07	0	0	1.22	0	3.63	0	2.34	0	0.07	0.83	0	0	1.42	0	0	0	0	0	0	0	0.03	0.05	2.24	0	0	0	2.59	0
RFX2	0	0	0	0	0	0	0	0	0	0	0	0	0	0	0	0	0	0	0	0.11	0	0	0	0	0	0	0	0	0	0	0	0	0	0	0	0	0	0	0	0	0	0	0	0	0.1	0	0	0	0
MAPK8IP1	0	0	0	0	1.77	0	0	0	0	0	0	0	0	0	0	0	0	0	0	0	0	0	0	0	0	0.08	0	0	0	0	0	0	0	0	0.4	0	0	0	0	0	0	0.05	0	0	0	0	0	0	0
LOC154761	0	0	0	0	0	0	0	0	0	0	0	0	0	0	0	0	0.56	0	5.8	0	0	0	0	0	0	0	0	0	0	0	0	0	1.39	0	0	0	0	0	0	0	0	0	0	0	0	0	0	2.45	0
FANCD2	0.06	0.89	0	0	0	0.07	0	0.14	0.01	0	0.05	0	1.58	0.06	0.04	0	0.04	0.18	0	0	0	0.06	0.04	0	0	1.3	0.11	0	0.08	0	0.05	0	0	0	1.72	2.25	0.15	0	0	0	0	0	0	0	0	0	0	0.98	0
ANKZF1	3.95	2.97	3.7	0	0	0	0	0	0	0	0	0.62	0	0	0	0.55	3.18	0.14	5.89	0	0	0	3.71	2.3	4.12	4.54	5.96	3.6	0	0	0.53	3.69	0	3.57	0	0	0	1.16	0	2.21	2.18	0	0	0	0	0	0	0	4.61
DUSP8	0	0	0	0	0	0	0	0	0	0	0	0	0	0	0	0	0	0	0	0	0	0	0	0	0	0	0	0	0	0	0	0	0	0	0	0	0	0	0	0	0	0	0.84	0	0	0	0	0	0
SENP5	3.17	4.08	3.53	0.05	0.35	0.21	0.26	1.81	0.05	0.2	0.11	0.05	0.04	0.15	5.34	4.5	0.04	1.32	1.42	4.38	4.48	0.17	0.83	1.2	3	0.08	0	3.08	0	3.34	2.27	0	2.81	2.26	3.5	1.14	0.87	0	2.06	0	0	0	0	0.04	0.08	0	0.12	1.04	0.13
LBR	3.63	3.66	0.09	0	4.57	0	0	4.91	0	0	0	0	0	0	0	4.85	3.97	0.25	3.6	4.41	0	0	3.94	1.18	0	0	0	5.11	0.84	3.23	3.88	3.41	2.1	4.8	4.52	5.72	3.73	0	3.38	2.04	0	0	3.31	0.23	0	0	0	0	0
IGFL1	0	0	0	0	0	0	0	0	0	0	0	0	0	0	0	0	0	0	0	0	0	0	0	0	0	0	0	0	0	0	0	0	0	0	0	0	0	0	0	7.38	0	0	0	0	0	0	0	0	0
LZTS2	0	0	0	0	0	0	0	0	0	4.76	0	0	0	2.02	0	0	0	0	0.55	0	0	0	0	0	0	0	5.37	0.1	0	1.19	0	0	0	0	0	0	0	0	0	0	0	0	1.84	0	0	0	3.15	0	0
IL2RG	0	0	0	0	0	0	0	0	0	0	0	0	0	0	0	0	0	0	0	0	0	0	0	0	0	0	0	0	0	0	0	0	0	0	0	0	0	0	0	0	0	0	0	0	0	0	0	0	0
CCDC51	0	0	0	0	0	0	0	0	0	0	0	0	0	6.72	0.16	0	0	5.37	0	0	0	0	0	0	0	0.18	0	4.61	0	0	3.7	0	4.66	0	0	4.77	5.23	0	0	0	0	0	0	0	0	0	0	0	0
KLF3	3.15	0	0	0	0	0	0	0	0.14	0	2.75	0.01	0	0	0	0	0.08	0.37	0	0	0.92	0	0.03	2.95	4.2	2.47	0	1.59	0	0	0.11	0	2.82	0	0	2.78	0	0	2.8	0.78	1.18	2	1.34	0.04	0	3.62	0	2.06	0
KCTD14	0	0	0	0	0	0	0	0	0	0	5.7	0	0	0	0	0	0	0	0	0	0	0	0	0	0	0	0	0	0	0	0	0	0	0	0	0	0	0	0	0	4.84	0	4.05	0	0	0	0	0	0
FZR1	0	0	0	0	0	0	0	0	0	0.77	0	0	0	0	0	0	0	0	0	0	4.58	0	0	3	0	0	0	0	0	0	0	0	0	0	0	1.44	0	0	0	0	0	0	0	0	0	0	0	0	0
ANKRD37	4.61	0	0	0	0	0	0	0	0	0	0	0	0	0	0	0	0	0	0	0	0	0	2.8	0	4.73	0	0	0	0	0	0	0	0	0	0	0	0	0	0	0	2.55	0	0	4.24	0	0	2.76	0	2.26
SLC44A4	0.12	0	0.13	0	0.17	0	0	0.07	0.1	5.3	0	0	0	0	0	0	0	0	0	0	6.68	0	0.08	0	0	0	0.02	0.03	0	0.47	0	0	0.46	0	0.17	0	0	0	0	0.17	5.48	0	0	0.09	0	3.93	0	1.14	0
ESPL1	0	0	0	0	0	0	0	0	0	0	0	0	0	0	0	0	0	0	0	0	0	0	0	0	0	0	0	0	0	0	0	0	0	0	0	0	0	0	0	0	0	0	0	0	0	0	0	1.82	0
GMPR2	0	5.21	0	0	0.95	0	0	0	0	0	1.19	0	0	0	0	5.91	0	0	0	0	0	6.05	0	4.64	0	0	0	0.72	0	0	1.63	0	3.4	0	0	0	0	0	0	4.09	0	0	0	4.58	0	0	3.57	0	0
TBC1D19	0.58	0	0.15	0	0	4.81	4.06	0	0	0	0	0	0	0	0	0	0.11	0	0	0	0	4.4	0	0	0	0	0	0	0	0	0.27	0	0	0.15	4.86	0	0	0	0.41	1.49	2.79	0	0	0	3.32	0	0	0	0
ERGIC1	3.1	0	0	0.09	0	0	0	0	0	0	0	3.68	0	0	0	0	0	0	0	0	0	0	3.26	0	0	0	0	4.16	0	0	0	0	0	0	0	0	0	0	0	2.77	2.82	0.11	0	0	0	0	0	0	0
KDM4A-AS1	3.37	3.71	0	0.29	0.15	0	0.18	0.82	0.11	0.57	0	0	0	0.13	5.64	4.37	0	0.42	0	0	0	5.29	0.28	0.51	0	0.16	0.46	0.35	0	1.58	1.83	0.46	2.97	0.4	4.95	3.54	0.17	0	0	0	0	0	0.05	0.17	0	0	0	0.21	0
ERBB4	0	1.9	0	0	0	0	0	0	0	1.94	0.06	0	0.36	0	0	0	0	0	0	0	0	0	0	0	0	0	0	0	0	0	0	0	0	0	0	0	0	0	0	0	0	0.1	0	0	0	0	0.1	0	0
TSPAN32	0	0	0	0	0	0	0	0	0	0	0	0	0	0	0	0	0	0	0	0	0	0	0	0	0	0	0	0	0	0	0	0	0	0	0	0	0	0	0	0	0	0	0	0	0	0	0	0	0
MAP4	2.48	3.46	3.93	0	0.07	0.06	0	0.19	3.72	0	0	0	0.06	2.57	0.07	0	0.02	0.51	0	0.03	3.05	4.53	3.5	0.72	0	2.4	0	2.61	3.11	0	0	3.18	0	0	0	0	0	0	0	4.04	1.04	0	0	3.5	0.03	0	0	0	0
GPHN	1.73	0	0	0	0.2	1.18	0	0	0	0	0	1.21	0	0	0	0	0	0.8	0	0	0	0	0	0	0	0	0	0	0	0	0	0	0	0	0	0	2.65	0	0	0	0	0	0	3.46	0	0	0	0	0.05
SLC6A2	0	0	0	0	0	0	0	0	0	0	0	0	0	0	0	0	0	0	0	0	0	0	0	0	0	0	0	0	0	0	0	0	0	0	0	0	0	0	0	0	0	0	0	0	0	0	0	0	0
SNORA56	0	0	0	0	0	0	0	0	0	0	0	0	0	0	0	0	0	0	0	0	0	0	0	0	0	0	0	0	0	0	0	0	0	0	0	0	0	0	0	0	0	0	0	0	0	0	0	0	0
ORC3	3.49	5.33	0	0	0	0	0	0	1.64	0	0	0	0	0	0	0	1.38	0	0	0	0	0	0	0	0	0	1.31	0	0	0	0	0	0	0	0	0	0	0	0	0	0	0	0	4.12	0	0.1	0	0	3.14
HIVEP1	0	1.19	0	0	0	0	0	0	0	0	0.04	0	0	0	0	0	0	0	0	0	0	0	0.06	0	0	0	0	0	0	0	0	0	0	0	0	0	0	0	0	0	0	0	0	0	0	0	0	0	0
EIF4EBP2	0	0	1.13	0	0	0.03	0.24	0.08	0.04	0.07	0.09	0.03	0.02	0.09	0	1.68	2.5	0.04	0	0.28	0	4.58	0	0.55	0.21	0	1.16	0	0	0	0	0.36	0.1	0.93	0.07	0	3.94	3.09	0.41	0.55	0	0	1.86	0.03	0	0	0	0	2.01
DFFB	0.14	2.45	0.31	0.36	0.48	0.31	0.47	0.44	0.26	0.35	0.09	0.02	0.04	0.11	0.5	0.75	0.27	0.22	0.2	0.27	0	0.11	0.1	0.37	0	0.19	0.12	0.15	0.13	0.31	0.62	0.31	0.48	0.33	0.48	0.47	0.09	0	0.05	0	0.07	0.1	0	0	0	0.08	0.23	0.11	0.14
DMRT1	0	0	0	0	0	0	0	0	0	0	0	0	0	0	0	0	2.13	0	0	0	0	0	0	0	3.64	0	0	0	0	0	0.69	3.57	0	0	0	2.17	0	0	0	0	0	0	0	0	0	0	0	0	0
LOC653160	0	0	0	0	0	0	0	0	0	0	0	0	0	0	0	0	0	0	0	0	0	0	0	0	0	0	0	0	0	0	3.09	0	0	0	0	0	0	0	0	0	0	0	0	0	0	0	0	0	0
ANKRD34B	0	0	0	0	0	0	0	0	0	0	0	0	0	0	0	0	0	0	0	0	0	0	0	0	0	0	0	0	0	0	0	0	0	0	0	0	0	0	0	0	0	0	0	0	0	0	0	0	0
HSPB6	0	0	0	0	0	0	0	0	0	0	0	0	0	0	0	0	0	0	0	0	0	0	0	0	0	0	0	0	0	0	0	0	0	0	0	0	0	0	0	0	0	0	0	0	0	0	0	0	0
IER2	5.21	4.03	6.16	8.47	7.74	4.43	0.12	8.98	8.17	7.44	8.32	4.85	8.37	5.22	2.43	4.57	3.6	0	4.75	5.09	3.42	7.83	1.14	2.91	4.99	5.58	4.15	5.52	0	3.02	4.32	4.16	0	5.89	5.37	4.82	2.73	5.25	0	6.08	7.57	6.27	2.71	6.82	8.45	7.95	9.02	5.93	7.2
PCNA-AS1	0	0	0	0	0	0	0	0	0	0	0	0	0	0	0	0	0	0	0	0	0	0	0	0	0	0	0	0	0	0	0	0	0	0	0	0	0	0	0	0	0	0	0	0	0	0	0	0	0
AIFM1	0	3.68	0	0	0	0.34	0	0.07	0.16	4.62	0.33	0	0.13	0	6.52	0.27	0	0	0.31	1.03	0	0.32	2.29	3.8	0	0	5.24	0	4.87	0.17	0	0	0.37	0	0	0.37	0	0	0	0	3.08	0	0	0.13	0	0	0	0	0.11
WWC2	0	1.13	0	0	0	0	0	0	0	0	0	0	0	1.06	0	1	0	0	0.46	0	0	0	0	0	0	0	0	0	0	0	0	1.46	0	0	0	0	0	0	0	0	0	0	0	0	0	0	0	0	0
MRPL4	2.31	3.09	0	0	0.46	0	5.27	0	0	0	0	0	0	0	0	0	0	0	0	4.32	0	0	3.05	2.8	1.5	5.19	0	3.64	4.29	2.49	0	2.92	3.25	0	3.82	0	3.82	0	0	3.4	2.92	0	0	0.35	0	3.23	0	0	0
EPB41L4A	1.01	0	0	0	0	0.04	0.2	0	0	0	0	0	0	0	0	0.89	0	0.07	0	0	0.07	0	3.15	0	0	0	0	0	0	0	0	0.15	0.3	0.07	0	0.08	0	0	0	0	2.77	0	0	0	0	0	0	0	0
NUDT4P1	0	0.12	0	0.07	0	0	0	0.14	0	0.09	2.42	0	0.09	0	0.19	0.18	0	0	0.04	0	0	0	0	0	0	0	0	0	0	0.14	0	1.7	0	0	0.32	0.1	0	0	0	0	0	0	0	0	0.05	0.06	0	0	0
TAF4B	1.69	0	0	0	0	0	0	0	0	0	0	0	0	0	0	0	0	0	0	0.42	0	0	0	0	4.58	0	0	0	0	0	2.32	0	0	0	0	0	0	0	0	2.83	0	1.96	0	0	0	0	0	0	0
GAL3ST3	0	0	0	0	0	0	0	0	0	0	0	0	0	0	0	0	0	0	0	0	0	0	0	0	0	0	0	0	0	0	0	0	0	0	0	0	0	0	0	0	0	0	0	0	0	0	0	0	0
MALT1	0	0	0	0	1.09	0	0	0	0	0	0	0	0	0	0	0	0	0	0	0	0	0	0	0	0	0	0	0	0	1.61	0	0.25	0	0	0	0	0	0	0	0	0	0	0	0	0	0	0	0	0
ARVCF	0	0	0	0	0	0	0	0	0	5.02	0	0	0	0	0	0	1.87	0	0	0	0	4.83	0	0	0	0	0	0	0	0	0	0	0	0	0	0	1.15	0	0	0	0	0	0	0	0	0	0	0	0
MEX3B	0	0	0	0	0	0	0	0	0	0	0	0	0	0	0	0	0	0	0	0	0	0	0	0	1.03	0	0	0	0	0	0	0	0	0	0	0	0	0	0	0	0	0	0	0	0	0	0	0	0
FBXO16	0	0	0	0	0	0	0	0	0	0	0	0	0	0	0	0	0	0	0	0	0	0	0	0	0	0	0	0	0	0.26	0	0	0	0	0	0	0	0	0	0	2.77	0	0	0	0	0	0	0	0
KIF7	0	0	0	0	0	0	0	0	0	0	0	0	0	0	0	0	0	0	0	0	0	0	0	0	0	0	0.31	0	0	2.17	0.36	0	0	0	0	0.23	0	0	0	0	0	0	0	0	0	0	0	0	0
C1QC	0	0	0	0	0	0	0	0	0	0	0	0	0	0	0	0	0	0	0	0	0	0	0	0	0	0	0	0	0	0	0	0	0	0	0	0	0	0	0	0	0	0	0	0	0	0	0	0	0
ZNF783	0.25	0.1	0.07	0.11	0.02	0.04	0.04	2.7	0.03	0.24	0	0.03	0.04	0	0.15	0.05	0	0.08	0	0.2	0	0	0.04	0	0	0.05	0	0.03	2.8	0.08	0	0.1	0	0.22	0	0.16	0	0	0.04	0.18	0	0	0	0	0	0	0	0.08	0
ZNF85	0	1.05	3.52	0	0.11	0	0	0	0	0	0	0	0	0	0	0.08	0	0	0	0	0	0	0	0	0	0	0	0	0	0	0	0	0	0	0	0	0	0	0	0	0	0	0	0	0	0	0	0	0
MMP13	0	0	0	0	0	0	0	0	0	0	0	0	0	0	0	0	0	0	0	0	0	0	0	0	0	0	0	0	0	0	0	0	0	0	0	0	0	0	0	0	0	0	0	0	0	0	0	0	0
LOC441155	0	0.45	0.41	0.18	0	0	0	0	0	0	0	0	0	0	0	0	0.59	0	1.71	0	0	2.07	0.56	0	0	0	0	1.62	0	0.97	0	0.59	0	0.34	0	0	0	0	0.56	0.82	0.5	0.22	0.4	0	0	0	0	0	0
ZBED3	0	0	0	0	0	0	0	0	0	0	0	0	0	0	0	0	0	0	0	0	0	0	0	0	0	0	0	0	0	0	0	0	0	0	0	0	0	0	0	0	0	0	0	0	0	0	0	0	0
FAM127C	1.32	3.65	1.36	0	3.19	0	3.3	0	0	0	2.53	0	0	0	0	2.64	0.88	0	3.27	3.79	0	0	0.27	1.07	1.68	2.19	2.03	1.41	0.65	0.99	0.93	2.38	0	1.35	3.85	0	0	0	0	2.21	0	0	1.17	0	0	0	0	1.45	0
KDM4D	0	0	0	0	0	0	0	0	0	0	0	0	0	0	0	0	0	0	0	0	0	0	0	0	0	0	0	0	0	0	0	0	0	0	0	0	0	0	0	0	2.21	0	0	0	0	0	0	0	0
CLGN	0	2.76	0	0	0	0	0	0	0	0	0	0	0	0	0	0	0	0	0	0	0	0	0	0	0	0	0	0	0	0	0.22	0	0	0	0	0	0	0	0	0	0	0	0	0	0	0	0	0	0
SLC25A37	0.31	0	2.91	0	0	5.63	6.71	4.29	7.73	0	6.28	1.48	3.75	0	0	0	0	0	0.31	0	4.79	4.28	0.8	3.27	0	0	0	1.22	0	0	0	2.01	0	1.18	0	2.75	3.78	4.96	0.98	2.94	2.19	0	2.92	0	4.92	3.96	2.26	2.8	5.83
SMARCC2	1.02	2.16	2	0	1.45	0	0	0	0	3.19	0	0	0	0.12	0	0.89	2.42	1.2	3.45	0	0	0.32	1.62	2.59	0	4.96	0	0.1	0	0.95	2.21	2.04	1.08	2.84	3.5	1.9	0	2.75	0.08	0.47	0	0	1.62	2.02	0	1.81	1.34	0.86	0.22
FAM109A	0	0	0	0	0	0	0	0	0	0	0	0	0	0	0	0	0	0	0	0	0	0	0	0	0	0	0	2.88	0	0	0	0	0	0	2.08	0	0	0	0	0	0	0	0	0	0.06	0	0	0	0
CCDC12	3.92	0	3.97	6.02	0	0	0	0	0	6.37	0	3.18	4.19	0	0	0.13	0	5.3	0	0	0	0	4	5.1	0	0	0	1.42	5.44	0	3.87	0	0	3.95	0	5.64	5.15	4.02	4.43	4.72	0	4.13	0	5.18	0.44	0	0	3.46	0
FP588	0	0	0	0	0	0	0	0	0	0	0	0.01	0	0	0	0	0	0	0	0	0	0.06	0	0	0	0	0	0	0	0	0.06	0	0	0	0	0	0	0	0	0	0	0	0	0	0	0	0	0	0
CLHC1	0	0	0	0	0	0	0	0	0	0	0	0	0	0	0.04	0	1.39	0	0	0	0	3.58	0	0	0	0	0	0	0	0	0	0	0.29	0	0	0	0	0	0.06	0	0	0.77	0	0	0	0	0	0	0
AMBRA1	0	0.16	0	0.1	0.04	0	0	2.68	0.04	0.13	0	0	0.02	0	0.3	0.09	0.16	0.06	1.3	1.98	0	0.13	0.03	0.06	0	0.04	0.06	0.06	3.7	0.13	0	0.08	0	0.17	0	1.65	0.05	0	0	0	1.75	0	0	0.05	0	0	0	0	0
USF2	0.68	0	0	0	3.34	0	0	0	0	0	0	0	0	0	0	0	3.98	0	0	1.11	4.4	0	0	0	0	0.31	0	0	2.69	0	0	0	0	0	0	0	0	0	1.45	1.43	0	0	1.05	2.78	0	0	0	0	0
DEPDC7	0	0	0	0	4.43	0	0	0	0	0	0	0	0	0	0	0	4.73	0	0	0	0	0	0	0	0	0	0	0	0	0	0	0	0	0	0	0	0	0	0	4.75	0	0	0	0	0	0	0	0	0
C20orf24	3.68	0	0	0	0	0	0	0	0.08	0	5.91	0	0	4.82	0	0	4.94	0	0	6.09	0	0	4.87	5.74	4	0.26	0	6.27	0	5.7	4.97	0	0	0	0	3.01	0	0.3	4.77	0	3.42	0	1.34	4.65	0	0	0	3.74	0
DSP	4.47	3.88	0.04	0	0.04	1.91	0	0	0	0	0	0.01	0	2	0	4.24	3.74	0	7.43	3.58	0	3.56	5.19	4.98	4.65	0.34	2.33	5.54	3.92	5.25	4.11	4.24	5.52	5.14	5.5	5.66	4.66	2.35	0	5.44	0	0	0.16	6.14	0	3.21	0	1.03	0
DGCR9	0	0	0	0	0	0	0	0	0	0	0	0	0	0	0	0	0	0	0	0	0	0	0	0	0	0	0	0	0	0	0	0	0	0	0	0	0	0	0	0	0	0	0	0	0	0	0	0	0
FAM20A	0	0	0	0	0	0	0	0	0	0	4.28	0	0	0	0	0	0	0	0	0	0	5.17	0	0	0	0	0	0	0	0	0	0	0	0	0	0	0	1.24	0	0.63	0	0.11	0	0	0	0	2.85	0	0
LINC00645	0	0.53	0	0	0	0	0	0	0	0	0	0	0	0	0	0	0	0	0	0	0	0	0	0	0	0	0	0	0	0	2.28	0	3.59	0	0	0	0	0	0	0	0	0	0	0	0	0	0	0	0
IRF2BP2	1.74	2.37	2.23	0	0	0	4.54	2.1	0	0	0	0	0	0	0	0	1.05	1.13	0	2.85	3.77	3.18	2.38	2.17	2.35	3.36	3.98	2.51	0	1.76	1.38	1.01	0	4.45	0	0	0	3.82	0	0.65	0	0	0	1.98	0	2.05	0	0.33	4.1
ZNF230	0	0	0	0	0	0	0	0	0	0	0	0	0	0	0	0	0	0	0	0	0	0	0	0	0	0	0	0	0	0	0	0	0	0	0	0	0	0	0	0	0	0	0	0	0	0	0	0	0
FAM66D	0	0	0	0	0	0	0	0	0	0	0	0	0	0	0	0	0	0	0	0	0	0	0	0	0	0	0	0	0	0	0	0	0	0	0	0	0	0	0	0	0	0	0	0	0	0	0	0	0
MSN	4.81	1.4	3.97	0	5.25	0	0	0	0	0	0	0	3.41	0	0	0	3.46	5.1	0	5.01	0	0	4.55	5.37	4.73	5.28	6.56	6.57	3.42	5.37	4.91	5.37	2.79	1.4	4.66	4.58	3.1	0	0	4.8	0	0	0	4.54	0	0	0	2.21	0.1
SLC9A5	0	0	0	0	0	0	0	0	0	0	0	0	0	0	0	0.06	0	0	0	0	0	0	0	0.08	0	0	0	0	0	0	0	0	3.06	0	0	0	0	0	0	0	0	0	0	0	0	0	0	0	0
MUSK	0	0	0	4.49	0	0	0	0	0	0	0	0	0	0	0	0	0	0	0	0	0	0	0	0	0	0	0	0	0	0	0	0	0	0.13	0	0	0	0	0	0	0	0	0	0	0	0	0	0	0
EPDR1	0	0.18	0	0	0	0	0	0	0	0	0	0	0	0	0	0	0	0	0	0	0	0	0	3.46	4.26	0	0	0	0	0	0	0	0	0	0	0	0	0	0	0	0	0	0	0	0	0	0	0	0
SMARCD1	0.17	0.56	0.87	0	0	0	0	0	0	0	0	0	0	0.28	0	0	0	0	0	0	0	0	0.89	0	0	0	0	0.08	0.12	0	0.09	0	0	0	0.46	0.22	0	0	0	0	0	0	0.13	0	0	0	0	0	3.65
SLX1B	0	0.75	0	0	3.62	0	0	0	0	0	0	0	0	4.68	0	0	3.33	1.73	0	0	4.76	0	0	0	0	0	4.74	0	0	2.06	0	3.51	5.04	0	0	3.34	0	0	0	0	0	1.91	2.24	3.41	3.82	3.01	1.28	0	0
SH3RF3	0	0	0	0	0	0	0	0	0	0	0	0	0	0	0	0	0	0	0	0	0	0	0	0	0	0	0	0	0	0	0	0	0	0	0	0	0	0	0	0	0	0	0	0	0	0	0	0	0
ZNF347	0.13	0.09	0.15	0.17	0.05	0.13	0	0.09	0.07	0.09	0	0.05	0	0	0.53	0.09	0	0	0	0	0.14	0.07	0.1	0.06	0	0	0.07	0.14	0.17	0.07	0.25	0.25	0.47	0.07	0.21	0.59	0.06	0	0	0	0	0.07	0	0	0	0.09	0.06	0	0
ZFP106	1.17	3.81	2.41	0.07	0.12	0	0.33	0.07	0.06	0.11	0	0.01	0.01	0.03	1.04	0.14	1.15	0.11	0.16	0	0	4.12	2.31	1.17	0	0.15	0.03	2.41	0.07	0.03	0.08	0	0.14	0.11	3.14	2.5	1.51	0	0.02	0.11	0.04	2.29	1.32	0.3	0	0.02	0.87	1.46	2.39
GTF2E1	0.2	0.39	0.19	0.22	0.35	0	0	0.57	0.05	0.46	0	0.04	0.2	0.15	0.34	0.38	0.06	0	6.17	0.15	0.11	0.1	0.06	3.65	0	5.3	0	0.31	0	3.93	0.12	0	0	0.04	0.19	4.43	0.15	0.09	0	0	0.07	0.02	0	0	0.2	0	0.02	0	0.13
ATAD2B	1.66	0	0	0	0	0	0	0	0	0	0	0	0	0	0	0	1.89	0	5.13	2.8	0	0	0	0	2.02	1.49	2.78	1.78	0	0	0.99	0.79	0	1.43	3.36	0	0	0	0	0	0.62	1.25	0	0	0	0	0	0	3.82
ARHGAP17	0	0	3.19	0	0	0	0	0.04	0	0	0	0	0	0	0	0	0	0	0	0	0	0	2.81	0	3.81	3.94	0	0	0	0	0	0	0	0	0.13	0	0	0	0	0	0	0	0	0	0	0	0	0	0
KCNIP3	0	0	0	0	0	0	0	0	0	0	0	0	0	0	0	0	0	0	0	0	0	0	0	0	0	0	0	0	0	0	0	0	0	0	0	0	0	0	0	0	0	0	0	0	0	0	0	0	0
SFPQ	0	1.22	3.08	0	0	2.51	4.98	0	0	0	0	0	0	0	0	2.6	1.25	0	0	0	0.21	0	3.51	2.34	0	0.21	0	0	5.72	1.79	0	4.1	3.53	2.35	4.56	0.98	0.51	0	0	0	0	0.79	2.64	0	1.42	0.99	0.43	0	0
PCBP1-AS1	0	0	1.01	0	0	0	0	0	0	0	0	0	0	0	0.09	0	3.15	1.1	0	0	0	0	0	0	0	0	0	0	0	0	0.46	0	0	0	0	0	0	0.42	0	0	0.08	0	0	0	0	0	0	0	0
TIGD6	0	0	3.15	0	0	0	0	0	0	0	4.59	0	0	0	0	0	0	0	2.79	0	0	0	0	0	0	0	0	0	0	0	0	0	3.42	0	0	0	0	0	0	0	0	0	0	0	0	0	0	0	0
AKR1B10	0.19	0	0.7	0	0.31	0	0.17	0	0	0.2	0	0	0.04	0	0.3	0.15	7.52	5.49	0	7.17	0	0.21	9.54	8.8	6.62	7.42	0.38	8.57	6.89	8	7.99	8.22	8.42	5.96	8.64	6.39	8.44	0	0	0	0	0.1	0	0	0.25	0.24	0	0	0
RGS16	3.3	3.6	0.14	0	0	0	0	0	0	0	0	0	0	0	0	0	0	0	0	0	0	0	0	0	0	0	0	0	0	0	0	0	0	0	0	0	0	0	0	0	0	0	0	0	0	0	0	0	0
URB1	0	0	0.09	0	0.01	0	0	0.04	2.3	0.03	0.03	0	0	0.06	0.07	0.02	0.28	0	0	0.08	0	0	0	0	0	0.71	0.03	0.02	0	0	0.03	0	0	0.02	0	0.03	2.92	0	0	2.07	1.52	0	0	0.02	0	0	0	0.57	0
RTL1	0	0	0	0	0	0	0	0	0	0	0	0	0	0	0	0	0	0	0	0	0	0	0	0	0	0	0	0	0	0	0	0	0	0	0	0	0	0	0	0	0	0	0	0	0	0	0	0	0
TOP3B	0	0	0	0	0	0	0	0	0	0	0	2.2	0	0	0	0	3.38	4.5	0	0	0	1.31	0.42	4.59	3.91	0	0	0.09	0.12	3.56	3.12	0	2	0	0	0	4.41	0	0	0	0	3.02	0	0	0	0.08	0	0	0
NFATC4	0	2.26	2.01	0	0	0	0	0	0	0	0	0	0	0	0	0	0	0	3.31	0	0	0	0	0	0	0	0	0	0	0	0	0	0	0	0	0	0	0	0	0	0	0	0	0	0	0	0	0	0
LOC728323	0	1.79	0	0	0	0	0	0	0	3.03	0	0	0	0	0	0	0.56	0	0	3.64	0	0	2.05	0	0	0.22	0	0	0	1.66	0	0	0	0	0	0	0	0	0	0	0.18	0	0	0	0	0	0	0	0.69
CA14	0	0	0	0	0	0	0	0	0	0	0	0	0	0	0	0	0	0	0	0	0	0	0	0	0	0	0	0	0	0	0	0	0	0	0	0	0	0	0	0	0	0	0	0	0	0	0	0	0
BMPR1A	0	0	0	0	0	0	0	0	0	0	0	0	0	0	0	0	0	0	0	0	0	0	0	0	0	0	0	0	0	0	0	0	0	0	0	0	0	0	0	3.75	0	0	0	0	0	0	0	0	0
STAG2	0	1.72	0	0.27	0	1.78	3.08	0	0	0	0	0	0	0	0.03	0	4.3	0	1.23	3.04	0.93	0.4	0.96	2.14	0	0	1.07	3.01	2.61	0	3.88	2.7	0	3	0	0.12	0.04	0.17	0	0	0	0	0	0	0	0.86	0	0	0
MOB3C	0	0	3.72	0	0	0	0	0	5.88	0	0	0	0.09	0	0	0	0	0	0	0	0	0	0	3.98	0	0	0	4	3.28	0	0	4.05	0	3.74	0	0	0	0	0	0	0	0	0	0	0	0	0	0	0
LRTOMT	0.64	1.32	1.48	0.65	1.55	0.64	1.23	1.66	0.58	1.59	0.96	0.3	0.55	0.77	1.45	1.6	1.27	1.35	1.34	0.88	1.07	1.33	0.49	1.21	0.92	0.63	0.89	0.87	1.06	1.19	0.86	0.91	1.46	1.02	1.52	1.42	0.38	0.11	0.23	0.78	0.6	0.11	0.12	0.51	0.64	0.1	0.43	0	0.48
SCARNA9	0	1.37	0	0	0	0	0	0.44	0	0	0	0	0	0	0	0	0	0	0	0	0	0	0	0	0	0	0	0	0	0	0	0	0	0	0	0	0	0	0	0	0	0	0	0	0	0	0	0	0
CD55	2.84	4.6	4.29	0	4.49	0	0	6.39	2.92	0	0	3.7	3.27	3.71	0	3.23	0.08	2.09	0	4.4	0.82	4.92	0.61	0	5	4.65	0.11	3.67	0	0.61	4.47	3.5	0	3.05	0	2.32	2.4	0	0	0	3.83	0	2.48	3.03	0	3.25	0	0	0
RPS23	4.82	4.61	3.73	1.92	5.58	1.34	0	4.24	0	4.76	0	1.9	0	0	0	1.99	3.04	0	0.61	1.95	0	3.04	3.12	3.15	0.64	4.11	3.22	1.99	4.65	1.86	3.37	3.12	3.39	2.41	2.68	3.84	0.29	2.63	0	3.46	2.14	2.75	1.78	4.1	2.46	1.69	1.6	1.6	3.57
LINC00260	3.59	0	0	0.19	0.09	0	0	0.15	0.52	0.23	0	0	0	0	0.24	0	0	0	0.49	0.36	0	0	0.16	0.29	0	0	0	0	0.3	0.26	0	0	0.85	0	1.04	0	0	0	0	0.33	0.16	0	0	0	0.33	0	0	0	0
SNORD15A	0	0	0	0	0	0	0	0	0	0	0	0	0	0	0	0	0	0	0	0	0	0	0	0	0	0	0	0	0	0	0	0	0	0	0	0	0	0	0	0	0	0	0	0	0	0	0	0	0
FDPSL2A	0.43	2.25	2.67	0.24	0.4	0.41	0.1	0.65	0.39	0.59	0.29	0.8	0.45	0.34	4.87	0.62	0.21	0.28	0.62	2.09	0.96	0.62	2.4	1.5	2.26	0.52	0.4	0.37	0.2	0.44	0.23	0.59	0.16	0.62	0.78	0.8	0.19	0.16	0.33	0.26	0	0.22	0.12	0.17	0.07	0	0.44	0.65	0.13
FBXO27	3.6	0.53	0.85	0	0.78	0.18	0.55	1.01	0.34	0.71	0.25	0.13	0.08	0.15	1.06	0.37	0.39	1.02	0.51	0.19	0.14	5.64	0.26	3.89	3.7	0.37	0.5	1.76	0.15	0.46	0	3.3	0.84	0.53	1.15	0.85	0.2	0.23	0.08	0.36	0.47	0	0	0.29	0	0.29	0.12	0.14	0.14
SYNGR3	0	0	0	0	0	0	0	0	0	0	0	0	0	0	0	0	0	0	0	0	0	0	0	0	0	0	0	0	0	0	0	0	0	0	0	0	0	0	0	0	0	0	0	0	0	0	0	0	0
EML1	0	0	0	0	0	0	0	0	0	0	0	0	0	0	0	0	0	0	0	1.06	0	0	0	0	0	0	0	0	0	1.94	0	0	0	0	0	0	3.35	0	0	0	0	0	0	3.35	0	0	0	0	0
SMAD3	0	0	0	0	1.65	0	0	0	0	0	0	0	0	0	0	0	5.24	3.85	0	3.9	0	0	3.22	2.44	5.69	0	0	4.72	1.28	4.52	0	2.02	2.55	2.55	4.9	3.28	4.82	0	0	1.65	0	0	0	2.23	1.21	0	0	0	0
NUP93	0	3.32	2.6	0	0	0	0	5.81	0	0	0	0	0	0	0	0	4.52	0	0	0	0	0	0	1.64	5.33	0	1.01	3.88	0.25	4.35	3.6	3.81	0.25	0	2.39	5.59	5.55	0	0	0	3.18	2.86	3.31	0	0	0	0	0	0
C14orf182	0	0.43	0.27	0.09	0.08	0.14	0.2	0.17	0.06	0	0	0	0.07	0	0.15	0	0	0.13	0.22	0	0	0	0	0.11	0	0.17	0.12	0	0.14	0	0	0.16	0	0	0	0	0	0	0.28	0	0.07	0	0	0.09	0	0.09	0	0	0.15
TBC1D12	0	0	0	0	0	0	0	0	0	0	0	0	0	0	0	0	0	0	0	0	0	0	0	0	0	0	0	0	0	0.11	0	0	0	0	0	0	0	0	0	0	0	0	0	0	0	0	0	0	0
MRVI1	0	0	0	0	0	0	0	0.06	0	0	0	0	0	0	0.06	0	0	0	0	0	0	0	0	0	0	0	0	0	0	0.11	0	0.07	0	0	0	0	0	0	0	0	0	0	0	0	0	0	0	0	0
ZNF581	0	3.68	0	0	6	0	0	0	0	0	0	0	0	0	0	0	0	0	0	0	0	0	0	0	0	0	0	0	5.16	0	3.56	0	0	0	0	0	0	0	0	0	0	0	0	0	0	0	0	0	0
FAHD2CP	0	0	0.73	0	0	0	0	0	0	0	0	0	0	1.2	0	0.29	0	0	0	0	0	0	0	1.78	0	0	0	0	0	1.59	0	0	0	0	3.5	0	0	0	0	0	0	0	0	0	4.51	0	0	0	0
CDK12	0	0.1	0.42	0.03	1.31	0	0	0	0	0	0	0	0	0	4.36	2.07	0	0	0	0	0	1.73	0.09	0	1.79	0.53	0	2.19	2.72	0.82	0.65	0.95	0	0	0.98	0.76	0	0.81	0.06	0	2.03	0	0	0	0	0.91	0	0	0.03
ELOVL3	3.86	0	0	0	0	0	0	0	0	0	0	0	0	0	0	0	0	0	0	0	0	0	0	0	0	0	0	0	0	0	0	0	0	0	0	0	0	0	0	0	0	0	0	0	0	0	0	0	0
HP07349	0	0	0	0	0	0	0	0	0	0	0	2.41	0	0	0	0	0	0	0	0	0	2.21	0	0	0	2.24	0	0	0	0	0	0	0	0	0	0	0	0	0	0	0	0	0	0	0	0	0	0	0
CACNB3	0	1.07	0	0	0	0	0	0	0	0	0	0	0	0	0	0	0	0.25	0	0	0	0	0	0	0	0	0	0	0	0	3.35	0	3.48	0	0	0	0	0	0	0	0	0	0	0	0	0	0	0	0
GALNT13	0	0	0	0	0	0	0	0	0	0	0	0	0	0	0	0	0	0	0	0	0	0	0	0	0	0	0	0	0	0	0	0	0	0	0	0	0	0	0	0	0	0	0	0	0	0	0	0	0
NEDD4	0	0	0	0	0	0	0	0	3.65	0	0	0	0	0	0	0	3.45	3.44	0	0	0	0	0	0	0	4.36	0	3.17	0	0	2.54	0	0	0	0	0	0	0	0	3.21	0	0	0	1.52	0	0	0	0	0
NEK4	0	2.11	0.4	0	0	0	0	0	0	4.73	0	0	0	0	0	3.84	0	1.98	0.17	0	0	0	0	0	0	0	0	0	0	0	0.24	0	0	0	0	0.05	0	0	0	0	0	0	0	0	0	0	0	0	0
PRKAR2A	0	0	0	0	0	0	0	0	0	0	0	0	0	0	0	0	0	0	0	0.19	0	0	2.14	0	0	0	5.89	0	0	0	3.02	0	0	0	0	0	0	0.59	0	2.24	0	1.29	0	0	0	0	2.89	0	0
ATP6V0B	6.6	6.2	6.85	2.9	5.1	5.41	8.04	0	0	6.42	5.89	6.11	4.59	7.31	8.68	6.85	4.8	7.2	5.75	5.16	6.13	0	5.73	5.49	0	0	6.35	4.14	4.13	5.83	6.29	6.03	6.84	3.94	4.5	4.26	4.97	5.84	4.89	4.65	6.51	5.86	5.72	4.99	0	6.96	4.1	4.95	0
CACNA1E	0	0	0	0	0	0	0	0	0	0	0	0	0	0	0	0	0	0	0	0	0	0	0	0	0	0	0	0	0	0	0	0	0	0	0	0	0	0	0	0	0	0	0	0	0	0	0	0	0
CEACAM8	0.25	0.07	0.2	0.11	0.15	0	0.21	0.54	0.23	0.47	0	0.06	0.02	0.28	0.65	0.46	0	0.24	0	0.19	0	0	0	0	0	0	0	0.13	0.17	0	0	0	0	0	0.35	0	0	0	0.07	0	0.1	0	0	0.1	0	0.11	0.11	0	0
SKP1	4.22	5.69	3.83	7.46	4.79	4.93	4.93	6	5.84	0	4.88	4.6	5.19	3.97	5.08	5.58	5.48	5.88	0	5.77	7.31	7.28	5.82	5.3	7.19	4.13	0	3.85	0	5.14	4.86	6.04	0	5.95	5.43	5.64	5.64	6.52	2.55	5.1	5.23	2.46	4.46	5.53	0	6.15	2.43	4.53	5.43
PEX14	0	0.59	0	0	0	0	0	0	2.69	0	0	0	0	0	0	0	0	0	0	0	0	0	2.45	0.54	0	0	0	0	0	0	0	0	0	0	0.73	0	0	0	0	1.19	0	0	0	0	0	0	2.07	0	0
ZBTB38	2.11	0	0.04	0	2.72	0	0.45	0	0	0	0.04	0	0.76	0	0	0	4.32	0.42	0	4.37	4.97	0	0.7	0.85	0	0	0	2.98	1.98	0.69	0	0	0.4	1.38	3.72	0	3.99	2.48	0	0	0	0	1.31	0	0.05	2.02	0	0	0
LOC100130894	0	0	0	0	0	0	0	0.06	0	0	0	0	0.03	0	0	0.05	0	0	0	0	0	0	0	0	0	0	0	0	0	0	0	0	0	0	0.19	0	0	0	0	0	0.17	0	0	0	0	0	0	0	0
FYCO1	0	0	0	0	0.11	0	0	0	0	0	0	0	0	0	0	0	0	0	0	0	0	0	0	0	0	0	0	0	0	0	0	0	0	0	0	0	0	0	0	0	1.77	0.02	0	0	0	0	0	0.04	0
FBLIM1	0.56	3.6	2.21	1.59	4.59	0.85	3.14	2	1.11	1.61	1.34	0.35	0.95	0.86	1.82	1.78	2.29	1.38	1.7	1.78	1.56	1.2	0.69	2.68	0.47	1.13	4.67	0.78	1.56	1.75	0.89	2.13	2.44	0.95	1.91	1.27	0.74	0.1	0.22	0.78	0.47	0.34	2.12	0.95	0.65	3.26	0.74	0.3	0.81
CMTM1	0	0	0	0	0	0	0	0	0	0	0	0	0	0	0	0	0.46	0	0	0	0	1.01	0	0	0	0	2.84	0	0	0	0	0	0	0	0	0	0	0	0	0	0	0	0	0	0	0	0	0	0
RAPH1	1.52	0	0	0	0.01	0	0	0	0	0.01	0	0	0.09	0	2.6	0	0.84	3.53	5.5	0	2.56	1.66	1.15	0.46	0	1.77	2.56	2.3	0	2.5	1.98	0	2.85	1.44	0.53	1.17	0.81	0	0	0	0	0	0	1.46	0	0	0	0.1	0
PLTP	0	0	0	0	0	0	0	0	0	0	0	0.04	0.04	0	0	2.77	4	0	0	0	0	0	3.27	4.81	0	6.01	0	1.82	4.97	3.72	4.28	2.15	4.79	0	0	0.9	4.53	0	0	0	0	4.69	0	4.24	4.95	0	0	3.79	0
MIR558	0	0	0	0	0	0	0	0	0	0	0	0	0	0	0	0	0	0	0	0	0	0	0	0	0	0	0	0	0	0	0	0	0	0	0	0	0	0	0	0	0	0	0	0	0	0	0	0	0
C20orf201	0	0	0	0	0	0	0	0	0	0	0	0	0	0	0	0	0.75	0	0	0	0	0	0	0	0	0	0	1.9	0	0	0	0	0	0	0	0	0	0	0	0	0	0	0	0	0	0	0	0	0
MINK1	0	1.79	0	0	1.06	0	0	0	0	0	0	0	0	0.08	0	0	0.09	0	0	0	3.12	0	3.01	2.17	0	4.18	3.29	1.65	0	0	3	0	0	0	0	0	0	0	0	1.86	1.56	0	0	3.19	0	0	2.1	0	0
SNX29P1	0	0	0	0	0	0	0	0	0	0	0	0	0	0	0	0	0	0	0.71	0	0	0	0	0	0	1.78	0	0	0	0	0	0	0	0	0	0	0	0	0	0	0	0	0	0	0	0	0	0	0
SLC25A1	0	0	0	0	0	0	0	5.61	0	6.41	0	0	0	0	0	0	5.65	0	0	0	1.34	0	0	4.07	4.04	0	0	0.36	2.69	3.86	4.28	0	0	2.93	0	0	3.32	0	0	0	0	2.88	0	1.21	0	4.48	0	0.41	0
EZH2	0.32	0	0	0	0.94	0	0	0	0	0	0	0	0	0	0	4.92	1.32	0	0	0	0	0	0	4.3	5.24	0	0	3.91	1.39	0	4.58	1.81	0	0	0	3.98	4.45	0	0	0	0	0	0	0	0	0	0	1.21	0
DOCK8	0	0	0.09	0	0	0	0	0	0	0	0	0	0	0	0	0	0	0	0	0	0	0	0	0	0	0	0	0	0	0	0	0	0	0	0	0	0	0	0	0.49	0	0	0	0	0	0	0	0	0
PLEKHB1	0	0	0	0	0	0	5.92	0	0	0	0	0	4.2	1.16	0	0	0	0	0	0	0	6.87	0	0	0	0	6.28	0	0	0	0	0	0	0	0	0	0	0	0	0	4.23	3.84	3.87	0	0	0	0	1.29	5.94
GRB7	0.95	2.12	0	0	0	0	0	0	0	0	0.68	0	0	5.24	2.51	0	3.86	0	0	4	0	6.04	0	0	0	0	0	3.68	0	0	0	0	0	0	0	0	0.79	0	3.17	0	0	0	0	1.45	3.38	0	4.95	0	1.13
ZFP37	0	0	0	0	0	0	0	0	0	0	0	0	0	0	0	0	1.38	0	0	0	0	0	4.01	0	0	0	0	0	0	0	0	0	0	0	0	0	0	0	0	0	0	0	0	0	0	0	0	0	0
MRPL33	2.86	0.9	4.37	0	0	0	5.41	0	0	5.96	0	3.53	4.28	0	0	0	0	6.19	0	4.35	0	0	4.66	5.75	0	0	0.98	5.98	3.74	5.06	3.45	5.79	5.61	3.84	0	5.09	4.74	0	3.99	4.03	0	3.29	3.53	3.61	0	2.63	3.68	3.77	0
SNORA21	3.51	0	0	0	0	0	0	0	0	0	0	0	0	0	0	0	0	0	0	0	0	0	0	0	0	0	0	0	0	0	0	0	0	0	0	0	0	0	0	0	0	0	0	0	0	0	0	0	0
RNASEK	4.98	2.37	5.16	0	5.41	4.25	5.58	5.54	0	0.88	0	4.13	0	0	0	0	2.86	0	4.51	5.26	0.45	0	2.68	2.07	0	0.33	0	3.55	4.35	4.79	3.08	0.56	4.44	1.01	0	4.51	3.37	5.64	3.83	2.54	5.37	3.78	3.83	0	5.12	3.57	4.08	4.62	4.44
PELO	0	0	0	0	0.97	0	0	0	0	0	0	0	0	0	0	0	3.6	1.71	0	0	0	0	2.88	1.16	2.85	0	0	1.57	0	0	2.5	4.32	3.87	3.31	2.36	3.87	0	0	0	0	1.95	0	0	0	0	1.98	0	0	0
ARMC1	2.41	4.16	0	0	0	0	0	0	0	0	4.49	0	0	0	0	0	0	0	0	0	0	0	0	1.22	2.35	0	0.53	0.09	0	0	0	1.77	4.56	3.57	0	0	0	0	0	0	0	0	0	0	0.07	0	1.36	2.46	0
GOLGA2P5	0	3.51	0	0	0	3.91	0	0	0	0	0	0	0	0	0	0	0	0	0	0	0	0	0	0	0	0	0	0	0	0	0	0	0	0	3.37	0	0	0	0	0	0	0	0	0	0	0	0	1.38	0
C9orf37	0	0.76	0	0	0	0	0	0	0.92	0	0	0	0	5.49	0	0	0	4.75	0	0	0	0	0	0	0	0	0	3.62	0	0	3.55	0	4.33	3.33	4.02	0	0	0	0	0	0	0	0	0	0	0	0	0	0
TMEM66	5.21	5.1	5.02	0	0	4.89	5.88	0	0	0	6.98	5.31	4.37	5.59	6.51	2.23	3.2	4.77	6.23	2.03	6.08	6.13	3.96	4.19	4.65	5	6.46	3.92	0	4.82	4.23	4.18	3.96	0	0	0	5.19	4.72	2.94	0	5.97	4.27	4.39	4.65	4.81	7.33	3.37	4.97	5.5
SPRN	0	0	0	0	0	0	0	0	0	0	0	0	0	0	0	0	0	0	0	0	0	0	0	0	0	0	0	0	0	0	0	0	2.82	0	0	0	0	0	0	0	0	0	0	0.07	0	0	0	0	0
HBEGF	0	0	0	0	4.74	4.91	0	5.76	0	5.48	0	0	0	0	0	0	0	0	0	0	0	0	0.71	0	0	0	0	0	0	0	0	0	0	3.29	0	0	3.48	3.99	0	0	0	0	1.86	2.68	0	0.91	0	0	0
BORA	0	0	0	0	0	0	0	0	0	0	0	0	0	0	0	0	0	0	0	0	0	0	3.21	0	0	0	0	0	0	0.69	0	3.98	0.87	0	0.15	0	0.06	0	0	0	0.88	0	0	0	0	0	0	0	0
PI4KA	0	1.96	0	0	0	0	0	0	0	0	0	0	0	0	0	3.54	0	1.07	0	0	4.06	0	2.94	0	0	1.83	0	0	0.28	0	2.9	0.72	3.64	0.11	1	0	0	0	0	0	0	1.09	0	1.36	0	0	0	0	0
MT1IP	0	0	0	0	0.16	0.1	0	0	0.04	0.4	0	0.28	0.35	0	0	0.2	0	0	0	0.24	0	0	0	0	0	0.1	0	0	0.19	0	0	0.58	0	0.08	0	0.36	0	0	0.08	0	0	0.33	0	0	0	0	0.36	0.69	0.02
KRT16P1	0	0	0	0	0	0	0	0	0	0	0	0	0	0	0	0	0	0.19	0	0	0	1.14	0	0	2.52	0	0	0	0	0	0	0	0	0	0	0	0	0	0	0	0	0	0	0.26	0	0	0	0	0
POU2AF1	0.1	0.67	0	0.12	0.19	0.06	0	0.36	0.03	0.11	0	0	0.1	0.27	0.2	0.19	0.08	0.21	0	0	0	0.21	0	0	0	0	0	0.27	0	0.11	0	0.17	0	0	0.49	0.23	0.32	0	0	0	0.34	0.05	0	0	0	0	0	0	0
LEPRE1	2.92	2.25	3.52	0	0	0	0	0	0	0	1.02	0	0.92	0	0	0	0	0	0	4.1	0	5.69	0	0	1.63	0	0	0	0	0.24	4.29	0	0	0	0	0	0	0	0	0	0	0	0	0	0	0	0	0	0
MRPL12	5.11	2.94	0	0	0	0	0	0	0	0	0	2.74	0	0	0	0	2.88	0	1.32	3.93	5.29	0	4.27	0	0	0	0	0	3.73	2.56	5.06	5.86	3.21	3.07	0	0	0	0	0	0	3.88	0	0	2.43	0	3.54	0	1.72	0
R3HDM4	0	0	1.16	0	0	0	0	0	0	0	0	0	0	0	0	0	0	0	0	0	0	0	0	1.16	0	4.17	5.55	0	0	0	0	0.8	0	0	0	0	0	0	0	0	0	0	0	0	0	0	0.77	0	0
LOC150776	3.55	3.29	0.31	0	0	0	0	0	0	0	0	0	0	1.71	4.54	0	0	0	0	0	0	0	0.12	0.36	0.98	0	0.11	0	0	3	0	2.93	0	2.02	0	0	0	0	0	0	0	0.32	0	0	0	0	2.77	0	0
MIR192	0	0	0	0	1.76	0	0	0	3.66	0	0	0	0	0	0	0	0	0	0	0	0	0	0	0	0	0	0	0	0	0	0	0	0	0	0	0	0	0	0	0	0	0	0	0	0	0	0	0	0
LINC00222	0	0	0	0	0	0	0	0	0	0	0	0	1.87	0	0	0	0	0	0	0	0	0	0	0	0	0	0	0	0	0	0	0	0	0	0	0	0	0	0	0	0	0	0	0	0	0	0	0	0
REP15	0	0	0	0	0	0	0	0	0	0	0	0	0	0	0	0	0	0	0	0.4	0	0	0	0	0	0	0	0	0	0	0	0	0	0	0	0	0	0	0	0	0	0	0	0	0	0	0	0	0
ZC3H3	0	3.23	1.99	0	0	0	0	0	0	0	0	0	0	0.79	0	0	0	3.75	3.73	0	0	0	2.65	3.99	0	1.08	0	3.26	0	0	0.09	0	0	0	0	0	0	0	0	2.81	3.01	0.09	0	0	0	0	0	0	0
RASAL1	0	0	0	0	0	0	0	0	0	0	0	3.42	0	0	0	0	0	0	0	0	0	0	0	0	0	0	1.39	2.88	0	0	0	0	0	0	0	0	0	1.8	0	0	0.2	0	0	0	0	0	0	0	0
DDAH1	0	0	0	0	0	0	0	0	0	0	0	0	0	0.16	0	0	0	0	0	0	1.54	1.17	0	0	0	0	0	0	0	0	0	0	0	0	0	4.64	0	0	0	0	1.73	1.22	2.64	0	3.85	2.37	0	0	0
ACBD5	0	3.53	0.08	0	0.04	0	0.22	0.08	0.08	0.04	4.27	0	0.03	0	0.3	4.46	3.27	0.09	0	0.12	0	0	0.05	0	4.06	0.18	0	0.07	0.09	0	0.1	0	2.87	0	0	0.07	0.07	0	0	0.11	0	0.04	0	0.13	0	0	2.72	1.67	0.06
TMC2	0	0	0	0	0	0	0	0	0	0	0	0	0	0	0	0	0	0	0	0	0	0	0	0	0	0	0	0	0	0	0	0	0	0	0	0	0	0	0	0	0	0	0	0	0	0	0	0	0
UGT2B15	0	0	0	0	0.05	0	0	0	0.03	0	0	0	0	0	0.18	0	0	0.25	0.26	0.2	0	0	0	0	0	0.11	0.14	0	0	0	0.95	0	0	0	0	0	0	0	0	0	0	0	0	0	0	0	0	0	0
TIPARP	2.47	0	2.49	0	0	0	0	0	4.87	0	0	0	0	5.33	0	0	0	0	0	0	0	0	0.05	3.6	3.59	0	0	0	0	0	0	0	0	2.45	0	0	0	5.01	0	0	0	0	0	0	0	0	0	0	0
SAMD13	0	0	0	0	0	0	0	0	0	0	0	0	0	0	0	0	0	0	0	0	0	0	0	0	0	0	0	0	0	0	0	0	0	0	0	0	0	0	0	0	0	0	0	0	0	0	0	0	0
CCDC137	3.24	0	3.62	0	0.15	5.08	0	0	0.07	0	5.48	0.06	0	0	0	0.06	0	0	0	0	0	0	0	1.1	0	0	0	0.13	0	3.37	0	0	0	0	0	0	0	0	0	0.66	1.15	0	0	0	0	4.33	3.69	0	0
DNASE1L3	0	0	0	0	0	0	0	0	0	0	0	0	0	0	0	0	0	0	0	0	0	0	0	0	0	0	0	0	0	0	0	0	0	0	0	0	0	0	0	0	0	0	0	0	0	0	0	0	0
LOC100507299	0	0	0	0	0	0	0	0	0	0	0	0	0	0	0	0	0	0	0	0	0	0	1.86	0	0	0	0	0	0	0	0	0	0	0	0	0	0	0	0	0	0	0	0	0	0	0	0	0	0
EXD2	0	0.44	0	0	0	0	0	0	0	0	4.98	0	0	0	0	3.59	0	0	0	0	0	0.47	0	0.06	0.95	0	0	0	0	3.18	1.32	0	0	0	4.49	0	0	0	0	0	0	0	0	3.44	0	4.12	2.57	0	0
TRIM72	0	0	0.16	0	0.05	0	0	0.13	0.04	0.15	0	0	0	0.16	0.23	0.06	0	0	0	0	0	0	0	0	0.37	0	0	0	0	0.16	0.14	0	0	0	0.2	0.2	0.12	0	0.15	0	0	0	0	0	0	0.11	0	0	0
IPO8	1.64	3.52	0	0	0	0	0	0	0	0	0	0	0	0	0	0	3.17	0	0.45	0	0	0	0	2.26	0	0	0	3.05	1.56	0	0	2.47	0	0	0	0	0	0	0	0	0	0	0	0	0	0	0	0	0
C21orf88	0	0	0	0	0	0	0	0	0	0	0	0	0	0	0	0	0	0	0	0	0	0	0	0	0	0	0	0	0	0	0.22	0	0	0	0	0	0	0	0	0.29	0	0	0	0	0	0	0	0	0
SYNJ2BP-COX16	0.95	0	0.09	0	0	0	0	0.25	0	0	0	0	0	0	0	0	0	0	0	1.66	0	0	1.26	1.21	0	0	0	0	0	0	0	0	0	0	0	0	0	0	0	0	0	0	0.75	0	0	0	0	0	0
MAP3K14	0	0	1.14	0	0	2.51	0	0	0	0	0	0	0.53	0	0	0	0	0	0	0	0	0	0	0	0	0	0	0	0	0	0	0	0	0	0	0	0	0	0	0	0	0	0	0	0	0	0	1.67	0
DDX11L10	0	0	0	0	0	0	0	0	0	0	0	0	0	0	0	0	0	0	0	0	0	0	0	0	0	0	0	0	0	0	0	0	0	0	0	0	0	0	0	0	0	0	0	0	0	0	0	0	0
ESRG	0	1.83	0.99	0	0.37	0	0.08	0.72	0	0	0.11	0.02	0.02	2.82	2.59	0.15	5.96	6.66	4.75	5.47	0	0	4.38	2.75	4.87	3.66	0.1	3.85	4.44	2.06	2.67	2.09	2.68	4.24	5.34	3.84	2.39	0	0	2.32	0.12	0	0	3.35	0	0	0	0	0.93
PIBF1	0.09	0.14	0	0	0	0	0	0	0	1.35	0	0	0	0	0	0	0	0	0	4.39	0	0	0	0	4.52	1.23	0	2.28	0	0.11	1.4	0	0	3.2	0	3.77	0	0	0	2.33	0	0	0	3.72	0	0	0	0	0
CCNI2	0	0	0	0	0	0	0	0	0	0	0	0	0	0	0	0	0	0	0	0.19	0	0	0	0	0	0	0	0	0	0	0	0	0	0	0	0	0	0	0	0	0	0	0	0	0	0	0.11	0	2.43
PDE6D	4	0	0	0	5.44	0	0	0	0	0	0	0	0	0	0	0	4.52	0	0	4.67	0	0	2.95	0	0	0	0.3	5.2	0	0	4.16	0	4.86	3.98	0	0	0	0	0	0	0	0	0	0	0	0	0	0	0.21
ZNF117	2.5	0.14	0	0.08	0.1	0	0	0.05	3.35	0.09	0.05	0	2.85	0	0.13	0.17	0.07	3.88	0	0.2	0	0	0	0.07	0	0.04	0	0	0.06	0	0.11	0.05	0	0	0.12	0	0	0	1.82	0	0	0	0	0.08	0	0	0	0	0.03
NKRF	0	1.53	0	0	0	0	0	0	0	0	0	0	0	0	0	0	0	0	0	0	0	0	0	0	0	0	0	0	4.33	0	0.27	0	0	0	0	0	0	0	0	0	0	0	0	0	0	0	0	0	0
CLK2	0	0	0	0	0	0	0	0	0	0	0	0	0	3.72	0	0	0	0	0	0	0	0	2.7	0	0	0	0	0	4.96	0	2.24	0	0	0	0	0	0	0	0	0	0.85	0.41	0	0	0	0	0	3.04	0
CCSER1	0	0	0	0	1.02	0	0	0	0	0	0	0	0	4.36	0	0	0	0	0	0	0	0	0	2.74	0	0	0	0.92	0	0	2.76	1.42	0	0	0	0	0	0	1.86	0	0	0	0	0	0	0	0.86	0	3.97
TNFSF15	1.85	2.11	0	0.04	0.06	5.33	0	0.26	0.02	0.1	0	0.36	0	0.05	0.22	0.05	0.09	0.05	0	0	0	0.14	0	0	0.13	0.04	0.05	0.02	0	0	0	0.07	0	0.1	0.16	0.15	0.04	0.04	3.26	0.18	0	0	0	0	0	3.56	0.05	0	0
DUSP2	6.6	3.04	6.41	0	7.37	0	0	0	0	0	0	0	0	0	0	0	0	0	0	0	0	0	0	2.86	1.35	0	0	0	0	0	3.64	0	0	0	0	0	0	0	0	0	0	0	0	0	0	0	0	0	0
SECISBP2	0	2.28	3.17	0	0	0	0	0.3	0	0	0	0	0	0	0	0	1.29	0	0	0	0	0	0	0	0	0	0.25	2.36	0	0	0	0	3.87	0.18	0	0	0.34	0	0	0	0.06	0	0	0	0	0	0	0	0
SPRTN	2.84	0	0	0	0	0	0	0	0	0	0	0	0	0	0	0	0	0	0	3.48	0	0	3.15	0	0	0	0	2.94	0	0	0	3.34	0	0	0	0	0	0	0	3.4	0	0	0	0	0	0	0	0	0
PPAP2C	0	3.23	4.34	0	5.2	4.89	0	5.73	4.33	6.45	4.03	5.3	4.56	7.51	0	0	0	5.36	0	0.88	0	0	4.66	4.75	0	0	0	6.41	0	5.62	4.92	2.57	5.41	4.79	5.57	4.93	0	6.46	0	0	5.05	5.01	5.06	0	5.33	4.9	4.03	4.8	0
GABRR2	0	0	0	0	0	0	0	0	0	0	0	0	0	0	0	0	0	0	0	0	0	0	0	0	0	0	0	0	0	0	0	0	0	0	0	0	0	0	0	0	0	0	0	0	0	0	0	0	0
URI1	0	0	0	0	0	0	0	0	0	0	0	0	0	0	0	0	0	0	0	0	0.13	0	0	0	0	0	0	0	0	0.14	0	0	0.4	0	0	0.15	0	0	0	0	0.27	0	0	0	0	0	0.87	0	0
PIK3C3	0	0	0	0	0	0	6.02	0	0	0	0	0	0	0	0	0	0	0.11	0	0	0	0	3.65	0	0	0	0	0	0	0	0	0	0	0	0	4.18	0	0	4.49	0	0	0	0	0	0	0	0	0	5.13
PAG1	0.08	0.02	0	0.02	0.04	2.91	0.05	0.04	0.01	0.06	0.29	2.23	0.05	0	0.04	0.01	0.04	0.03	0.13	0.04	0.06	0.06	0	0.06	0.08	0.06	0	0	0.07	0.09	0.07	0	0	0	0.19	0.13	0	0	1.04	0	0	0	1.57	0	0.02	0.02	0.05	0	0
GNG10	4.31	3.71	0	0	0	0	0	0	0	0	0	0	0	0	0	0.88	3.28	0	0	0	4.38	0	0	2.4	0	0	0	1.15	0	3.86	2.33	0	0.55	3.58	4.06	3.21	0	0	0	2.22	2.63	0	1.71	2.96	3.43	0	0	2.69	0
CTSL1P8	0	0	0	0	0	0	0	0	0	0	0	0	0	0	0	0	0	0	0	0	0	0	0	0	0	0	0	0	0	0	0	0	0	0	0	0	0	0	0	0	0	0	0	0	0	0	0	0	0
APOL4	0.46	4.57	1.02	4.79	1.56	1.16	0	0.29	0	0.64	5.39	0	0.43	0	0	0.29	0	0.3	0.34	0.14	0	0	0.2	0.06	0.25	0.07	0	0	0	0.62	0.62	0.41	0	1.38	1.43	0	0.66	0	0	0	0	0	0	0.12	0	0.14	0	0	0
SLC9C1	0	0	0	0	0	0	0	0	0	0	0	0	0	0	0	0	0	0	0	0	0	0	0	0	0	0	0	0	0	0	0	0	0	0	0	0	0	0	0	0	0	0	0	0	0	0	0	0	0
C11orf34	0	0	0	0	0	0	0	0	0	0	0	0	0	0	0	0	0	0.42	0	0	0	0	0	0	0	0	0	0	0	0	0	0	0	0	0	0	0	0	0	0	0	0	0	0	0	0	0	0	0
SNORA40	0	0	0	0	0	0	0	0	0	0	0	0	0	0	0	0	0	0	0	0	0	0	0	0	0	0	0	0	0	0	0	0	0	0	0	0	0	0	0	0	0	0	0	0	0	0	0	0	0
GPCPD1	0	0	2.3	0	0	0	0	0	0	0	4.32	3.3	3.17	0	0	0	0	0	0.3	2.33	0.06	5.56	0.13	1.67	0	0	5.61	0	0	0	0.16	0	0	1.35	0	0	0	3.01	3.41	0.76	0	2.59	0	2.25	1.83	0	3.64	2.09	0
FLJ31813	0	0.2	0	0.12	0.05	0	0	0.23	0	0.08	0	0.06	0.03	0	0	0.05	0	0	0	0.21	0	0	0.17	0	0	0	0	0	2.4	0	0	0	0	0	0	0	0	0	0	0.24	0.09	0	0	0	0	0	0	0	0
ANKRD28	0	0	0	0	0	0	0	0	4.37	0	0	0	1.74	0	0	0	0	0	0.34	0	0	0	0	0	0	0	0	0	0	0	0	0.07	0	0	0.13	0	0	0	0	0	0	0	0	0	0	1.81	0	0	0
STMN3	0	0.62	0	0	0	0	0	0	0	0	0	0	0	0	0	0	0	0	0	0	0	0	0	0	0	0.9	0	0	0	0	0	0	0	0	0	0	0	0	0	0	0	0	0	0	0	0	0	0	0
RAB14	0.07	0.99	1.96	0	0.97	0	0	2.46	0	0	0	0	0	0	0.09	0	3.52	0	4.01	4.71	0	0	4.14	0	3.47	3.52	0	3.74	1.8	3.31	3.66	1.9	0.17	1.73	4.74	0.09	2.09	1.7	0	3.4	0.69	0.04	1.49	3.35	0	4.16	1.93	1.43	0.09
CDK2AP2	3.11	1.2	0	0	0	4.01	0	6.5	0	6.36	0	4.6	0	3.52	6.5	0	4.16	6.96	0	3.95	0	0	3.94	1.76	0	0	0	4.04	4.76	4.63	5.84	0	0	2.24	3.38	3.94	4.79	0	3.8	0	4.49	0	4.44	0	5.66	5.4	0	4.52	0
HDDC3	0	0	3.96	0	0	5.73	0.45	0	0	0	0	3.08	0	5.58	0	0	0	0	0	0	0	5.62	0	0	2.13	2.78	0	0	4.42	0	0	0	2.32	0	4.7	0	4.07	0	0	0	0.66	2.49	0	0	0	0	0	3.41	0
CXCR2	0	0	0	0	0	0	0	0	0	0.16	0	0	0.02	0	0.08	0.04	0	0	0	0	0	0	0	0	0	0	0	0	0	0	0	0	0	0	0	0	0	0	0	0	0	0	0	0	0	0	0	0	0
COMMD7	0	3	0	0	0.06	0	0	0	0	5.74	4.93	3.07	0	0	0	0	0	0	0	0	1.55	0	0	0.16	3.39	0	0	0	4.4	3.39	0	0	0	0	0	0	4.12	3.59	0	0	2.77	2.53	0	0	0	3.72	0	0	0
EMBP1	0	0	0	0	0	0	0	0	0	0	0	0	0	0	0.06	0	0	0	0	0	0	0	0	0	0	0	0	0	0	0	0	0	0	0	0	0	0	0	0	0	0	0	0	1.64	0	0	0	0	0
CXXC1	4.07	0	3.87	0	0	0	0	0	0	0	0	2.63	0	0	0	5	0	0	0	0	0	5.54	0	0	0	0	0	0	0	0	0	0	0	0	0	3.38	0	1.13	0	0	1.1	0	0	0	0	3.22	0	0	0
LINC00696	0	0	0	0	0.04	0.03	0	0	0	0.1	0	0	0	0	0	0.04	0	0	0	0	0	0	0	0	0	0	0	0	0.13	0	0.1	0	0	0.11	0	0	0	0	0	0	0	0.05	0	0	0	0	0	0	0
HMCN1	0	0	0	0	0.01	0	0	0	0	0	0	0	0	0	0	0.02	0	0	0	0	0	0	0	0	0	0	0	0	0	0	0	0	0	0	0	0	0	0	0	0	0	0	0	0	0	0	0	0	0
ESYT3	0	1.62	0	0	0	0	0	0	0	0	0	0	0	0	0	0	0	0	0	0	0	0	0	0	0	0	0	0	0	0	0	0	0	0	0	0	0	0	0	0	0	0	0	0	0	0	0	0	0
CD40	0	0.51	0	2.93	1.86	0	0	0	0	0	0	0	4.2	5.81	0	5.22	0	0	0	0	5.77	0	0	0	0	0	0	0	0	0	0	0	0	0	0	0	0	0	0	0	0	0	0	0	0	3.4	0	0	0
DYNC1LI2	0	0	2.26	0	0	0	0	0	0	0	4.83	0	0	4.59	0	0	4.29	3.88	5.4	4.98	5.37	2.66	3.67	2.41	0	0	0	2.43	0	4.02	2.84	0	4.72	3.96	5.8	2.92	0.85	1.04	0	3.59	0.13	0	0	0	4.03	0	0.85	0	0
WHAMMP2	0.05	0.08	1.49	0	0.02	0	0	0.05	0	0	0	0	0.01	0	0.19	0	0.08	0	0	0	0.09	0	0	0.06	0	0	0	0	0.21	0	0	0.16	0.14	0.08	0	0.32	0	0	0	0	0	0.03	0	0.04	0	0	0.39	0	0.04
EFCAB7	3.4	0	0	0	0	0	0	0	0	0	0	0	0	1.29	0	0	0	0	0	0	0	0	0	0	0	0	0	0	0	0	0	0	0	0	0	0	0	0	0	0	0	0	0	0	0	0	0	0	0
GDI1	0	0.17	1.94	0	0.13	0	0	2.05	2.1	0	0	0	0	0	1.78	3.34	4.05	4.37	4.09	2.81	0	0	3.43	3.36	4.07	3.53	0	5.07	3.27	0	2.6	2.48	2.72	0	0	0	2.64	0	0	1.57	2.6	0	2.31	1.91	0	0	3.35	0	0
VSNL1	0	0	0	0	0	0	0	0	0	0	0	0	0	0	5.99	0	0	0	0	0	0	0	4.35	0	0	4.44	0	0	4.19	4.76	0	0	0	0	0	0	6	0	0	3.29	0	0	0	0	0	0	0	0	0
HEPN1	0	0	0	0	0	0	0	0	0	0	0	0	0	0	0	0	0	0	0	0	0	0	0	0	0	0	0	0	0	0	0	0	0	0	0	0	0	0	0	0	0	0	0	0	0	0	0	0	0
PIH1D1	0	1.41	0.5	2.09	0	0	0	0	0	0	0	2.85	3.75	4.93	0	0	0	5.33	3.61	0	5.73	0	0.16	0.25	0	0	7.04	0.23	0	4.22	1.96	4.11	0	2.81	0	0	4.73	0	0	1.04	2.82	0	0	0	0	5.06	0.93	0	0
RAET1G	0	0	0	0	0	0	0	0	0	0	0	0	0	0	0	0	0	0	2.67	0	0	0	0.35	0	1.18	0.24	0	0.25	0	0.61	0.29	0	0	0	0	0	0.46	0	0	0	0	0	0	0	0	0	0	0	0
KRTAP5-9	0	0	0	0	0	0	0	0	0	0	0	0	0	0	0	0	0	0	0	0	0	0	0	0	0	0	0	0	0	0	0	0	0	0	0	0	0	0	0	0	0	0	0	0	0	0	0	0	0
EFTUD2	3.77	4.17	0.08	0	4.23	3.57	0	0	0	0	5.28	0	0	0	1.06	0.54	0.67	0	0	4.15	0	0	3.8	4.49	0	0.11	0	4.81	0	4.66	3.6	0	4.25	0	0	4.34	0	3.9	0	0	2.69	0	0	0	0	3.51	0	0	0
ZNF311	0	0	0	0	0	0	0	0	0	0	0	0	0	0	0	0	3.72	0	0	0	0	0	0	0	0	0	0	4.23	0	0	0	0	0	0	0	0	0	0	0	0	0	0	0	0	0	0	0	0	0
HSPB11	0	0	0	0	0	0	0	0	0	0	0	0	0	0	0	0	2.37	0	0	0	0	0	3.38	0	0	2.47	0	0	4.89	3.93	0	5.11	0	0	0	3.8	0	0	0	4.57	0.35	0	2.85	2.46	0	0	0	0	0.43
SCN4A	0	0	0	0	0	0	0	0	0	0	0	0	0	0	0	0	0	0	0	0	0	0	0	0	0	0	0	0.1	0	0	0	0	0	0	0	0	0	0	0	0	0	0	0	0	0	0	0	0	0
OR2W3	0	0	0	0	0	0	0	0	0	0	0	0	0	0	0	0	0	0	0	0	0	0	0	0	0	0	0	0	0	0	0	0	0	0	0	0	0	0	0	0	0	0	0	0	0	0	0	0	0
MED10	3.43	5.58	4.97	0	0	2.8	0	5.65	0	0	0	0	0	0	0	0	4.01	6.14	0	0	0	5.56	4.52	0	0	5.02	0.33	4.19	0	6.12	2.48	0	5.19	3.68	0	4.28	0	3.97	0	5.32	3.55	2.95	0	4.75	0	0	0	2	0
FAM135A	0	0	0	0	0	0	4.13	0	0	0	0	0.08	0	0	0	0	0	5.67	5.35	0	0	0	2.85	0	0	0	0	0	0.25	2.84	0	0.08	3.5	2.8	2.2	0	0	0	0	0.86	0	0	0	0	0	2.24	0	0	0
ARHGAP4	0	3.02	0	0	0	0	0	0	0	0	0	0	0	0	0	0	0.63	0	0	0	0	0	0	0	0	0	0	0	0	0	0	0	0	0	0	0	0	0	0	0	0	0	0	0	0	0	0	0	0
EHMT2	2.44	0	0	0	4.18	0	0	0	0	0	0	0	0	3.57	0	0	3.85	2.88	0.29	3.64	0	0	0	2.83	2.01	0	0	3.44	0	0	3.25	1.92	2.35	0	0	0	0	0	0	3.62	0	0	0	0	0	0	0	0	0
UFD1L	0	2.82	0	5.73	0	0	5.34	0	0	0	4.59	2.53	0	5.26	0	0	3.51	4.42	0	3.98	5.07	0	0	0.33	0	0.27	0	3.1	1.84	4.14	2.13	0	6	1.86	2.24	3.31	5.29	0	0	4.05	3.85	0	2.49	1.26	0	0	0	2.07	0
STRIP2	0.06	0.16	0	0.05	0.12	0.04	0.06	0.16	0.09	0.12	0	0.04	0.07	0	0	0.07	0	0.25	0	0.09	0.06	0	0.06	0.06	0	0	0	0.05	0	0.13	0	0	0.15	0.1	0.08	0.07	0.05	0	0.14	0.08	0	0.07	0	0	0	0.05	0.19	0	0
NDUFAF6	0	1.58	0	0	0	0	0	0	0	0	0	0	0	0	3.28	2.86	0	0	0	0	0	0	0	2.63	0	0	0	0	1.08	3.4	0.17	0	0	2.23	0	0	0	0	0	2.99	0	2.67	0	0	3.74	0	0	0	0
WTIP	0	0	0	0	0	0	0	0	0	0	0	0	0	0	0	0	0	0	0	0	0	0	0	0	0	0	0	0	0	0	0	0	0	0	0	0	0	0	0	0	0	0	0	0	0	0	0	0	0
COA5	0	0	3.3	0	2.66	0	0	0	4.08	0	0	0	4.53	0	0	0	0	2.26	4.59	0	0	0	0	2.29	0	0	0	0	0	0	3.14	0	0	2.34	0	2.73	0	2.32	0	0	1.31	0	1.48	0	0	4.37	2	0	0
FLJ25363	0	0	0	0	0	0	0	0.09	0.05	0	0	0	0.04	0.23	0	0.08	0	0	0	0.3	0.23	0.21	0	0	0	0	0	0	1.36	0	0	0	0	0	0	0	0	0	0	0	0	0	0	0	0	0	0	0	0
ERMP1	0	0	0.12	0	0	0	0	0	0	0	0	0	0	0	0	0	0	0	0	0	0	0	0	0	0	3.6	0	0	0	0	0	0	4.35	0	0	0	0	0	0	0	0	0	0	0	0	0	0	0	0
THAP8	0	0	0	0	0	0	0	0	0	0	0	0	0	4.98	0	0	0	0	0	0	0	0	0	0	0	0	0	0	0	0	0	0	0	0	0	0	0	0	0	0	0	0	0	2.9	0	0	0	0	0
HACE1	0	0	0	0	0	0	0	0	0	0	0	0	0	0	0	0.03	0	0	0	0	0	0	0	0	0	0	0	0	0	0	0	3.29	0	0	0	0	0	0	0	0	0	0	0	0	0	0	0	0	0
C3orf20	0	0	0	0	0	0	0	0	0	0	0	0	0	0	0	0	0	0	0	0	0	0	0	0	0	0	0	0	0	0	0	0	0	0	0	0	0	0	0	0	0	0	0	0	0	0	0	0	0
SCD5	0.51	1.26	0.89	0.16	5.46	0.27	0.71	5.13	0.16	0.64	0.31	0.53	0.38	0.74	1.68	1.37	1.05	1.02	1	0.9	0	5.15	0.66	0.99	1.16	1.04	0.53	0.85	0.83	1.19	0.92	1.3	1.78	1.26	0.93	0.65	0.24	0.13	0.38	1.4	0.16	0.29	0.15	0.36	0.28	0.08	1.1	0.3	0.5
LSG1	4.51	3.53	1.18	0	0.86	0.07	0.06	0.08	0.01	0	0	0.03	0.02	0.16	0.06	2.6	5.29	0.09	0	0	0	0	4.41	0.07	0	4.71	0.17	0	0	0	3.5	3.74	0	0	0.23	0	0	0	0	0	0	0.1	0	0	0	0	0	0.08	0
KTN1-AS1	0	0	0	0	0	0	0	0	0	0	0	0	0	0	0	0	0	0	0	0	0	0	0	0	0	0	0	0	0	0	0	0	0	0	0	0	0	0	0	0	0	0	0	0	0	0	0	0	0
MAL	0	0	0	0	0	0	0	0	0	0	0	0	0	0	0	0	0	0	0	0	0	0	0	0	0	0	0	0	0	0	0	0	0	0	0	0	0	0	0	0	0	0	0	0	0	0	0	0	0
GPR22	0	0	0	0	0	0	0	0	0	0	0	2.34	0	0	0	0	0	0	0	0	0	0	0	0	0	0	2.85	0	0	0	0	1.45	0	0	0	0	0	0	0	0	0.78	0	0	0	0	0	0	0	0
WDR5B	0	0.32	0	0.23	0.15	0.09	0.11	0.39	0.25	0	0	0.03	0.05	0.08	0.18	0.11	0	4.43	0	0	0.13	0	0	0.09	0	2.45	0.08	0.19	0	0.29	0	0.2	0.54	0.12	4.02	0.04	0.06	0.06	0	0.1	0.09	0.11	0	0.12	0.06	0.13	0.06	0.08	0.05
RD3	0	0	0	0	0	0	0.06	0.09	0	0.05	0	0	0	0.08	0.05	0.03	0.05	0	0	0	0	0	0	0	0	0	0	0	0	0	0	0	0	0	0.1	0	0	0	0	0	0	0	0	0	0	0	0	0	0
GRIN2C	0	0	0	0	0	0	0	0	0	0	0	0	0	0	0	0	0	0	0	0	0	0	0	0	0	0	0	0	0	0	0	0	0	0	0	0	0	0	0	0	0	0	0	0	0	0	0	0	0
ARMC8	2.78	0	0.9	0	5.33	0	0	0.51	0	0	0.67	0	0	5.54	0.46	1.44	3.72	0	4.76	2.59	0	0	3.79	4.13	0	3.26	4.33	1.26	0	1.92	3.61	0.18	0.56	1.01	0	3.2	0	0	0	4.29	2.39	2.51	0	0.15	4.19	1.75	0	0.99	0
SLC47A1	0.17	0	0.09	0	0.1	0.06	0	0	0	0.13	0	0	0	0	0.06	0.04	0.07	0.1	0	0	0	0	0	0	0.25	0	0	0	0.12	0	0	0	0	0	0.13	0	0	0	0	0	0	0	0	0	0.06	0	0	0	0
DMPK	0	0	0	0	0	0	0	0	0	0	0	0	0	0	3.72	0	0	0	0	0	0	0	0	0	0	0	0	0	0	0	0	0	0	0	0	0	0	0	0	0	0	0	0	0.08	0	0	0	0	0
MTRNR2L6	4.51	6.24	6.32	4.37	5.53	2.4	3.48	4.75	2.71	4.62	1.37	1.97	1.66	3.96	3.05	4.18	4.29	3.84	4.14	4.17	4.59	3.36	4	5.21	3.96	4.04	3.97	4.48	4.56	2.62	3.24	3.52	3.98	3.46	3.62	3.15	2.48	2.05	1.76	3.79	2.45	2.06	2.28	3.09	3.2	2.29	1.73	1.12	3.69
DHRS13	0	0	0	0	4.9	0	0	0	0	0	0	0	0	0	0	0	4.24	0	0	0	5.8	0	0	0	0	0	0	0	0	0	3.07	0	0	0	0	0	0	0	0	0	0	0	0	0	0	0	0	0	0
SMC1A	0	0.49	1.37	0	0	0	0	0	0	0	0	0	2.01	0	0	0	2.53	0	0	0.26	0	0	0.06	0	0	0	0	2.39	0	0	0	0.76	0	0	0	0	0	3.2	0	3.54	0	0	0	0	0	0	0	0	0
SH3RF3-AS1	0	0	0	0	0	0	0	0	0	0	0	0	0	0	0	0	0	0	0	0	0	0	0	0	0	0	0	0.1	0	0	0	0	0	0	0	0	0	0	0	0	0	0	0	0	0	0	0	0	0
SMYD5	0	1.51	0	0	0	0	0	0	0	0	0	0	0	0	0	0	0	1.23	0	0	0	0	2.5	3.3	0	0.18	0	0	0	0	3.49	0.46	0	3.48	0	0	0	0	0	0	0	0	0	0	0	0	0	0	0
TUSC2	0	3.17	0	0	0	0	0	0	3.47	0	0	1.25	0	0	0	3.84	0	0	0	2.75	3.57	0	0	4.09	0	3	0	2.55	0	0	0	2.13	2.02	1.28	0	3.61	0	1.58	0	0	3.32	2.14	3.32	0	0	0	2.23	0	0
CRHR2	0	0	0	0	0	0	0	0	0	0	0	0	0	0	0.07	0	0	0	0	0	0	0	0	0	0	0	0	0	0	0	0	0	0	0	0	0	0	0	0	0	0	0	0	0	0	0	0	0	0
CCDC155	0	0	0	0	0	0	0	0	0	0	0	0	0	0	0	0	0	0	0	0	0	0	0	0	0	0	0	0	0	0	0	0	0	0	0	0	0	0	0	0	0	0	0	0	0	0	0	0	0
SLC22A20	0	0.18	0.44	0	0.05	0	0	0	0	0	0	0	0	0	0	0	0	0	0	1.57	0	0	0	0	0	0	0	0.23	0	0	0	0	0	0	0.18	0	0	0	0	1.48	0	0	0	0	0	0	0	0	0
PDZD9	0	0	0	0	0	0	0	0	0	0	0	0	0	0	0	0	0	0	0	0	0	0	0	0	0	0	0	0.41	0	0	0	0	0	0	0	0	0	0	0	0	0	0	0	0	0	0	0	0	0
KIR3DL2	0	0	0	0	0	0	0	0	0	0	0	0	0	0	0	0	0	0	0	0	0	0	0	0	0	0	0	0	0	0	0	0	0	0	0	0	0	0	0	0	0	0	0	0	0	0	0	0	0
GAGE12J	0	0	0.89	0	0	0	0	0	0	0	0	0	0	0	0	0	0	0	0	0	0	0	0	0	0	0	0	0	0	0	0	0	0	0	0	0	0	0	0	0	0	0	0	0	0	0	0	0	0
CCDC104	3.85	2.82	3.76	0	0	0	0	0	0	0	4.84	2.63	0	0	6.67	0	4.59	0	5.3	0	0	0	0	3.46	0	0	0	4.37	4.39	0	0	0	1.23	4.93	0	0	0	0	0	0	3.91	3.2	0	0	5.03	0	0	3.2	0
ATP2C1	3.23	3.32	0	0	0	0	0	0	0	0	0	2.86	0	0	0	0	5.12	2.79	6.75	0	6.63	4.16	3.5	3.31	3	0	0	3.11	0	3.95	0.25	3.04	4.5	4.59	0.34	4.2	4.39	0.43	0.26	3.83	0	0	2.91	4.56	0	3.44	0	2.32	0
TMEM230	2.67	4.78	4.75	0	4.99	5.03	0	5.84	0	0	0	0	1.2	0	0	5.01	5.47	6.77	0	0	0	6.02	4.31	4	4.62	5.05	0	5.44	3.71	3.53	5.73	4.53	4.45	3.69	5.02	0	5.95	0	4.84	3.63	4	3.19	2.65	3.56	0	4.79	3.93	3.21	0
MAMSTR	0	0	0	0	0	0	0	0	0	0	0	0	0	0	0	1.1	0	0	0	0	0	0	0	0	0	0	0	0	1.27	0	0	0	2.6	0	0	0	0	0	0	0	0	0	0	0	0	0	0	0	0
CROT	2.63	1.44	2.66	0	0	0	0	0	0	0	0	0	0	0	0.72	1.93	0	0	0	0	0	0	0	2.05	0	0	0	3.04	0	0	0	2.36	2.14	0	1.94	1.44	0	0	0	3.32	0	0	0	0	0	0.2	3.19	0	0
PABPC3	0	0	0.3	0	0	0	0	0	0.03	0	0	0	0	0	0	0	0	0	0	0	0	0	0	0	0	0	0	0	0	0	0	0	0	0	0	0	0	0	0	0	0	0	0	0	0	0	0	0	0
EGR1	5.56	1.48	6.76	6.3	7.01	4.06	6.76	7.65	8.61	0	6.96	0	7.38	6.06	0	6.91	5.86	2.27	4.49	6.99	3.76	7.85	2.4	3.4	6.44	4.96	0	4.81	3.64	5.15	3.45	4.5	0.91	6.26	2.58	5.33	6.39	1.55	0	4.31	4.94	3.49	1.44	5.68	5.59	5.11	5.11	1.47	2.49
THSD1	0	0	0	0	0	0	0	0	0	0	0	0	0	0	0	0	0	0	0	0	0	0	0	0	0	0	0	0	0	0	0	0	0	0	0	0	0	0	0	3.85	0	0	0	0	0	0	0	0	0
KHK	2.87	0	0	0	0	0	0	0	0	0	0	0	0	0	0	0	0	0	2.33	0	0	0	0	0	0	0	0	0	0	3.25	0	3.38	0	0	0	0	0	4.09	0	0	0	0	0	0	0	0	0	0	0
SLC12A2	0	0.06	0.66	0	0	2.17	3.07	1.99	0	3.67	0	2.76	1.97	4.47	1.76	0	0.03	0	3.56	0	4.57	4.01	0.03	0.04	0	0	2.64	0	0	0	0	1.73	0	0.66	0	0	1.58	0	3.37	1.02	3.24	1.34	0.33	0.47	0.62	5.53	3.39	2.44	0
CD58	0	0	0	0	1.11	0	0	6.13	0	5.83	0	0	0.06	0	0	0	3.61	4.7	0	0	0	0	1.2	0	0	1.39	0	0	0	2.63	0	3.01	0	4.07	0	0	0	0	0	0	1.68	2.89	2.57	0	0	0	3.46	3.16	0
TMEM8A	0	0	0	0	2.02	0	0	0	0	4.64	0	0	0	0	0	0	0	0	0	0	0	0	0	0	0	0	0	0	0	0	0	0	0	1.6	0	0	0	0	0	0	2.35	0	0	0	0	1.63	0	0	0
STOX2	0	0	1.46	0	0	0	0	0	0	0	0	0	0	0	0	0	2.19	0	0	4.43	0	0	0	0.81	3.94	2.28	0	0	0	0	2.63	3.09	0.3	3.01	0.72	0	0	0	0	0	0	0	0	0	0	0	0	0	0
DNAH1	0	1.88	0	0	0	0	0	0	0	0	0	0	0	0	0	0	0	0	0	0	0	0	0	0	0	0	0	0	0	0	0	0	0	0	0	0	0	0	0	0	0	0	0	0	0	0	0.45	0	0
ZIC4	0	0	0	0	0	0	0	0	0	0	0	0	0	0	0	0	0	0	0	0	0	0	0	0	0	0	0	0	0	0	0	0	0	0	0	0	0	0	0	0	0	0	0	0	0	0	0	0	0
RNASEK-C17orf49	0	0	0	0	0	0	0	0	0	0	0	0	0	0	0	0	0	0	0	0	0	0	0	0	0.98	0	0	0	0	0	0	0	0	0.93	0	0	0	0	0	0	0	0	0	0	0	0	0	0	0
PSMC6	4.71	3.43	5.23	0	0	0.12	6.2	5.97	0	0	0	0	0	6.07	5.54	2.68	0	6.22	1.46	4.84	0.84	0	5.4	4.54	3.65	6.26	5.15	3.34	0	5.2	4.05	3.45	2.2	3.83	6.27	4.26	4.48	0	0	3.76	2.22	0	3.03	0	0	4.05	0	2.89	0
PROKR1	0	0	0	0	0	0	0	0	0	0	0	0	0	0	0	0	0	0	0	0	0	0	0	0	0	0	0	0	0	0	0	0	0	0	0	0	0	0	0	0	0	0	0	0	0	0	0	0	0
ABCB1	0	0	0	0	0	0	0	0	0	0	0	0	0	0	0	0	0	0	0	0	0	0	0	0	0	0	0	0	0	0	0	0	0	0	0	0	0	0	0	0	0	0	0	0	0	0	0	0	0
CTAGE7P	0	0	0	0	0	0	0	0	0	0	0	0	0	0	0	0	0	0	0	0	0	0	0	0	0	0	0	0	0	0	0	0	0	0	0	0	0	0	0	0	0	0	0	0	0	0	0	0	0
TRAT1	0	0	0	0	0	0	0	0	0	0	0	0	0	0	0	0	0	0	0	0	0	0	0	0	0	0	0	0	0	0	0	0	0	0	0	0	0	0	0	0	0	0	0	0	0	0	0	0	0
LOC100128568	0	0	0	0	0	0	0	0	0	0	0	0	0	0	0	0	0	0	0	0	0	0	0	0	0	0	0	0	0	0	0	0	0	0	0	0	0	0	0	0	0	0	0	0	0	0	0	0	0
STRADA	3.85	0	0	0	0	0	0	0	0	0	0	0	0	0	0	0	0	0	0	0	0	0	2.82	0	1.62	0	0	0	0	0	0	0	2.96	0	0	0.61	0	0	0	0	0	0	0	3.77	0	0	0	0	0
LLGL1	0.19	0.19	0.37	0.14	0.15	0.06	0.06	0.3	0.08	0.16	0	0.03	0.02	0.08	0.32	0.14	0.05	0.09	0.14	0.1	0.08	0.15	0	0.16	0	0.07	0	0.06	0	0.1	0.08	0	0.32	0.36	0.23	0.12	0.08	0.12	0.07	0.1	0.14	0.01	0	0	0.05	0	0	0	0
GAGE12C	0	0	2.07	0	0	0	0	0	0	0	0	0	0	0	0	0	0	0	0	0	0	0	0	0	0	0	0	0	0	0.38	0	0	0	0	0	0	0	0	0	0	0	0	0	0	0	0	0	0	0
USP54	0	0.4	2.18	0.04	0.12	0	0.13	0.16	0.56	0.21	0	0.01	2.29	4.03	0.33	0.09	0.09	0.06	0.19	0.11	0.05	0.09	0.03	0.13	0.13	0.15	0	0.04	0	0.15	0	0.06	0.15	0.05	0.14	0.07	0.27	3.59	0	0.12	2.11	0.03	0	0.03	0	0	1.27	0	0
MTF1	2.04	2.14	2.32	0.06	0.14	0.03	0	0.09	0.03	0.04	0	0.03	0.03	0.06	0.03	0.16	0.06	0.04	0.17	0	0	0	0.03	0.04	2.91	0	4.68	0	2.13	0.05	0	0	0.17	0.04	0	0.02	0	0	0	0	0	0	0	0.03	0	0	0.06	0	0
PAGE2B	0	0	0	0	0	0	0	0	0	0	0	0	0	0	0	0	0	0	0	0	0	0	0	0	0	0	0	0	0	0	0	0	0	0	0	0	0	0	0	0	0	0	0	0	0	0	0	0	0
ITGB7	0	0	0	0	0	0	0	0	0	0	0	0	0	0	0	0	0	0	0	0	0	0	0	0	0	0	0	0	0	0	0	0	0	0	0	0	0	0	0	0	0	0	0	0	0	0	0	0	0
CCDC81	0	0	0	0	0	0	0	0	0	0	0	0	0	0	0	0	0	0	0	0	0	0	0	0	0	0	0	0	0	0	0	0	0	0	0	0	0	0	0	0	0	0	0	0	0	0	0	0	0
PRH1	0	0	0	0	0	0	0	0	0	0	0	0	0	0	0	0	0	0	0	0	0	0	0	0	0	0	0	0	0	0	0	0	0	0	0	0	1.21	0	0	0	0	0	0	0	0	0	0	0	0
CHKB	0	3.7	2.87	0	5.12	0	0	1.68	0	0	0	0	0	0	0	0	0	0	0	0	5.07	0	0.19	0	0	0.52	5.86	0	0	0	0	0	0	3.49	0	0	0	0	0	0	2.94	2.98	0	0	0	5.14	0	3	0.14
SCUBE1	0	0	0	0	0	0	0	0	0	0	0	0	0	0	0	0	0	0	0	0	0	0	0	0	0	0	0	0	0	0	0	0	0	0	0	0	0	0	0	0	0	0	0	0	0	0	0	0	0
ZSCAN10	0	0	0	0	0	0	0	0	0	0	0	0	0	0	0	0	0	0	0	0	0	0	0	0	0	0	0	0	0	0	0	0	0	0	0	0	0	0	0	0	0	0	0	0	0	0	0	0	0
HUWE1	1.67	1.26	0	0	2.84	0	0	0	0	1.01	0	0	0	0	0	0	1.33	0	0	2.36	0	0	0	2.81	0	2.44	4.05	0	0	1.39	0	2.06	3.38	0.04	3.61	0	0	0	0	1.41	0.6	0	0.42	0.03	2.25	0	0	0	0
CDH17	0	0	0	0	0	0	0	0.07	0	0	0	0	0	0	0	0	0	0	0	0	0	0	0	0	0	0	0	0.07	0	0.18	0	0	0	0.24	0.11	0	0	0	0	0	0	0	0	0	0	0	0	0	0
CD180	0	0	0	0	0	0	0	0	0	0	0	0	0	0	0	0	0	0	0	0	0	0	0	0	0	0	0	0	0	0	0	0	0	0	0	0	0	0	0	0	0	0	0	0	0	0	0	0	0
IL17A	0	0	0	0	0	0	0	0	0	0	0	0	0	0	0	0	0	0	0	0	0	0	0	0	0	0	0	0	0	0	0	0	0	0	0	0	0	0	0	0	0	0	0	0	0	0	0	0	0
TMPO	0.08	0	2.79	0	0.06	0	0.07	0	3.32	0.09	0	2.62	0	2.52	0.05	0	3.22	0	0	0.12	0	0.08	0.84	3.8	4.75	0	0	3.09	0	2.87	4.29	0.8	3.11	2.17	0.11	0.2	4.17	0	0	3.1	0.05	2.28	0	0	0	0.06	0	0.32	0
LYRM5	0	3.92	2.95	0	0	0	0	0	0	0	0	2.94	0	0	0	0	0	0	0	3.32	0	0	0	0	3.51	0	0	0	0	0	0	0	3.05	0	4.43	0	0	2.9	0	0	0.94	0	0	1.5	0	0	0	0	0
KIAA1524	0	0	0	0	0	0	0	0	0	0	0	0	0	0	0	0	0	0	0	0	0	0	0	0	0	0	0	0	0	0	0	0	0	0	0	0	0	0	0	0	0	0	0	0	0	0	0	0	0
HDGFRP3	0	0	0	0	0	0	0	0	0	0	0	0	0	0	0	0	0	0.27	0	0	0	0	0	0	0	0	0	0	0	0	0	0	3.44	0	0	0	0	0	0	0	0	0	0	0	0	0	0	0	0
ACCS	0	0	0	0	0	0	0	0	0	0	0	0	0	0	0	0	0	0	0	0	0	0	0	0.16	0	0	6.24	3.14	0	0	0	0	0	0	0	0	0	0	3.61	0	1.97	0	0	3.37	5.18	0	0	0	0
RRAS2	0	0	0	0	3.77	0	0	0	0	0	0	0	0.23	0	0	0	0	0	0	4.01	0	3.94	2.91	2.22	3.34	2.46	0	0	0	0	0	0	0	0	0	0	0	0	0	1.87	0	0	0	0	0	0	0	0	0
OXCT1	3.45	3.27	3.86	0	0	0	0	0	0	0	0	0	0	0	0	0.21	2.94	0	6.25	0	0	0	0	0	2.41	4.52	3.41	3.29	3.8	2.83	0.17	0	0	0.25	4.8	0	3.1	0	0	0	2.26	0	0	0	0	0	0	0	0
LTBP2	0	0	0	3.99	0	0	0	4.12	0	0	0	0	0	0	2.25	0	0	0	0	0	0	0	0	1.44	0	0	0	0	0	0	0	0	0	0	0	0	0	0	0	0.18	0	0	0	0	0	0	0	0	0
MANSC4	0	0	0	0	0	0	0	0	0	0	0	0	0	0	0	0	0	0	0	0	0	0	0	0	0	0	0	0	0	0	0	0	0	0	0	0	0	0	0	0	0	0	0	0	0	0	0	0	0
SV2B	0.08	0	0	0.05	0.08	0.02	0.05	0.04	0.04	0.21	0	0.01	0.01	0	0.09	0.05	0	0.04	0	0	0	0.03	0	0.06	0	0.04	0	0.03	0	0.03	0	0	0	0.06	0	0.05	0.02	0	0	0	0	0	0	0.02	0	0	0	0	0.02
PKD1L2	0	0	0	0	0	0	0	0	0	0	0	0	0	0	0	0	0	0	0	1.8	0	0	0	2.36	0	0	0	1.66	0	0	0	0.11	0	0.6	0	0	0.46	0	0	0	0	0	0	0	0	0	0	0	0
MAP10	0	0	0	0	0	0	0	0	0	0	0	0	0	0	0	0	0	0	0	0	0	0	0	0	0	0	0	0	0	0	0	0	0	0	0	0	0	0	0	0	0	0	1.45	0	0	0	0	0	0
PPM1M	0	0	0	0	0	0	0	0	0	0	0	0	0	0	6.46	0	0	0	0	0	0	0	0	0	0	0	0	0	0	0	0	0	0	0	0	0	0	0	0	0	0	0	0	0	0	0	0	0	0
LOC100132356	0	3.54	0.35	0	0	0	3.66	0	0	0	0	0	0	0	0	0	0	1.01	0.33	0	0	0	2.04	0	0	0	0	0	4.55	0	0.18	0	0	0	0	0	0	0	0	0	0	0	0	0	0	0	0	0	0
ZNF502	0	0	0	0	0	0	0	0	0	0	0	0	0	0	0	0	0	0	0	1.35	0	0	0	0	0	0	0	0	0	0	0	0	0	0	0	2.62	0	0	0	0	0	0	1.53	0	0	0	0	0	0
GP6	0	0	0.15	0	0.16	0.13	0	0	0	0.13	0	0	0	0	0.19	0	0	0	0	0	0.17	0.15	0	0	0	0	0	0	0	0	0	0	0	0	0	0	0	0	0	0	0.09	0	0	0	0	0	0	0	0.1
CRYBA2	0	0	0	0	0	0	0	0	0	0	0	0	0	0	0	0	0	0	0	0	0	0	0	0	0	0	0	0	0	0	0	0	0	0	0	0	0	0	0	0	0	0	0	0	0	0	0	0	0
LEF1	0	1.05	0	0	0	0	0	0	0	0	0	0	0	0	0	0	0	0	0	0	0	0	0	0	0	0	0	0	0	0	0	0	0	0	0	0	0	0	0	0	0	0	0	0	0	0	0	0	0
LOC100289495	0	0	0	0.06	0.03	0.05	0	0	0	0.07	0	0	0	0	0.2	0.03	0.06	0.17	0.15	0	0	0	0	0.07	0	0.06	0.23	0.07	0	0	0.08	0	0	0	0	0	0	0	0	0	0	0	0	0	0	0	0	0	0
EYA1	0	0	0	0	0	0	0.9	0	0	0	0	0	0	0	0	4.89	0	0	0	0	0	0	2.28	0.93	0	0	0	0	0	3.42	3.1	3.61	3.79	3.27	0	0	0	0	0	0	0	0	0	0	0	0	0	0	0
EPS8L1	0	0	0	0	0	0	0	0	0	0	0	0	0	0	0	0	0	0	0	0	0	4.06	0	2.47	0	0	0	3.25	0	0	0	0	0	0	0	0	0	0	0.79	3.46	0	2.31	0	0	5.24	0	0	0	0
SERPINB2	0	0	0	0	0	0	0	0	0	0	0	0	0	0	0	0	0	0	0	0	0	0	5	0	0	0	0	0	0	0	0	0	0	0	0	0	0	0	0	0	0	0	0	0	0	0	0	0	0
MAPK14	0	0	0	0	0	0	0	0	0	0	0	0	0	0	0	0	0	0	3.34	1.39	0	0	0	0	0	0	0	0	0	0	0	0.79	0	0	0	0	0	0	0	0	0	0.95	0	0	0	0	0	0	0
TOB1-AS1	0	0	0	0	0	0	0	0	0	0.61	0	0	0	0	0	0	0	0	0	0	0	0	0	0	3.63	0.17	0	0	0	0	0	1.78	0	1.15	0	0.87	0	0	0	0	1.17	0	0	0	0	0	0	0	0
GTF2F2	0	0	0	0	1.96	0	0	0	0	0	0	0	0	0	0	0	0	0	0	4.18	0	0	0	0	0	1.58	6	0	4.68	0	3.63	0	0	0.88	0	3.2	4.86	0	0	0	2.78	0	0	0	0.15	0	0	0	0
PLA1A	0.36	0	0	0	0	0	0	0	0	0	0	0	0	0	0	0	0	0	0	0	0	0	0	0	0	0	0	0	0	0	0	0	0	0	0	0	0	0	0	0	0	0	0	0	0	0	0	0	0
HPR	0	0	0	0	0	0	0	0	0	0	0	0	0	0	0	0	0	0	0	0	0	0	0	0	0	0	0	0	0	0	3.52	0	0	0	0	0	0	0	0	0	0	0	0	0	0	0	0	0	0
SATB2	0	0	0	0	0	0	0	0	0	0	0	0	0	0	0	0	0	0.34	0	0	0	0	1.33	0	0	2.36	0	0	0	0	0	0	0.14	0.28	0.08	0	0	0	0	0	0	0	0	0	0	0	0	0	0
KCNJ9	0	0	0	0	0	0	0	0	0	0	0	0	0	0	0	0	0	0	0	0	0	0	0	0	0	0	0	0	0	0	0	0	0	0	0	0	0	0	0	0	0	0	0	0	0	0	0	0	0
RRP36	1.14	1.14	4	0	0	0	0	0	0	0	0	0	0	0	0	0	0	0	0	0	0	0	0	0	0	0	0	0	2.92	0	0	0	4.58	0	0	0	0	0	0	0	2.71	0	0	0	0	0	0	0	5.11
MOCS3	2.77	0	0.51	0	0.16	0.06	0.3	0	0.1	0.2	0	0	0.06	0	0.13	0.17	0	0.31	0.19	0	0.39	0.4	0	2.52	0.17	0.08	0	0	0	0	0	0.15	0.17	0	0.38	0	0.09	0	0	0	0	1.9	0	0.04	0	0	0.14	0	2.96
PPHLN1	1.88	0	0	0	0	0	0	0	0	0	0	1.39	0	0	0.12	0	0.17	0	0	0.34	0	5.87	4.63	0.43	5.18	5.48	0	0.92	0	5.09	2.46	0	1.21	5.48	6.25	1.59	0.08	2.91	0	3.78	3.77	0.44	0	0	0.06	0.2	0	0	0
FLJ45513	0	0	0	0	0.1	0	0	0	0	0	0	0	0	0	0	0	0	0	0	0	0	0	0	0	0	0	0	0	0	0	0	0.21	0	0	0	0	0	0	0	0	0	0	0	0	0	0	0	0	0
HIST1H2BN	0	0	0	0	0	0	0	0	0	0	0	0	0	0	0	0	0	0	0	0	0	0	0	0	0	0	0	3.72	0	0	3.26	0	0	0	0	0	0	0	0	0	0	0	0	0	0	3.3	3.26	0	0
RAPGEF1	0	0.32	0.88	0	0.16	0	0	0	0	0	0	0	0	0	0	3.61	0	0	0	1.3	0	0	0	1.48	0	0	0	2.79	0	0	0	0	0	0.05	0	0	0	0	0	0.66	0	0	0	0	0	0	0	0	0
MAP3K8	3.65	4.65	0	4.11	0	0	0	0	0	0	0	0	0	0	0	0	0	0	0	0	0	0	0	0	0	0	0	0	0	0	0	0	0	2.95	0	0	0	2.04	0	0	0	0	0	3.78	0	2.65	0	0	0
DLG4	0	0	0	0	0	0	0	0	0	0	0	0	0	0	0	0	0	0	0	0	0	0	0	0	0	0	0	0	0	0	0	0	0	0	0	0	0	0	2.67	0	0	0	0	0	0	0	0	0	0
STC1	0	0	0	0	0	1.73	0	0	2.1	0	5.79	0	6.24	0	0	0	0	0	0	0	0	0	0	0	0	0	0	0	0	0	0	0	0	0	0	0	0	0	0	0	0.37	2.38	2.25	0	0	0	0	2.83	5.03
NCCRP1	0.29	0	0.17	0	0.06	0.1	0	0.28	0	0	0	0	0.03	0	0	0	0	0	0	0	0.17	0	0	0	0	0	0	0	0	0	0	0.22	0	0	0.4	0.19	0	0	0	0	0	0	0	0	0	0	0	0	0
LOC100505841	0	0	0	0	0	0	0	0	0	0	0	0	0	0	0	0	0	0	0	0	0	0	0	0	0	0	0	0	0	0	0	0	0	0	0	0	0	0	0	0	0	0	0	0	0	0	0	0	0
EFCAB14	1.53	0	4.25	0	4.14	0	0	0	0	2.07	0	2.63	0	0	0	0.57	3.4	0	0	4.56	0	0	1.02	2.6	0	3.95	0	3.53	0	2.44	3.02	4.26	0.25	0	0	0	2.42	3.59	2.71	3.67	0.96	1.8	1.68	0	3.73	0.19	1.36	1.53	0
DDX26B	0	0	0	0	0	0	0	0	0	0	4.83	0	0	0	0	4.09	0	0	5.71	0	0	0	0.05	0	0	0	0	0	0	0	0	0	0	0	0	0	0	0	0	0	0	2.65	0	0	0	0	0	0	0
CPSF3	3.11	0	0	6.19	0	0	0	0	0	0	0	0	0	0	0	0	0.5	0	3.39	0	0	0	4.54	3.26	0	0	0	0	0	0.39	3.66	3.06	0	0	5.43	0	0	0	0	0	0	0	3.11	0	0	2.33	0	0	0
TMEM14A	4.07	4.04	3.03	0	0	0	0	0	0	0	0.35	0	3.45	0	5.5	0	4.91	5.33	0	5.96	5.69	0	5.93	3	6.23	3.89	0	3.97	4.41	6.79	2.84	4.03	0.67	4.54	7.07	5.12	5.32	3.19	2.96	2.67	3.63	0	0	5.3	0	0	3.07	0	3.25
LOC100499405	3.47	0	0.13	0	0	0	0	0	0.03	0	0	0	0	0	0.17	0.05	0	0	0	0	0.13	1.9	0	0	0	0	0.24	0.11	0	0.14	0.13	0	0	0	0	0.15	0	0	0	0	0	0	0	0	0	0	0	0	0
MYH3	0	0	0	0	0	0	0	0	0	0	0	0	0	0	0	0	0	0	0	0	0	0	0	0	0	0	0	0	0	0	0	0	0	0	0	0	0	0	0	0	0	0	0	0	0	0	0	0	0
LOC100506136	0	0	0	0	0	0	0	0	0	0	0	0	0	0	0	0	0	0	0	0	0	0	0	0	0	0	0	0	0	0	0	0	0	0	0	0	0	0	0	0.26	0	0	0	0	0	0	0	0	0
GPKOW	3.2	0	0	0.08	0	0	0	0.05	0	0	0.12	0	0	0	0	0	0	0	0	0	0	0	0	0	0	1.3	0.09	0.18	0.13	0	0	0	0	0.21	0	0	3.98	0	0	0	2.58	1.28	0	0	0	0	0	2.7	0
YY1AP1	2.83	4.23	2.38	0	0.77	0	0	0	0	0	0	0.03	0	2.04	0	4.85	0	0	0	0	6.38	0	3.5	3.14	4.76	4.86	0	0	0	4.7	3.52	3.47	0	0	0	0	0	0	0	2.9	2.23	2.98	2.72	4.53	0	3.25	2.9	0	0
SULT1A1	0	0.67	0	0	3.63	0	0	0	2.32	0	0.27	0	0.84	0	0	0	5.24	5.89	0	4.99	0	0	1.73	5.54	0.5	1.31	0	0	5.07	4.3	3.41	0	5.47	4.47	5.14	0.32	4.79	0	0	0	0	0	0	0	0.7	0	0	0.27	0
SPON1	0	0	0	0	0	0	0	0	0	0	0	0	0	0	1.24	0	0	0	0	0	0	0	0	0	0	0	0	0	0	0	0	0	0	0	0	0	0	0	0	0	0	0	0	0	0	0	0	0	0
HOGA1	0.31	0	0.23	0	0.2	0.1	0.44	0.38	0.33	0.52	0	0.07	0.11	0	0.25	0.43	0	0.17	0	0	0	0	0	0.1	0	0	0.16	0.28	2.58	0.62	0.29	0.22	0.85	0	0	0.19	0	0	0	0.59	0.19	0	0	0	0	0	0.17	0	0.09
RAB23	0	0	0	0	0	0	0	0	0	0	0	0	0	0	0	0	0	0	0	0	0	0	0	0	0	0	0	0	0	0	0	0	0	0	0	0	0	0	0	0	0	0	0	0	0	0	0	0	0
PLA2G4A	0	0	0	0	0	0	0	0	0	0	0	0	0	0	0	0	0	0	0	0	0	0	0	0	0.51	0	0	0.91	0	3.91	0	4.07	0	0	0	0	0	0	0	0	3.71	0	0	0	0	2.9	0	0	0
MAPRE3	1.89	0	0	0	0	0	0	0	0	0	0	0	0	0	0.5	0	2.9	0	0	0	0	0	0	3.4	0	0	0	2.65	0	0	0	0	1.49	0	0	0	0	0.15	0	0	0	1.68	0	0	0	0	0	0	0
ZNF516	0	0.43	0.62	0	0	0.52	0	0	0	0	0	0	2.47	0	0	0.53	0.12	0	4.46	0	0	0	0.18	0.69	0	0	0	0.57	0	0.98	0.89	1.17	0.95	0.3	0	2.63	0.58	0	0	0	0	0	0	0	0	0	0	0	0
GGPS1	0	2.62	2.65	0.24	0.42	0.15	0.26	0.56	0.61	1.48	0.35	0.16	3.93	0.16	1.4	0.91	0.37	4.34	0.24	4.7	0.31	0.36	2.95	0.85	0.3	6.08	4.85	2.55	0	2.82	0.11	3.05	4.33	0.61	3.93	0.45	0.19	0.1	2.75	0.15	2.18	2.03	0.02	0.09	0	3.02	2.54	0.12	0.08
EXOC3L2	0	0	0.2	0	0.41	0	0.15	1.04	0.09	0.09	0.2	0.04	0.04	0.33	0.42	0.1	0.14	0.38	0.34	0	0	0.23	0.12	0	0.46	0	0.18	0	0.19	0	0.18	1.24	0	0.19	0.81	0	0	0	0	0	0	0	0	0	0	0	0	0	0
MAP2K2	0	0	0	4.18	0	0	0	0	0	4.08	0	0	0	0	5.88	0	0	0	1.04	0	0	0	0	0	0	1.39	0	0	4.26	0	0.85	0	2.1	1.55	3.29	2.52	0	0	0	0	0	0	0	0	2.63	0	0	0	0.35
RNF19B	0.12	2.1	0	0	0	0	0	0	0	0	0	0.05	0	0	0	0	0	0	0	0	0	0	0	0	0	0	0	0	0	0.13	0	0	0	2.37	0	0	0	0.21	0	0	0	0	0	0	0.08	0	0	0	0
ANO2	0	0.12	0	0	0	0	0	0	0	0	0	0	0	0	0	0	0	0	0	0	0	0	0	0	0	0	0	0	0	0	0	0	0	0	0	0	0	0	0	0	0	0	0	0	0	0	0	0	0
PCDHA9	0.07	0.6	0.05	0	0.19	0	0.1	0.18	0.09	0.18	0	0	0.08	0.06	0.23	0.2	0	0.12	0.13	0.2	0.04	0.23	0.09	0.05	0	0.16	0.29	0.04	0	0.1	0.1	0.07	0	0.04	0.32	0.13	0.04	0.04	0	0	0.03	0	0	0.04	0	0	0.04	0.11	0.09
CARS2	0	3.82	0	0	0	0	0	0	0	0	0	0	0	0	4.84	0	0	0	0	0	0	0	0	0	0	0	0	0	0	0	0	0	2.55	0	0	0	0	0	0	0	2.54	0	0	0	0	0	0	0	0
ARHGEF35	0	0	0	0	2.42	0	0	0	0	0	0	0	0	0	0	0	0	3.45	0	2.19	1.05	0	3.17	0	2.98	0	1.6	0.93	4.48	3.24	0	0	4.35	3.16	4.01	0	0	2.14	0	3.31	0	0	0	1.12	0	0	0	0	0
RHAG	0	0	0	0	0	0	0	0	0	0	0	0	0	0	0	0	0	0	0	0	0	0	0	0	0	0	0	0	0	0	0	0	0	0	0	0	0	0	0	0	0	0	0	0	0	0	0	0	0
CLUL1	0	0	0	0	0	0	0	0	0	0	0	0	0	0	0	0	0	0	0	0	0	0	0	0	0	0	0	0	0	0	0	0	0	0	0	0	0	0	0	0	0	0	0	0	0	0	0	0	0
UNK	0	4.16	0	0	3.98	0	6.56	0	0	0	0	0	0	0	0	0	4.51	0	0.64	5.01	0	0	0	0	0	0	0	3.95	0	0	0	0	0	0	2.16	0	0.19	0	0	0	0.28	0.04	3.63	0	0	0	1	0	5.29
EXOC8	0	0.31	0	0.05	0	0	0	0	0	0	0	0	0	0	0	0	2.54	0	0.87	0	0	0	0	0	0	0	0	0.2	0	0	0	0	0.14	0	1.04	0	2.69	0	0	0	0	0	0	0	0	0	0.72	0	0
MAML3	0	0	0	0	0	0	0	0	0	0	1.52	0	0	0	0	0	0	0	0.37	0	0	0	0	0.12	0	0	0.13	0	0	0.05	0	0	0.11	0	0	0	0	1.5	1.71	0	0	1.9	0	0	0	0	0	0	0
SAMD1	0	0	0	0	0	0	0	0	0	0	0	0	0	0	0	0	0	1.96	0	0	0	0	0	0	0	0	0	0	0	0	0	0	0	0	0	0	0	0	0	0	0	0	0	0	0	0	0	0	0
RSPO4	0	0	0	0	0	0	0	0	0	0	0	0	0	0	0	0	0	0	0	0	0	0	0	0	0	0	0	0	0	0	0	0	0	0	0	0	0	0	0	0	0	0	0	0	0	0	0	0	0
LDHA	6.68	5.99	5.37	0	7.44	7.03	0	6.98	7.76	0	7.03	5.28	4.94	6.08	9.46	6.19	6.94	5.33	8.32	4.56	6.22	5.01	4.82	5.55	6.45	7.91	6.25	4.11	6.34	0	6.34	5.11	4.37	4.71	6.6	6.65	6.23	6.35	4.42	7.51	6.55	5.12	5.35	7.73	6.01	5.14	5.57	4.96	3.76
MRPL20	5.11	5.38	0	0	5.98	0	0	6.89	0	4.27	6.29	3.21	4.88	5.59	0	0	0	5.02	0	3.58	0	5.75	6.26	4.5	3.65	1.45	5.68	0	3.88	3.12	4.93	4.77	0	4.22	0	5.26	0	4.17	0	2.81	3.92	3.96	3.87	3.77	0	6.22	4.55	2.62	0.34
FAM229B	0	0	1.92	0	0	0	5.28	0	0	0	0	0	0	0	0	3.9	0.17	0	0	0	0	0	0	0	0	0	0.11	0	0	0	0	0	0	0	0	0	0	0	0	0	0	0	0	0	0	0	0	0	0
PHF19	0	0	0	0	0	0	0	0	0	0	0	0	0	0	0	0	0	0	0	0	0	0	0	0	2.32	0	0	0	0	0	3.15	0	0	0	0	0	0	0	0	0	0	0	0	0	0	0	0	0	0
ATP5S	0	1.54	0	0	3.46	0	0	0.09	4.13	0.17	0	0	0.04	0	0.25	0.08	0	0	0	0.28	0	0	0	2.24	0	0.15	0	0	2.42	2.29	1.32	0.26	2.89	0	0	2.06	0.16	0	0	0	0	1.4	0	0.45	0	0.15	0	0	0.13
TTC5	0	0	4.4	0	0	2.8	0	0	0	0	0	0	0	0	0	7.03	4.63	0	0	4.99	0	0	4.7	4.59	0	5.6	0	0	0	0	4.12	4.39	4.46	0.92	0	0	0	0	0	0	0	0	0	0	4.4	0	0	0	0
XKR5	0	0	0	0	0.12	0	0.26	0.03	0	0	0	0	0.02	0.07	0.04	0.07	0	0	0	0	0	0.29	1.89	0.06	0.17	0	0.06	0	0	0.07	0	0	0	0.05	0.17	0	0	0.06	0	0.08	0	0	0	0.05	0	0	0.05	0	0
XAGE1C	1.27	2.63	1.71	0	0	0	0	0	0	0	0	0	0	0	0	0	0	0	0	0	0	0	0	0	0	0	0	0	0	0	0	0	0	0	0	0	0	0	0	0	0	0	0	0	0	0	0	0	0
TCTN1	5.31	4.91	0.17	0	0	0	0	0	0	0	0	0	0	0	0	5.82	0	0	0	0	0	0	0	0	0	0	0	0.8	0	3.94	1.63	0	0	0.44	0	0	0	0	3.92	0	2.99	0	0	0	0	4.17	0	0	0
RBM14-RBM4	0	0	0	0	0	0	1.48	4	0	0	3.34	0	0	0	0	0	0	0	0	0	0	0	0	0	0	0	0	2.72	4.26	0	0	0	0	0	0	0	0	1.6	0	0	0.98	0	0	0	2.84	0	0	0	0
LOC442459	0	0	0	0	0	0	0	0	0	0	0	0	0	0	0	0	0	0	0	0	0	0	0	0	0	0	0	0	0	0	0	0	0	0	0	0	0	0	0	0	0	0	0	0	0	0	0	0	0
SPDYE3	0	0.15	0.1	0	0	0	0	0	0	0	0	0	0	0	0	0.93	0	0	0.18	0	0.29	0	0	0.09	0	0.35	1.39	0	0	0	0.35	0.19	0.6	0	0.43	0	0	0	0	0	0.06	0	0	0	0	0	0	0	0
PPP2R5C	1.99	0	2.74	0	0	0	0	5.44	0	0	0	0	0	0	6.04	0	0	4.11	5.52	2.62	0	0.38	4.32	3.37	0	6	0	2.32	0	0.21	4.13	2.34	0	4.49	0	0.61	4.6	2.32	0	0	1.49	1.85	0	1.87	0	3.76	0	0	0
CAPG	4.53	4.02	0.22	0	0	0	0	0.1	0	0	0	0	0	0	0	0	4.41	0	2.34	0	0	0	5.08	5.53	4.11	5.16	7.24	1.59	5.19	2.91	0.54	5.48	6.1	2.09	0	4.65	5.87	0	0	5.65	3.67	0	0	4.26	0	0	0	0	4.52
MPZL1	2.02	1.68	2.32	0	0	3.14	4.5	0	3.57	0	5.4	4.25	4.75	0	2.4	0.02	4.11	0	0	5.22	0	5.26	0.91	3.44	4.95	1.36	0	0	0	3.91	0	3.32	2.34	0	1.89	2.02	0	5.13	5.33	4.24	2.95	5.1	3.18	3.66	0.08	3.31	0	2.53	0
VPS9D1	0	0	0	0	0	0	0	0	0	0	0	0	0	0	0	0	0	0	0	0	0	0	0	0.47	0	0	0	0	0	1.05	2.09	0	0	0	0	0	0	0	0	0	0	0	0	0	0	0	0.93	0	0
ARSB	0.1	0	0	0.04	0.04	0	0	0.06	0.05	0.08	0.06	0	0.04	0	0.13	0.04	1.95	0	0.16	0	0.1	0.15	0.17	0	0	0	0.16	0.05	0.06	0	0.06	0.07	0	0	0.1	3.61	0	1.26	0	0	0.03	0	0	0.04	0.07	0.04	0	2.65	0
TDH	0	0	0	0	0	0	0	0	0	0	0	0	0	0	0	0	0	0	0	0	0	0	0	0	0	0	0	0	0	0	3.41	0	0	0	0	0	0	0	0	0	0	0	0	0	0	0	0	0	0
TSSK3	0	0	0	0	0	0	0	0	0	0	0	0	0	0	0	0	0	0	0	0	0	0	0	0	0	0	0	0	0	0	0	0	0	0	0	0	0	0	0	0	0	0	0	0	0	0	0	0	0.33
PARPBP	0	0	0	0	0	0	0	0	0	0	0	0	0	0	0	0	0	0	0	0	0	0	0	0	0	0	0	0	0	0.21	0	1.62	0	0	0	0	0	0	0	0	0	0	0	0	0	0	0	0	0
ANKRD30BL	0	0	0	0	0	0	0	0	0.33	0	0	0	0	0	0	0	0	0	0	0	0	0	0	0	0	0	0	0	0	0	0	0	0	0	0	0	0	0	0	0	0	0	0	0	0	0	0	0	0
CRISPLD1	0	0	0	0	0	4.3	0	0	0	0	1.6	0	0	0	0	0	0	0	0	0	0	0	0	0	0	0	0	0	0	0	0	0	0.59	0	0	0	0	0	0	0	0	0	0	0	0	0	0	1.44	0
PRR5-ARHGAP8	0	0	0	0	0	0	0	0	0	0	0	0	0	0	0	0	0	0	0	0	0	0	0	0	0	0	0	0	0	0	0	0	0	0	0	0	0	0	0	0	0	0	0	0	0	0	0	0	0
SNORA51	0	0	0	0	0	0	0	0	0	0	0	0	0	0	0	0	0	0	0	0	0	0	0	0	0	0	0	2.93	0	0	0	0	0	0	0	0	0	0	0	0	0	0	0	0	0	0	0	0	0
MAD1L1	0	2.21	3.67	0	0	4.82	0	0	0	0	4.38	0	0	0	0	0	0	0	0	2.11	0	0	1.69	2.07	0	0	0	0.45	0	2.37	0	0	0	0	0	0	0	0	0	0	2.32	0	3.23	0.09	0	0	0	0	4.9
SPIN4	0	1.56	0	0	0	0	0	0	0	0	0	0	0	0	0	0	0	0	0	0	0	0	0	0	0	0	0	0	0	0	0	0	0	0	0	0	0	0	0	0	0	0	0	0	0	0	0	0	0
LOC283174	0	0	0	0	0	0	0	0	0	0	0	0	0	0	0	0	0	0	0	0	0	0	0	0	0	0	0	0	0	0	0	0	0	0	0	0	0	0	0	0	0	0	0	0	0	0	0	0	0
AMPD1	0	0	0	0	0	0	0	0	0	0	0	0	0	0	0	0	0	0	0	0	0	0	0	0	0	0	0	0	0	0	0	0	0	0	0	0	0	0	0	0	0	0	0	0	0	0	0	0	0
DPYSL5	0.06	0.02	0	0	0.15	0	0	0.19	0.12	0.09	0.09	0	0.01	0	0.09	0.31	0.09	0	0.19	0	0.07	0.24	0.04	0.22	0	0.02	0.06	0.14	0	0.07	0	0.09	0.15	0.06	0.09	0	0.02	0	0	0.09	0.04	0.03	0	0.05	0.06	0	0	0.07	0
INPP1	3.66	1.88	0	3.87	1.01	0	0	0	0	0	0	0	0	0	6.28	0	0	0	0	0	0	0	0	0	0	0	0	0	0	0	0	0	0	0	0	0	0	0	0	0	0	0	0	0	0	0	3.94	0	0
LOC643201	0	0	0	0	0	0	0	0	0	0	0	0	0	0	0	0	0	0	0	0	0	0	0	0	0	0	0	0	0	0	0	0.1	0	0	0	0.09	0	0	0	0	0	0	0	0	0	0	0	0	0
ANKRD11	0	0.13	0.95	3.09	0.88	0	0	0	0	0	0	0.75	0.52	0	0	0	1.5	2.64	1.63	0	0	0	0.81	0.33	0	2	0	0	2.77	0.56	0	2.09	2.96	0	2.6	1.73	0.88	0	0	2.78	0	0	0	0	0	0	0	0	0
NFKBID	0	0	0	0	0	0	0	0.21	0	0	0	0	0	0	0	0	1.08	0	0	0	0	5.29	0	0	0	0	0	0	0	0	0	0	3.56	0	0.23	0	0	0	0	0	0	2.03	0	4.13	0	0	0	0	0
GUCY2D	0	0	0	0	0	0	0	0	0	0	0	0	0	0	0	0	0	0	0	0	0	0	0	0	0	0	0	0	0	0	0.38	0	0	0	0	0.53	3.33	0	0	0	0.16	0	0	0	0	0	0	0	0
CPM	0	0.14	0.2	0	0.15	0.04	0.08	0.13	0.06	0.09	0.14	0.02	0.1	0.05	0.39	0.3	0.2	0.01	0.1	0.27	0.1	0.24	0.08	0.15	0.13	0.2	0.23	0.2	0.27	0.13	0.09	0.09	0.38	0.05	0.2	0.34	0	0	0	0.09	0.19	0.03	0.02	0.11	0.03	0.21	0.13	0	0.15
SLC26A4	0.09	0.14	0.18	0.1	0.27	0.18	0.3	0.27	0.05	0.26	0.14	0.06	0.04	0.07	0.31	0.1	0.17	0.17	0	0	0.06	0.11	0	0.09	0	0.08	0	0.02	0	0	0.16	0	0.4	0.06	0.25	0	0.05	0	0	0	0.08	0.03	0	0.17	0	0	0	0	0.06
PLD5	0	0	0	0	0	0	0	0	0	0	0	0	0	0.1	0	0	0	0	0	0	0	0	0	0.1	0	0	0	0	0	0	0	0	0	0	0	0	0	0	0	0	0	0	0	0	0	0	0	0	0
SIPA1L1	1.51	0	0.11	0	0	0	0	0	0	0	0	0	2.59	0	0	4.52	0	0	0	0.51	0	0	0	0	0	0	0	0	0	0	1.84	0	0	2.04	0	0	0	0	0	0	0	0	2.54	2.75	0	4.02	0	0	0
FBXO5	0	3.82	1.15	0	0	0	0	0	0	0	0	0	0	0	0	0	0	0	0	2.77	0	0	0	0	4.85	0	0	0	0	3.39	0	0	0	0	0	0	0	0	0	1.68	0	0	0	0	0	3.6	0	0	0
DPYS	0	0	0	0	0	0	0	0	0	0	0	0	0	0	0	0	0	0	0	0	0	0	0	0	0	0	0	0	0	0	0	0	0	0	0	0	0	0	0	0	0	0	0	0	0	0	0	0	0
ATG4D	0	0	0	0	0	0	0	0	0	0	0	0	0	0	0	0	0.36	0	0	0	0	0	0	0	0	0	0	4.13	0.2	0	0	0	0	0	0	0	2.25	0	0	0	3.26	0	0	0	0	0	0	0	0
LINC00700	0.14	0	0	0	0.45	0	0.23	0.3	0.07	0.34	0	0	0.1	0	0.4	0.06	0	0	0	0.05	0	0	0.02	0.19	0	0.11	0.15	0.17	0	0	0.14	0	0	0	0	0	0.12	0.06	0	0	0	0	0	0	0	0	0	0	0
TGM3	0	0	0	0	0	0	0	0	0	0	0	0	0	0	0	0	0	0	0	0	0	0	0	0	0	0	0	0	0	0	0	0	0	0	0	0	0	0	0	0	0	0	0	0	0	0	0	0	0
PWRN1	0	0	0	0	0	0	0	0	0	0	0	0	0	0	0	0	0	0	0	0	0	0	0	0	0	0	0	0	0	0	0	0	0	0	0	0	0	0	0	0	0	0	0	0	0	0	0	0	0
MTCH1	3.67	3.03	0.52	0	0	3.74	0	5.21	0	0	0	0	0	0	0	0	4.35	0	0	0	0	5.33	4.99	0	5.72	5.61	7.39	5.47	0	2.92	2.17	0	0	0	0	1.23	0	0	3.58	4.5	4.45	3.31	4.18	0	0	4.38	2.83	4.14	2.58
HK1	4.39	3.45	0.09	0	2.3	4.51	5.98	4.62	0	0	0	0	0	0	0	0	6.1	5.73	6.57	5.57	5.37	0	4.95	6.07	5.58	0.4	0	5.87	4.73	5.08	3.25	4.48	1.65	4.9	5.11	4.2	6.61	0	2.51	3.96	3.79	2.81	1.04	0	0	3.68	0	0.34	0
CDC26	0	3.59	2.88	0	0	5.28	0	0	0	4.08	2.73	4.32	0	0	0	5.59	2.74	6.21	0	6.54	6.07	0	5.03	3.6	0	0	0	2.1	0	3.94	5.27	4.35	0	0	0	0	5.79	4.36	3.78	3.8	0.24	0	2.86	0	0	0	0	2.55	6.5
GALNT12	0	0	0	0	0	0	0	0	0	0	0	0	0	0	0	0	0	0	0	0	0	0	0.67	0	0	0	0	0	0	0	0	0	0	0	0	0	0	0	0	0	0	0	0	0	0	0	0	0	0
MRPL35	0	0	0	0.08	0	0	0	0	0.02	0	0	2.36	2.9	0	5.85	5.13	5.19	0	0	4.28	0	0	0	0	4.57	0	0	3.71	0	3.6	0	3.02	3.41	4.31	0	0	4.96	0	0	2.12	0	1.19	1.52	0	0	2.18	0	0	3.25
TNKS	0	0	1.59	0.03	0	0	0	0	0	0	0	0	0	0	0.54	0	2.81	0	0	0.05	0	0	0	0	2.61	0	0	0	0	0	0.03	0	0	0	0	0	0	0	0	0	0	0	0	0	0	0	0	1.06	0
TICRR	0	0.24	0	0	0	0	0	0	0	0	0	0	0	0	0	0	0	0	0	0	0	0	0	0	0	0	0	0	0	0	0	0	0	0	0	0	0	0	0	0	0	0	0	0	0	0	0	0	0
ZNF497	0	0	0	0	0	0	0	0.07	0.02	0	0	0	0	0	0.06	0	0	0	0.17	0	0	0	0.05	0.08	0	0	0	0	0	0	0	0	0	0	0	0	0	0	0	0	0	0	0	0	0	0	0	0.1	0
LINC00570	0	0	0	0	0	0	0	0	0	0	0	0	0	0	0	0	0	0	0	0	0	0	0	0	0	0	0	0	0	0	0	0	0	0	0	0	0	0	0	0	0	0	0	0	0	0	0	0	0
SLC30A4	0	0	0.08	0	0.02	0	0	0.03	0	0.07	0.08	0	0	0.08	0	0.1	0.05	0	0	0	0	0	0	0	0	0.03	0	0	0	0	0	0	0	0	0	0.09	0	0	0	0.1	0	0	0	0.06	0	0	0	0	0.1
TUB	0	0	0	0	0	0	0	0	0	0	0	0	0	0	0	0	0	0	0	0	0	0	0	0	0	0	0	0	0	0	0	0	3.02	0	0	0	0	0	0	0	0	0	0	0	0	0	0	0	0
TRMT13	0	0	0	0	0	0	0	0	0	0	0	0	0	0	0	0	0	0	0	0	0	0	0	0.09	0	0	0	0	0	0	0	0	0	1.76	4.16	0	0	0	0	0	0	0	1.92	0	0	0	0	0	1.68
ARHGEF18	1.02	0	1.65	0	0	0	0	3.52	0.18	0	0	0	0	0	0	0	0	0	0	2.23	0	0	0	0	0	0	0	3.11	3.09	0	0	0	0	0	0	0.27	0	0	0	3.09	0	0	0	2.79	0	0	0	0	0
KCNK1	0	0	0	0	0	4.24	0	0	0	0	0	0	0	5.5	0	0	0	0	5.56	3.83	0	0	3.35	0	2.52	0	0	0	4.78	3.95	2.78	0	0	5.01	4.6	0	3.95	0	0	2.04	3.42	0	0	3.79	0	3.7	0	2.58	0
ARRB1	0	2.46	1.67	0	0	0	0	0	0	2.96	0	0	0	0	0	0	0	0	0	0	0	0	0	0	0	0	0	0	0	0	0	0	0	0	0	0	0	0	0	0	0	0	0	0	0	0	0	0	0
SCAMP5	0	0.54	0	0	0	0	0	0	0	0	0	0	0	0	0	0	0.38	0	0	0	0	0	0	0	0	0	0	0	0	0	0	0	0	0	0	0	0	0	0	0	0	0	0	0	0	0	0	0	0
RUNDC3B	0	0	0	0	0	0	0	0	0	0	0	0	0	0	0	0	0	0	0	0	0	0	0	0	0	0	0	0	0	0	0	0	0	0	0	0	0	0	0	0.54	0	0	0	0	0	0	0	0	0
EREG	0	0.26	0.07	0	0.09	0.13	0	0.03	0.03	0.04	0	0	0.01	0	0	0.05	0	0.07	0	0.1	0	0	0.09	0	0	0.14	0	0	0	0.07	0	0.1	0.17	0	0	0	0	0	0	0	0	0	0	0.05	0	0	0	0	0
ZNF32-AS1	0	0	0	0	0	0	0	0	0	0	0	0	0	0	0	0	0	0	0	0	0	0	0	0	0	0	0	0	0	0	0	0	0	0	0	0	0	0	0	0	0	0	0	0	0	0	0	0	0
IL17RB	0	0	0	0	0	0	0	0	0	0	0	0	0	0	0	0	0	0	0	0	0	0	0	0	0	0	0	0	0	0	0	0	0	0	0	0	0	0	0	0	0	0	0	0	0	0.12	0	0	0
ADAMTS20	0	0	0	0	0	0	0	0	0	0	0	0	0	0	0	0	0	0	0	0	0	0	0	0	0	1.25	0	0	0	0	0	0	0	0	3.87	0	0	0	0	0	0	0	0	0	0	0	0	0	0
LNX1-AS2	0	0	0	0	0	0	0	0	0	0	0	0	0	0	0	0	0	0	0	0	0	0	0	0	0	0	0	0	0	0	0	0	0	0	0	0	0	0	0	0	0	0	0	0	0	0	0	0	0
LINC00473	0	0	0	0	0	0	0	0	0	0	0	0	0	0	0	0	0	0	0	0	0	0	0	0	0	0	0	0	0	0	0	0	0	0	0	0	0	0	0	0	0	0	0	0	0	0	0	0	0
MCAM	0	0	0	0	0.04	0	0	0.12	0	0	0	0.04	0.03	0.1	0.23	0.15	0.07	0.24	0.19	0	0	0.04	0.06	0.08	0	0	0	0	0	0	0	0.13	0	0	0	0	3.89	0	0.05	0	0	0.11	0.05	0.07	0	0	0.09	0.28	0
POLR3E	0	0.12	1.32	0	0.03	0	0	0	0	0	0	1.24	0	0	0	0	2.17	5.03	0	0	0	0	0.9	0	3.63	2.38	0	0	0	4.18	0	1.31	1.14	0	0.23	0	0	0.62	0	0	0	0	0	0	0	0	3.4	0.09	0
OR7C1	0	0	0	0	0	0	0	0	0	0	0	0	0	0	0	0	0	0	0	0	0	0	0	0	0	0	0	0	0	0	0	0	0	0	0	0	0	0	0	0	0	0	0	0	0	0	0	0	0
AQR	0	0.78	0	0	0	0	0	0	0	0	1.7	2.24	4.04	0	0	0	3.84	5.3	0	2.47	0	0	0	2.89	3.43	4.68	5.25	3.88	0	0	3.26	0	0	0	4.44	4.19	0	0	0	0	0	0	2.3	0	0	3.47	0	0	0
PMS2L2	0	3.73	0	0	1.96	2.31	0	0	0	0	0	0	0	0	0	0	2.75	0	0	0	0	0	0	0	0	0	0	1.22	0	0	0	1.32	0	0	0	0	0	0	0	0	0	0	0	2.47	0	0	0	0	0
IPMK	0	0	0	0	0	0	0	0	0	0	0	0	0	0	0	0	2.21	0	0	2.11	0	0	0	0.68	2.27	0.31	0	1.8	0.87	1.93	0.7	1.65	0.84	1.43	3.82	3.08	1.79	0	0	0	0	0	0	0	0	0	0	0	0.03
CDCA7	3.07	0	0	0	0	0	0	0	0	0	0	0	0	0	0	0	0	0	0	0	0	0	0	0	0	5.79	0	1.48	0	4.81	0	0	0	0	0	0	0	0	0	0	0	0	0	1.68	0	0	0	0	0
CAMP	0	0	0	0	0	0	0	0	0	0	0	0	0	0	0	0	0	0	0	0	0	0	0	0	0	2.38	0	0	0	0	0	0	4.16	0	0	0	0	0	0	0	0	0	0	0	0	0	0	0	0
GRHL3	0	0	0	0	0	0	0	0	0	0	0	0	0	0	0	0	5.08	0	0	0	0	0	4.7	0	5.47	5.13	0	5.55	0	0	3.76	5.04	3.3	3.63	0	0	0	0	0	0	0	0	0	0	0	0	0	0	0
ADAMTSL2	0	0	0	0	0.11	0	0.06	0	0.04	0	0	0.02	0.06	0	0.07	0.08	0	0	0	0.1	0.12	0	0.05	0.07	0	0.06	0	0.04	0.09	0	0	0	0.48	0	0	0	0	0	0	0.1	0	0	0	0	0	0	0	0	0
RPL13AP5	7.82	0	7.63	6.66	8.49	6.51	6.9	7.34	5.33	5.42	7.02	5.34	3.31	0	5.67	5.62	3.82	6.24	7.64	5.74	6.86	7.31	4.97	6.17	5	7.65	6.97	6.11	8.14	6.79	6.94	6.33	6.22	6.43	0	5.39	7.13	6.35	4.77	7.31	6.62	5.36	3.75	0	4.94	6.42	5.72	4.97	6.69
DENND5B	0.12	0	0.09	0	1.12	0.02	0	0	0	0.01	0.07	0.01	0.02	0	0.06	0	0	0.04	0.12	0.09	0.04	0.03	0	0.03	0	0.02	0.06	0.05	0	0.04	0.03	0.13	0	2.09	2.95	0	0	0	0	0	0.02	0.02	0	0.01	0	0	0.08	0	0
CLMN	0	0	0	0	0.55	0	0	0	0	0	0.03	0	0	0	0	0	0.02	0	0	0	0	0	0.01	1.6	1.2	0	0	0.14	0	0	0	0.9	0	0	0	0	0	0	0.95	2.19	0	0	0	0	1.62	0	0	0	0
UGT1A4	0	0	0	0	0	0	0	0	0	0	0	0	0	0	0	0	0.16	0	0	0	0	0	0	0	0	0	0	0.39	0	1.35	0	0	0	0.24	0	0	0	0	0	0	0	0	0	0	0	0	0	0	0
AACSP1	0	0	0	0	0	0	0	0	0	0	0	0	0	0	0	0	0	0	0	0	0	0	0	0	0	0	0	0	0	0	0	0	0	0	0	0	0	0	0	0	0	0	0	0	0	0	0	0	0
OVOL2	3.29	0	0	0	0	0	0	0	0	0	0	0	0	0	0	0	0	0	0	0	0	0	0	0	0	0	0	0	0	0	0	0	0	0	0	0	0	0	0	0.27	0	2.54	2.69	0	0	0	0	0	0
RBL2	0	0	0	0	0	0	0	0	0	0	5.35	0.71	3.8	0.2	0	0	3.53	0	0	4.5	5.27	0	0.15	1.99	0	0	5.56	2.68	0	0	2.97	0.17	0	1.19	3.44	0.08	0	1.17	0	0	0	2.44	2.72	4.21	0	0	2.53	2.52	0
PYGO2	0.41	0	0	0	3.21	0	0	0	0	0	0	0	0	0	0	0	0	0	0	1.66	0	0	1.7	2.45	0	0	0	0	0	0	2.07	2.61	0	2	0	0	3.39	0	0	0	0	0	2.38	0	0	0	0	0	0
PPP1R10	2.33	2.5	3.01	0	2.53	0	0	1.37	0	0	4.31	0	0	0	0	0	4	0	2.83	3.19	0	1.34	2.1	2.13	0.62	0	0	0.64	0	0	0	2.44	0	2.82	0.49	2.76	0	3.88	0	0	0	0	0	3.09	0	4.7	3.4	0	0
CSE1L	0.58	4.13	3.73	4.04	0	0	0	0	5.04	0	0	0	0.34	0.69	5.43	5.61	5.15	3.06	0	3.82	0	0	5.28	4.24	0	4.75	0	1.56	4.94	4.19	0	2.45	0	3.47	0	4.54	3.88	0	3.21	0	0	2.56	3.5	0	0	0	0	1.52	0
RDH16	0	0	0	0	0	0	0	0	0	0	0	0	0	0	0	0	0	0	0	0	0	0	0	0	0	0	0	0	0	0	0	0	0	0	0	0	0	0	0	4.25	0	0	0	0	0	0	0	0	0
LCA5	0	0	0.07	0	0	0	0	0	0	0	0	0.16	0	0	0	4.63	0	0	0	0	0	0	0	0	0	0	0	0	0	0	0	0	0	0	0	0	0	0	1.49	0	0	0	0	0	0	0	0	0	0
ASRGL1	0	0	0	0	0	4.18	0	0	0	0	0	3.69	0	0	0	0	0	0	0	0.19	0.26	0	0.16	0	0	0	0	0	0	0	0	0	0	2.91	0	0	0	4.5	0	0	0	2.7	2.66	0	0.82	0	0	0	0
TOM1	4.13	3.27	0	0	0.19	1.33	0	4.86	4.06	0	0	2.41	0.7	0	0	0	4.77	0	2	4.26	0	0	2.8	2.84	0	0	0	4.7	0	0	3.81	0	0	0	4.43	0	0	0	0	2.46	3.75	0	0	3.31	5.5	0	0	2.57	4.12
PTX3	0	0	0	0	0	0	0	0	0	0	0	0	0	0	0	0	0	0	0	0	0	0	0	0	0	0	0	0	0	0	0	0	0	0	0	0	0	0	0	0	0	0	0	0	0	0	0	0	0
SCGB3A1	0	0	0	0	0	0	0	0	0	5.53	0	0	0	0	0	0	0	0	0	0	7.33	0	0	0	0	0	0	0	0	0	0	0	0	0	0	0	0	0	0	0	4.54	3.85	0	0	11.86	0	0	0	3.96
MRPL50	4.45	0	0	0	0	0	0	2.25	0	0	0	3.46	0	0	0	4.64	0.25	2.01	0	4.53	0	0	5.4	0.31	0	5.04	0	0	0	4.12	3.01	3.86	4.58	4.4	0	4.59	5.14	0	0	3.83	2.59	3.42	4.45	3.75	0	4.95	2.92	0	0
SLC26A11	0	1.63	0	0	0	0	0	0	0	0	0	0	0	0	0	0	0	0	3.75	0	0	0	0	4.05	0	0	0	0	0	0	2.2	0	0	0	1.45	0	0	0	0	0	0	0	0	0	0	0	0	0	0
RCAN3	0	0	0	0	0	0	0	0	0	0	0	0	0	0	0	0	4.11	0	0	0	0	0	0	0	0	0	0	0	0	0	0	2.34	1.37	0	0	0	0	0	0	2.29	0	0	2.36	0	0	0	0	0	0
LOC100132077	0.14	0	0.15	0.28	0.07	0.26	0.12	0.21	0	0.33	0	0	0.06	0	0.19	0.18	0	0	0	0	0	0	0	0.43	0	0.11	0	0	0	0.28	0	0.2	0.32	0.28	0.22	0	0	0.13	0	0.36	0.13	0	0	0	0	0	0.12	0	0.1
STYX	0.11	0.68	0.11	0.06	0.18	0.17	0.12	0.39	0.11	0.51	0.1	0.61	0.1	0.24	0.26	0.25	0.91	0.28	0.18	0	0.12	0.17	0	0.07	0	0.16	0.19	0	0.34	1.57	1.69	0.18	0	2.36	0.44	2.65	1.27	0.06	0	1.3	0	0.05	0.05	0.08	0.06	0	0	0	0.17
CINP	0	0	0	0	0	0	0	0	0	6.22	6.59	3.48	0	0	6.75	0	0	0	0	0	0	0	0	0	0	0	0	4.22	0	4.4	1.78	0	6.05	2.72	0	0	0	0	0	0	0	0	0	0	0	4.47	0	3.25	0
MARCH7	3.39	3.21	3.03	0	0	0	0	0	0	0	0	2.78	4.8	0	0	0	6.41	5.86	3.56	5.73	0	0	5.27	3.92	5.27	4.95	0	4.82	3.61	5.38	3.54	4.93	0	5.56	6.85	5.34	5.62	3.6	2.73	0	0	0	0	0	0	0	0	0	0
LOC100130992	0	0	0	0	0	0	0	0	0	0	0	0	0	0	0	0	0	0	0	0	0	0	0	0	0	0	0	0	0	0	0	0	0	0	0	0	0	0	0	0	0	0	0	0	0	0	0	0	0
VCX	0	0	3.3	0	0	0	0	0	0	0	0	0	0	0	0	0	0	0	0	0	0	0	0	0	0	0	0	0	0	0	0	0	0	0	3.63	4.11	0	0	0	0	0	0	0	0	0	0	0	0	0
PFKM	2.28	3.68	2.17	4.7	0	0	0	4.08	0.32	0	0	0	0	0	0	4.12	0	0	0	0	0	0	0	2.4	3.84	4.89	0	2.69	0	3.56	4.12	0	0	0	0	0	0	0	0	0	0	0	0	0	0	0	0	0	0
SGMS1	0	0	0	0	2.49	0	0	0	0	0	0	2.17	0.02	0	0	0	0	0	3.47	0	4.77	2.89	0	0	0	3.4	0	3.95	0	0	0	0	0.2	3.58	0	0	0	0	0	0	0.29	0	2.14	3.28	0	0	0	0	0
RIOK3	3.07	2.63	0.08	0	0.12	1.1	0.06	0.31	0.16	0.24	0	0.08	0.06	0	0.16	0.28	1.46	5.79	0	0.22	0	0.08	2.52	3.73	5.17	2.6	0.07	4.29	0.34	2.85	0.08	0.11	0.18	3.45	1.64	0.21	0.14	3.2	0.04	3.92	0.05	0.58	0	4.69	0	0.11	0.04	0	1.78
C1orf110	0.19	0	0	0	0	0	0	0	0	0	0	0	0	0	0	0	4.72	6.29	0	6.46	0	0	0	0.37	0	4.91	0	4.64	5.35	2.22	4.82	4.17	0.45	5.53	4.76	1.08	4.68	0	0	0	0	0	0	0	0	0	0	0	0
HERC2P4	0	1.83	0.79	0.42	1.62	0.83	1.74	1.97	0.12	2.52	1.29	0.32	0.12	0	2.58	1.22	1.84	1.99	0.76	1.36	1.01	0.4	0.23	0.73	1.22	0.93	0	0.83	0.61	1.34	1.76	0.73	0	1.58	0.64	2.08	0.84	0.16	0	0	0	0	0.01	1.18	0.37	0	0.23	1.53	0.66
PPP1R12C	0	0.15	0	0.08	0	0	0	0	0	0.43	0	0	0	0	0	0	0	0	0	0	0	0	0	0	0	0	0	0	0	0.22	0	0	0	0	0	0	0	0	0	0	0	0	0	0	0	0	0	0	0
GRAMD4	0.7	0	0	0	0	0	0	0	0	0	0.89	0	0	0	1.99	0	0	0	0	0	0	0	0	0	0	0	0	0	0	0.74	0	0	0	0	1.39	0	0	0	0	0	1.54	0.17	0	0	0	0	0	0	0
GOLGA8S	0	0	0	0	0	0	0	0	0	0	0	0	0	0	0	0	0	0.37	0	0.44	0	0	0	0	0	0	0	0	0	0	0	0	0	0.09	0	0	0	0	0	0	0	0	0	0	0	0	0	0	0
ATG9A	3.54	2.08	0	0	0	0	0	0	0	0	0	0	0	0	0	0	0	0	0	0	0	0	0	0	0	0	0	0	0	0	0	2.24	0	0	0	0	0	0	0	0	2.89	0	0	0	0	0	0	0	0
MRPS26	0	5.46	0	0	6.13	0	0	0	0	0	0	0	4.24	0	1.61	3.52	0	5.38	0	4.9	0	6.66	3.7	4.06	0.75	0	0	0	5.89	5.49	5.65	4.62	0	4.14	0	0	5.76	0	0	0	4.72	3.19	0	0	0	4.91	0	3.2	0
TMEM40	0	0	0	0	0	0	0	0	0	0	0	0	0	0	0	5.52	4.76	1.98	0	0	0	0	3.5	3.94	0	0	0	0	0	0	0	0	2.5	4.26	3.79	0	0	0	0	3.85	0	0	0	0	0	0.14	0	0	0
ELP3	0	0	0.45	0	0.04	0	0	0.04	5.24	0.14	0	0	0.02	0	0.06	4.05	0	0.09	0	0	5.87	0.83	0	0	0	5.21	0	4.82	0.11	0	0	0	0	0	5.85	4.41	0	0	0	3.39	0.09	2.82	0	0	0	0	0	0	0
ZNF787	0	0	0	0	0	0	0	0	2.32	0	0	0	0	0	0	0	0	0	0	0	0	0	0	0	0	0	0	0	1.22	0	0	0	0	0	0	0	0	0	0	0	0	0	0	0	0	0	0	0	0
GPAT2	0	0	0.12	0	0	0	0	0	0	0	0	0	0	0	0	0	0	0	0	0	0	0	0	0	0	0	0	0	0	0	0	0	0	0	0.15	0	0	0	0	0	0	0	0	0	0.56	0	0	2.77	0
HIAT1	0	2.31	2.7	0	4.92	4.43	5.92	0	0	0	0	3.21	4.05	0	0	5.34	4.15	2.9	0	4.45	0.12	0	4.15	3.45	5.11	3.55	6.09	4.13	0	4.59	0.12	5.34	0	5.26	0	4.89	1.48	3.19	4.08	4.97	2.39	2.86	2.86	5.24	0	0	3.06	0	0
PELI1	3.58	2.74	0.7	0	0	0.05	4.13	0	0	0	0.18	0	3.95	0	0	0	1.02	0.25	1.71	5.98	5.81	0	5.39	2.92	0	0	0	4.62	0	4.29	4.09	3.74	3.94	3.44	2.47	3.6	4.74	5.33	0.04	2.26	0	0	0	3.33	0	0	3	0	0
C8orf34	0	0	0	0	0	0	0	0	0	0	0	0	0	0	0	0	0	0	0	0	0	0	0	0	0	0	0	0	0	0	0	0	0	0	0	0	0	0	0	0	0	0	0	0	0	0	0	0	0
PPT1	7.28	7.58	7.16	5.64	0	5.02	0	0	0	0	5.73	3.35	0	0	7.77	9.82	5.08	5.68	0	7.85	0	0	5.84	6.05	0	6.39	0	6.42	5.44	7.51	6.25	6.32	4.97	6.13	7.34	6.73	7.08	4.78	0	4.13	4.06	0	3.33	5.21	4.92	4.97	0	0	5.22
SLC35C2	0	3.4	3.65	0	0	0	0	0	0	0	0	2.93	3.65	0	0	0	3.59	4	0	4.17	0	0	3.29	0	0	5.08	0	0	0	0	0	0	0	3.27	5.64	0	0	4.33	0	4.13	4.16	3.92	0	0	4.9	0	0	0	4.61
MUC4	1.54	3.16	1.49	0	4.18	0	0	1.07	0	0	0	0	0.21	0	0	0	5.47	0.26	0	5.54	4.48	2.36	2.85	4.84	4.91	2.86	0.74	5.41	5.59	0.17	5.1	4.24	0	3.21	6.64	1.28	1.58	0.07	0	0	0	0	0	0	0	0	0	0	0
RFC4	5.36	0	3.45	0	5.31	0	0	0	0	0	0	0	0	0	0	0	0	0	0	4	0	0	0	0	0	0	0	0	0	3.97	3.47	0	0	0	0	0	0	0	0	0	0	0	0	0	0	0	0	0	0
SNORD34	0	0	4.17	0	0	0	0	0	0	0	0	0	0	0	0	0	0	0	0	0	0	0	0	0	0	0	0	0	0	0	0	0	0	0	0	0	0	0	0	0	0	0	0	0	0	0	0	0	0
GNB2	0	0	0	0	0.66	0	0	0	0	0	0	0	0	2.51	0	0	0	0	0	0	0	0	0.23	2.71	2.7	1.59	0	0	0.61	0	1.49	0	4.31	0	0	0	0	0	0	1.62	4.26	0	0.42	2.31	0	0	2.67	0	0
NUP50	0.26	2.87	0.59	0	0	0	0	0	0	0	2.77	0.57	0	0	2.91	0	0.66	0	0	3.57	0	0	4.17	2.04	3.78	4.12	3.56	1.02	0	1.24	3.44	3.03	3.2	3.55	0	0	1.33	1.01	0	1.11	0.04	0.35	0.19	1.19	0.23	0	2.31	0	0
SULT4A1	0	0	0	0	0	0	0	0	0	0	0	0	0	0	0	0	0	0	0	0	0	0	0	0	0	0	0	0	0	0	0	0	0	0	0	0	0	0	0	0	0	0	0	0	0	0	0	0	0
KAT2A	0	0	3.04	0	0	0	0	0	0	0	0	0	0	0	0	0	0	0	0	0	0	0	2.63	0.09	0	0	0	4.43	4.37	0	0	0	0.44	0	0	0	0	0	0	0	0	0	0	0	0	0	0	0	3.06
C7	0	0	0	0.07	0.1	0.05	0	0.05	0.02	0	0	0.02	0.03	0	0	0.13	0	0	0.15	0	0	0.08	0	0	0	0	0.07	0	0	0.09	0	0	0	0	0	0	0.06	0	0	0.07	0	0	0	0	0	0	0	0	0
CCDC130	0	3.45	0	0	0	0	0	0	0	0	0	0	0	0	0	0	0	0	0	0	0	0	3.8	0	4.16	0.98	0	3.51	0	1.99	0	0	3.48	0	4.12	0	0	0	0	0	0	0	0	0	0	2.31	3.98	0.38	0
ARRDC4	0	0	0	0	0	0	0	0	0	0	1.67	0	0	0	0	0	4.12	0	0	0	0	0	0	0	0	0	0	0	0	0	0	0	0	0	0	0	0	0	0	0	2.11	0	0	0	0	0	0	0	0
RQCD1	5.44	4.17	3.89	0	0	0.05	4.32	0.08	5.24	0	0	0	3.39	0	6.87	0	3.88	0	0	1.81	0	4.69	3.99	3.32	3.05	0.72	0	4.49	0	4	4.1	3.84	2.31	5.04	4.78	5.11	4.66	0	3.82	3.45	3.18	2.37	2.58	0	0	2.82	0	0.37	0
GLYCTK	0	0	0	0	0	0	0	0	0	0	0	0	0	0	0	0	0	0	0	0	0	0	0	0	0	0	0	0	0	0	0	0	0	0	0	0	0	0	0	0	0	0	0	0	0	0	0	0	0
MTUS1	0	0.87	0	0	0.08	0	0	3.95	0	3.64	2.09	0	1.68	4.63	0	0.39	3.28	4.21	0	4.92	4.02	0	2.93	3.05	0.23	0	0	3.46	2.96	2.68	2.79	0.2	3.93	3.24	4.42	0	3.66	2.81	0.39	3.61	2.33	1.18	2.87	3.11	0	2.69	0	0	1.38
AKAP17A	0	0	0	0	0	0	0	0	0	0	0	0	0	0	0	0	0	0	0	0	5.04	3.93	0	0	0	0	0	0	0	0	0	0	0	0	0	0	0	0	0	0	1.34	2.83	0	0	0	0	0	0	0
LEMD3	0	0	0	0	0	0	3.29	0	0	0	0	0	0	0	0	0.05	1.98	0	0	0	0	0	0	2.02	0	0	0	0	0	0	0.79	1.71	0	0	0	0	0	0	0	0.09	0	0.09	0	0	0	0	0	0	0
PLEKHF2	1.44	3.41	0	0	0	0	0	0	0	0	0	0	0	0	0	3.22	0	4.13	0	0.29	4.31	0	2.7	0	4.27	0	0.11	3.82	0	0	0	2.58	0	0	0	0	0	0	0	0	0	0	0	0.98	0	0	0	0	0
RFPL1-AS1	0	0.09	0.18	0.05	0.13	0.04	0	0.03	0.12	0.18	0	0.03	0.12	0	0.22	0.18	0.09	0.17	0.12	0.28	0.07	0.18	0.14	0.31	0	0.13	0.06	0.25	0	0.19	0.12	0	0	0.08	0.17	0.16	0.1	0	0.03	0.08	0.04	0	0.03	0.1	0	0.05	0.09	0	0.14
HOXA7	0	2.07	0	0	0	0	0	0	0	0	0	0	0	0	0	0	3.5	0	0	4.28	0	0	2.35	0	3.94	3.85	0	0	2.76	0	3.19	2.88	3.54	2.28	0	4.34	0	0	0	0	0	0	0	0	0	0	0	0	0
GTF3C2	3.1	0.21	0	0	0	0	0	0	0	0	0	0	0	0	0	5.28	0	0	0	4.71	0	0	4.07	2.97	0	0.17	0	2.93	0	0	0	0	0	0	0	0	0	0	0	0	0.1	0	0	0	0	0	0	0	0
DYNLRB2	0	0	0	0	0	0	0	0	0	0	0	0	0	0	0	0	0	0	0	0	0	0	0	0	0	0	0	0	0	0	0	0	0	0	0	0	0	0	0	0	0	0	0	0	0	0	0	0	0
DIMT1	0	0	2.55	0	0	0	0	0	0	0	0.74	0	0.04	0	0	5.2	0	0	5.58	0	0	0	4.1	3.07	0	0.3	0	0	0	0	0	4.13	0	3.03	0	0	4.32	4.29	0	1.95	0	3.09	0	0	0	3.88	0	0	0
CNOT10	0	0	0.13	6.19	0.04	0	0.09	0	0.03	0.06	5.53	0	0	0	5.62	0	0.32	0.13	5.97	3.9	0.13	4.84	0	0	0	0	0.11	1.53	0	0	0.11	0	4.58	0.69	0.16	0	0	0	0	0	0	0	0	0	0	0.09	0	0	0
MR1	0.09	0.22	0.12	0.31	2.95	0.05	0.03	0.22	3.37	0.23	0.34	0.05	0.05	0	0.27	4	3.31	0.12	0.22	0.27	0.08	0.12	0.12	0.11	2.8	0.04	0.23	0.14	2.52	2.94	1.44	3.05	0.1	1.75	0.14	2.74	0.04	0	0	0.21	0.1	0.02	0.04	0.11	0.06	0.07	0.05	0.05	0.06
STX16-NPEPL1	0	0.29	0	0	0	0	0	0	0	0	0	0	0	0	0	0	0	0	0	0	0	0	0	0	0	0	1.62	0	0	0	0	0	0	0	0	0	0	0	0	0	1.4	0	0	0	0	0	0	0	0
SLITRK6	0	0	0	0	0	5.59	0	0	0	2.89	5.35	2.92	5.54	6.2	0	0	0	0	4.9	0	0.63	0	0	0	0	0	0	0	0	0	3.54	0	0	0	0	0	0	3.41	2.15	0	3.31	4.36	5.21	0	0	0	0	2.49	0
LIX1	0	0	0	0	0.03	0	0	0.03	0	0	0	0	0	0	0.05	0	0	0	0	0	0	0	0	0	0	0	0	0	0	0	0.08	0	0	0	0	0	0	0	0	0	0	0	0	0	0	0	0	0	0
ATL3	0	0	0	0	0	0	0	0	0	0	0	0	0	0	0	0	1.75	0	0	0	0.15	0	3.62	0	0	0	0	0	0	3.59	0	3.73	1.9	3.26	0.98	0	0	0	0	1.47	0	0	0	3.02	0	0	0	0	0
F8	0	0	0	0	1.75	0	0	0	0	0	0	0	0	0	0	0	0	0	0	0	0	0	0	0	0	0	0	0	0	0	0	0	0	0	0	0	0	0	0	0	0	0	0	0	0	0	0	0	0
KPNA5	0	0	0	0	0	0	0	0	0	0	0	0	0	0	0	0	0	0	0	0	0	0	0	0	0	0	0	0	0	0	0	0	0	0	0	0	0	0	2.41	0	0	0	0	0	0	0	0	0	0
ACHE	0	2.97	0	0	0	0	0	0	0	0	0	0	0	0	0	0	0	0	0	0	0	0	0	1.13	0	0	0	0	0	0	0	0	1.47	0	0	0	0	3.32	0	0	0	0	0	0	0	0	0	0	0
TCAIM	0	0	3.52	0	0	0	0	0	0	0	0	0	0	0	0	0	0	0	0	0	0	0	0	0.15	0	0	0	0	0	0	0	0	0	0	3.77	0	3.79	0	0	0	0	0	0	0	0	0	0	0	0
TNFRSF12A	0	0	0	0	5.04	5.39	7.21	0	6.66	0	1.78	0	0	0	0	0	3.56	0	0	0	0	0	2.63	0	0	0	0	0	0	0	0	0	0	0	0	0	0	3.16	0	0	0	0	0	0	6.02	0	0	0	0
EGR3	2.6	1.91	0	0	3.16	0	0	3.2	0	0	0	0	0	0	0	0.08	0	0	0	0	0	0	0	0	3.34	0	0	0	0	0	0	0	0	0	0	0	0	0	0	0	0	0	0	0	0	0	0	0	0
C5orf54	0	0	3.24	0	0	0	0	0	0	0	5.51	0	0	0	0	0	0	0	0	0	0	0	0	0	0	0	0	3.98	0	0	0.71	0	0	0	0	0	0	0	0	0	0	0	0	0	0	0	0	0	0
SERPIND1	0	0	0	0	0	0	0	0	0	0	0	0	0	0	0	0	0	2.98	0	0	0	0	0	0	0	0	0	0	0	0	0	0	0	0	0	0	0	0	0	0	0	0	0	0	0	0	0	0	0
OASL	0	0	4.22	0	0	0	0	0	0	0	0	0	0	0	0	0	0	0	0	0	0	0	0	0	0	0	0	0	0	0	0	3.98	0	0	0	0	0	0	0	0	0	0	0	0	0	0	0	0	0
LOC100507373	0.1	0	0	0	0	0	0	0.09	0	0	0	0	0	0	0.07	0.04	0	0	0	0	0	0	0	0	0	0	0	0	0	0	0	0	0	0	0	0	0	0	0	0	0	0	0	0	0	0	0	0	0
IFRD1	3.31	1.89	0.2	0	5.71	0	0	3.08	4.92	0	3.26	0	0	6.43	0	4.28	0	3.14	0	4.43	0	4.78	0	0	0	0	0	0	0	0	0.42	0	3.27	0.58	0.44	0.32	0	5.37	0	1.8	2.09	0	0	0.14	0.75	0.14	2.26	0	0.45
WDFY1	2.86	2.9	2.44	0	4.03	0	0	0	0	0	0	2.12	0	0	0	0	0	0	0	0	0.2	0	2.18	0	0	0	0	0	0	0.74	0	0	0	0	0	0	0	0	0	0	0	2.39	1.08	0.05	0	0	0.11	0	0
ZNF267	0	0	0.19	0	0.33	1.83	0	0	0	0	0	0	0	0	0	0.4	0	0	0	0	0	0	4.66	0	0	0	0	0	0	0	0	2.07	0	0	0	0	0	0	3.26	3.15	0.23	0	0	0	0	1.12	0	0	3.68
ZBTB6	0	0	0	0	3.9	0	0	0	0	0	0	0	0	0	0	0	0	0	0	0	0	0	0	0	0	0	0	0	0	0	0	0	0	0	0	0	0	0	0	0	0	0	0	0	0	0	0	0	0
PRRT3	0.08	0	0	0.06	0	0	0	3.97	0.04	0.04	0.16	0.05	0	0	0	0.03	0	0	2.54	0	0	0	0	0.23	0	0	0	0	0	0	0	0	0	0	0.21	0	0	0	0.21	0	0	0	2.14	1.05	1.83	0	0	1.06	0
FBXL19	0	0	0	0	0	0	0	0	0	0	0	0	0	0	0	0	0	0	0	0	0	0	0	0	0	0	0	0	0	0	0	0	0	0	0	0	0	0	0	0	0	0	0	0	0	0	0	0	0
TXNIP	0	1.7	5.18	4.6	0	0	0	6.36	5.92	1.72	6.74	4.55	3.1	5.58	0	0.04	0	0	0	0	0	0	0	0	0	0	0	0	0	0	0	0	0	0	0	0	0	0	3.64	8.26	1.35	3.7	4.52	6.13	4.34	4.57	5.75	2.94	6.12
ACTN2	0	0	0	0	0	0	0	0	0	0	0	0	0	0	0	0	0	0	0	0	0	0	0	0	0	0	0	0	0	0	0	0	0	0	0	0	0	0	0	0	0	0	0	0	0	0	0	0	0
ATG9B	0	0	0.09	0	0	0	0	0	0	0	0	0	0	0	0	0	0	0	0	0	0	0	0	0	0	0	0	0	0	0	0	0	0	0	0	0	0	0	0	0	0	0	0	0	0	0	0	0	0
PET112	3.97	4.17	4.31	6.38	5.15	0	0	0	0	0	0	0	0	0	0	0	0	0	0	0	0	0	0	3.57	0	0	0	3.32	0	2.45	0	0	0.32	0	0	0	3.05	0	0	0	0	0	0	5.36	0	4.33	0	0	0
C9orf117	0	0.47	0	0	0	0	0	0	0	0	0.38	0	0.17	0	0	0	0	0	0	0	0	0	0	0.18	0	0	0	0.57	0	0	0	0	0	0	0	0	0	0	0	0	0	0	0	0	0	0	0	0	0
IL27	0	0	0	0	0	0	0	0	0	0	0	0	0	0	0	0	0	0	0	0	0	0	0	0	0	0	0	0	0	0	0	0	0	0	0	0	0	0	0	0	0	0	0	0	0	0	0	0	0
HLA-F-AS1	0.55	1.84	0.69	0	0	0.1	0	0	0	0	0	0	0	0	0.03	0	0.12	0	0	0	0.18	0	0	0	0	0.13	0.32	0	0	0	0	0	0	0	0	0	0	0	0	0	1.82	0.09	0	0	0	0	0	0	0
RPL36AL	4.96	3.69	0	0	6.31	6.48	0	6.28	5.92	6.68	0	6.39	6.05	6.05	0	0	5.82	7.56	0	5.38	0	5.91	5.48	3.48	5.99	6.82	0	4.55	6.63	6.36	5.31	5.42	7.1	7.06	2.4	4.77	5.94	3.64	0	5.2	6.19	5.73	3.69	6.51	0	7	5.19	4.71	4.5
KLK15	0	0	0	0	0	0	0	0	0	0	0	0	0	0	0	0	0	0	0	0	0	0	0	0	0	0	0	0	0	0	0	0	0	0	0	0	0	0	0	0	0	0	0	0	0	0	0	0	0
RAP2B	3.3	2.5	1.4	0	2.38	0	0	0	0	0	0	0	0	0	0	3.85	3.93	4.97	4.42	3.99	0	0	1.16	3.29	0	2.95	0	2.98	2.84	1.85	0	3.34	0.76	4.36	2.37	1.75	3.42	1.48	0.94	3.39	0	0.55	0	2.15	3.41	0	0	0	0
HEBP2	1.66	0	0	0	0	3.87	0	0	0	0	0	0.15	3.77	0	0	0	0	0	0	0	0	0	2.99	0	0.61	0	0	4.21	0	0	0	0	5.31	0	0	0	1.19	0	0	1.01	0	0	0	0	0	0	0	0	0
CHAD	0	0	0	0	0	0	0	0	0	0	0	0	0	0	0	0	0	0	0	0	0	0	0	0	0	0	0	0	0	0	0	0	0	0	0	0	0	0	0	0	4.43	0	0	0	0	0.28	0	0	0
SCGB2B2	0	0	0	0	0	0	0	0	0	0	0	0.18	0	0	0	0	0	0	0	0	0	0	0	0	0	0	0	0	0	0	0	0	0	0	0	0	0	0	0	0	0	0	0	0	0	0	0	0	0
TLR3	2.9	3.12	0	0	0	0	0	0	3.22	0	0	0	0.43	0	0	0	0	0	0	0	0	5.78	0	0	0	0	0	0	0	0	0	0	0	0	0	0	0	0	0	0	0	0	3.06	3.23	0	0	0	0	3.09
CAMK2G	1.8	0	0	0	0	0	0	0	0	0	0	0	0	0	0	0	3.56	4.36	0	0	0	0	0.05	3.16	4.15	2.97	0	0	4	4.09	0	3.15	0	0.75	4.13	2.39	4.02	0	0	1.72	0	0	0	3.42	0	0	1.71	0	0
SRSF8	0	0.12	0.2	0	0.06	0	0.61	0.15	0.12	0.23	0.23	0.1	0.05	0	0.35	0.15	0	0	0	0.1	0	0.05	0.16	0.13	0	0	0.07	0	0	0	0.85	0	0	0	0	0.07	0	0.07	0	0	0.05	0.04	0	0.11	0	0	0.06	0.08	0
HMGB2	3.44	0	2.95	0	4.77	0	0	0	0	5.64	0	1.42	3.99	0	0	0	0	0	0	0	6.06	3.11	0	0	0	0	0	0.53	3.48	0	0	0.56	0	0	0	0	3.61	0	0	3.24	0	0	0	5.13	0	0	0	0	0
FGF14	0	0	0	0	0	0	0	0	0	0	0	0	0	0	0	0	4.2	0	0	0	0	0	0	0	0	6.22	0	0	0	0	0	0	0	0.11	0	0	0	0	0	0	0	0	0	0	0	0	0	0	0
TRPM5	0	0	0	0	0	0	0	0	0	0	0	0	0	0	0	0	0	0	0	0	0	0	0	0	0	0	0	0	0	0	0	0	0	0	0	0	0	0	0	0	0	0	0	0	0	0	0	0	0
KIF3B	1.61	2.94	1.84	0	0.03	3.69	0.04	4.29	0.03	0.03	0	2.43	0	1.55	0	0.02	0.04	0.06	0.1	1.03	0.1	0	0	0	0	0	0	1.34	0	0	2.07	1.05	0	0	0	3.25	1.32	0	0.03	0	1.23	0.03	0	0.07	3.18	0	0	0	0
PRICKLE2	0	0	0	0	0	0	0	0	0	0	0	0	0	0	0.35	2.85	0	0	0	0	0	0	0	0	0	0	2.38	0	0	0	0	2.83	0	2.35	0	0	0	0.76	1.61	0	0	0	1.06	3.12	0	0	0	0	0
CSRNP3	0	0	0.08	0	0	0	0	0	0	0.74	0	0	0	0	0	0	0	0	0	0	0	0	0	0	0	0	0	0	0	0	0	0	0	0.98	0	0	0	0	0	0	1.4	0	0	0	0	0	0	0	0
MTMR9	0.04	0	0.06	0.07	0.13	0	0.12	0.03	0.16	0.24	0	0.03	0.02	0.09	0.44	0.12	0.08	0.08	0	0.06	0.06	0	0.06	0.12	0	0.05	0	0	0.98	0	0	0.06	0.16	0.07	0.21	0.08	0.03	0.04	0	0.06	0	0	0	0.03	0.03	0	0.03	0	0.03
C3orf27	0	0	0	0	0	0	0.07	0.05	0	0.04	0	0	0	0	0	0	0	0	0	0	0	0	0	0	0	0.09	0	0	0	0.12	0.12	0	0	0	0	0	0.1	0	0	0	0	0	0	0	0	0	0	0	0
FAM25B	0	0	0	0	0	0	0	0	0	0	0	0	0	0	0	0	0	0	0	0	0	0	0	0	0	0	0	0	0	0	0	0	0	0	0	0	0	0	0	0	0	0	0	0	0	0	0	0	0
NSDHL	0	3.43	0	0	0	0	0	0	0	0	0	3.72	0	0	0	0	2.88	0	6.2	0	0	0.21	0	5.91	4.51	0	0	0	0	0	4.06	0	0	0	5.38	4.71	0	0	0	0	0	0	0	4.35	0	0	3.61	0	0
POLR2D	1.95	3.58	0	0	0	0	0.1	0	0	0	0	0	0	0	0	0.72	2.55	0	0	0	0	0	2.3	0	0	5.16	0	3.35	0	4.29	0	3.38	0.31	0	0	0	0.65	0	3.31	3.21	0	0	2.31	0	0	0	0	0	0
MYADML	0	0	0	0	0	0	0	0	0	0	0	0	0	0	0	0	0	0	0	0	0	0	0	0	0	0	0	0	0	0	0	0	0	0	0	0	0	0	0	0	0	0	0	0	0	0	0	0	0
C9orf114	0	0.1	3.71	0	0	0	0	4.48	0	0.1	0	0	0	0	0	0	0.46	0	5.76	0	0	0	0	3.17	0.51	0	0	0	0	0	0	2.37	0	0.61	4.87	0	0	0	0	0	2.35	0	0	0	0	3.1	0	0	0
DMRTA2	0	0	0	0	0	0	0	0	0	0	0	0	0	0	0	0	0	0	0	0	0	0	0	0	0	0	0	0	0	0	0	0	0	0	0	0	0	0	0	0	0	0	0	0	0	0	0	0	0
TOPORS	0	0	1.87	0	4.8	0	0	2.67	0.11	0	0	0	0	0	0.97	0	0	0	0	0	5.27	0	3.57	0	0	0	0	0	0	2.99	0	3.6	0	0	0	0	0	0	0	0	0.47	0	0	0	0	0.32	0	0	0
CLDN19	0	0	0	0	0.04	0	0	0.05	0.05	0	0	0	0	0	0	0	0	0	0	0	0.12	0	0	0	0	0	0	0	0	0	0	0	0	0	0	0	0	0	0	0	0	0.06	0	0	0	0	0	0	0.08
RNF165	0	1.45	0	0	0	0	0	0	0	0	0	0	1.88	0	2.46	1.36	0	0	0	0	0	0	0	0	0	0	0	0	0	0	0	0	0	0	0	0	0	0	0	0	0	0	0	2.37	0	0	0	0	0
DHRS9	0	0	0	0	0	0	0	0	0	0	0	0	0	0	0	0	0	0	0	0	0	0	0	0	0	0	0	0	0	0	0	0	0	0	0	0	0	0	0	0	0	0	0	0	0	0	0	0	0
MVB12B	0	1.63	0	0	0	0	0	0	0	0	0	0	0	0	0	0	0	0	0	0	0	0	0	0	3.22	0	0	0.1	0.39	0	0	0	0	0	0	0	0	0	0	0	0	0	0	0	0	0	0	0	0
FXR1	3.75	2.4	2.61	0	0	0	0	0	0	4.18	0	0	0	0	0	0	3.23	0.51	0	3.14	0	0	2.03	2.47	2.93	0.38	2.64	0	0	1.54	0.2	4.14	0	0	2.91	0	2.77	2.67	1.95	1.44	0	0	0	3.12	0	0	0	0	0
DNAH2	0	0.03	1.3	0	0	0	0	0	0	0	0	0	0	0	0	0	0	0	0	0	0	0	0	0	0	0	0	0	0	0	0	0	0	0	0	0	0	0	0	0	0	0	0	0	0	0	0	0	0
ZMYM3	0	0	0	0	4.81	0	0	0	0	0.7	0	0	0	0	0	0	0.19	0.23	0	0.24	0	0	1.23	0	0	0.27	0	0.58	0.07	0	0	2.59	0.75	0	2.56	0	0	0	0	0	2.98	0	0	0.26	0	0	0	0	0
CASP3	2.13	3.24	0	0	0	0	0	0	4.87	0	0	0	2.23	0	0	0	4.71	4.41	0	0	0	0	3.58	0	1	0	0	1.38	0	3.4	2.63	3.29	0	4.09	0	2.72	4.02	0	0	1.22	1.34	2.48	0	0	0	0	1.77	0	0
FAM120C	2.32	0	0.04	0	0	0	0	0.06	0	0	0	0	0.01	0	0	4.46	0	3.78	0	0	0.19	0	0	0	2.22	0.03	0	0	0	0	0	0	0	0.04	0	0	0	0	0	0	3.44	0	0	0	3.44	0	0	0	0
LOC643623	0.09	0.15	0.39	0	0.29	0.17	0	0.32	0.06	0.28	0.22	0.07	0.05	0.31	0.31	0.26	0	0	0.2	0	0	0	0.24	0.37	0	0.09	0	0.26	0	0.11	0.2	0	0	0.3	0	0.14	0.09	0	0	0	0	0	0.05	0	0	0	0.08	0	0
FAM200B	0	0	0	0	0	0	0	0	0	0	1.22	0	0	0	0	0	0	1.57	1.74	0	0	0	1.98	0	0	1.03	0	0	0	2.44	1.82	0	2.66	2.36	0.1	1.65	0	0	0	0	0	1.16	0	0	0	0	0	0.73	1.33
SCLY	0	0	0	0	0	0	0	0	0	0	0	0	0	0	0	0	0	0	0	0	0.89	0	0	0.59	0	0	0	2.73	0	0	0	2.42	0	0	0	2.76	0	0	0	0	0	0	0	0	0	0	0	0	0
CA7	0	0	0	0	0	0	0	0	0	0	0	0	0	0	0	0	0	0	0	0	0	0	0	0	0	0	0	0	0	0	0	0	0	0	0	0	0	0	0	0	0	0	0	0	0	0	0	0	0
ENTPD5	0	0	0	0	0	0	0	0	0	0	0	0.75	0	0	0	0	0	0	0	0	0	0	0	0.72	0	0	0	0	0	3.96	3.83	0	0	0	0	0	0	4.44	0	0	0	2.25	0	0	0	4.32	0	0	0
ZNF461	0	0	2.59	0	0.03	0	0	0.14	0	0	0	0	0.02	0	0	0.08	0	0	0	0	0.08	0	2.8	0	0	0	0	0	0.12	0	0	0	0	0	0	0	0	0	0	0	0	0	0	0	0	0.08	0	0.1	0.07
PDIA5	0	0	0	0	0	0	0	0	0	0	0	0	0	0	0	0	3.1	5.01	0	0	0	0	3.43	0	0	3.65	0	3.75	0	3.87	4.54	0	0	0	0	0	0	0	0	0	4.18	0	0	0	0	2.8	0	0	0
TMEM67	0.18	0	0.19	0	0.02	0	0	0	0	0	0	0	0	0	0	0	0	0	0	0	0	0	3.48	0	0	0	0.07	0	1.1	0.86	0	1.1	0	0	0	2.99	0	0	0	3.34	0	0	1.29	0	0	0	0.05	0	0
WDR47	3.56	2.52	0	0	0	0	0	0	0	0	0	0	0	0	0	0	0	0	0	0	0	0	0	0	0	0	0	0	0	0	0	0	0	0	0	0	0	0	0	0	0	0	0	0	0	0	3.3	0	0
KCTD20	0.02	0.25	0.31	0.07	2.58	0.04	0.25	0.03	0	0.13	0.96	0.01	0.03	0.31	0.21	1.89	0.33	0.26	0.12	1.98	0.07	0	3.26	0.07	0	4.2	0.33	2.4	0	2.95	0.27	3.66	0.25	3	0	3.9	0	2.31	0	0	1.76	0	0	0.1	0	0.05	0.19	0	0
KLRF1	0	0	0	0	0	0	0	0	0	0	0	0	0	0	0	0	0	0	0	0	0	0	0	0	0	0	0	0	0	0	0	0	0	0	0	0	0	0	0	0	0	0	0	0	0	0	0	0	0
AGO1	0	0.22	0	0	0	0	0	0	0	0	0	0	0	0	0	3.42	0.27	0	0	0.06	0	0	0	2.31	0	0	0	0	0	2.54	2.21	4.23	3.25	1.67	3.66	0	0	0	0	0	0	0	0	0	0	0	0	0.05	0
CLDN12	3.01	0	0	0	0	0	5.62	0	0	0	0	0	3.86	0	0	0	0	0	0	0	3.17	0	3.35	0	0	5.93	0	0	0	0	0	0	4.64	0	0	0	4.22	0	2.9	0	0	2.18	0	0	0	0	0	0	0
PRKCE	0.1	0	0	0	0	0	0	0	0	0	0	0	0	0	0	0	0	0	0	0	0	0.36	0	0	0	0	0	0	0	0	0	0	0	0	0	0	0.05	0	0	0	0	0	0	0	0	0	0	0	0
ITGAM	0	0	0	0	0	0	0	0	0	0	0	0	0	0	0	0	0	0	0	0	0	0	0	0	0	0	0	0	0	0	0	0	0	0.07	0	0	0	0	0	0	0	0	0	0	0	0	0	0	0
WDR31	0	0	0	0	0	0	0	0	0	0	0	0	0	0	0	0	0	0	0	0	0	0	0	0	0	0	0	0.31	0	0	0.12	0	0	0	0	0	0	0	0	0.16	0	0	0	0	0	0	0.95	0	0
SKA3	0	0	0	0	0	0	0	0	0	0	0	0	0	0	0	0	0	0	0	0	0	0	0	0	0	0	0	0	0	0	0	0	0	0	0	0	0	0	0	0	0	0	0	0	0	0	0	0	0
RGS2	0	0	5.08	0	0	0	0	6.12	0	0	5.64	0	0	0	0	0	0	0	5.98	0	0	0	0	0	0	0	0	0	0	0	0	0	0	4.05	0	5.8	0	7.67	0	0	0	0	0	4.42	0	0	0	0	0
TBC1D3F	0	0	0	0	4.06	0	0	0	0	0	0	0	0	0	0	0	0	4.98	0	0	0.43	0	0	0	0	0	0	0	3.29	0	0	0	3.6	0	0	0	0	0	0	0	0	1.14	0	0	0	0	0	2.54	0
MST1R	0	0	0	0	0.18	0	0	0	0	4.54	0	0	0	0	0	0	0	0	0	0	0	0	0	0	0	0	0	0	0	0	0	0	0	0	0	0	0	0	0	0	0	0	0	2.38	0	0	0	0	0
KIAA1737	1.72	0	0.08	0	0.04	0.04	0.05	0.03	0.06	0.15	0	0	0	0	0.25	0	3.86	0.08	0.14	3.66	0.07	0	0	0	4.36	3.44	0	1.22	2.5	3.69	3.04	0.1	0.17	3.5	3.96	3.1	3.71	2.54	0	0	2.21	0	0	0	0	4.48	0.06	0	2.58
PTMA	7.88	6.76	6.66	6.13	7.36	5.65	5.81	7.77	6.84	7.64	5.1	4.78	6.05	6.69	9.47	7.5	6.2	6.71	5.99	6.79	3.67	6.95	6.03	6.69	8.38	6.48	7.14	8.46	7.93	8.1	6.42	7.74	6.9	6.96	7.15	8	7.31	6.7	3.62	7.32	4.98	3.61	4.72	6.87	4.92	6.85	2.83	4.16	3.81
PRICKLE2-AS1	0	0	0	0	0	0	0	0	0	0.02	0	0	0	0	0	0	0	0	0	0	0	0	0	0.04	0	0	0	0	0	0	0	0	0	0	0	0	0	0	0	0	1	0	1.41	0	0	0	0	0	0
GLIS1	0	0	0	0	0	0	0	0	0	0	0	0	0	0	0	0	0	0	0	0	0	0	0	0	0	0	0	0	0	0	0	0	0	0	0	0	0	0	0	0	0	0	0	0	0	0	0	0	0
PRDM11	0	0	0	0	0	0	0	0	0	0	0	0	0	0	0	0.01	0	0	0	0	0	0	0	0	0	0	0	0	0	0	0	0	0	0	0	0	0	0	0	0	0	0	0	0	0	0	0	0	0
NAPA	2.84	0.99	2.77	6.85	4.72	0.13	0	0	0	3.95	4.1	2.27	5	0	3.16	0	4.84	5.07	0	0	0	3.95	4.03	2.9	0	0	4.06	2.78	2.05	4.7	0	0	2.03	3.64	5.02	4.69	0	2.78	0	1.88	3.67	1.61	2.03	4.1	3.53	2.52	3.13	2.65	3.45
DIRAS3	0	0	0	0	0	0	0	0	0	0	0	0	0	0	0	0	0	0	0	0	0	0	0	0	0	0	0	0	0	0	0	0	0	0	0	0	0	0	0	0	0	0	0	0	0	0	0	0	0
PIK3R4	0	0	0	0	2.93	0	0	0	0	0	0	0	0	0	0	0	0	1.87	4.97	2.99	0	0	2.5	0	0	3.97	0	3.41	0	0	3.03	2.92	4.06	0.12	4.9	0.75	0	0	0	3.13	2.46	0	0	0	0	1.2	0	0	0.04
C1QTNF4	0	0	0	0	0	0	0	0	0	0	0	0	0	0	0	0	0	0	0	0	0	0	0	0	0	0	0	0	0	0	0	0	0	0	0	0	0	0	0	0	0	0	0	0	0	0	0	0	0
NDUFV3	0.71	1.52	1.02	0.98	1.05	0.69	4.61	0.35	0.85	2.32	1.17	2.42	3.42	0	1.3	0.79	0.25	0.35	2.78	0.35	0.96	0.11	1.56	2.21	0	0.44	4.19	1.59	0.44	3.46	2.33	3.93	0.68	1.06	2.41	0.39	0.27	0	2.07	0.46	0.19	0.65	1.6	0.31	2.44	0.25	0	2.09	0.74
ARMC3	0	0	0	0	0	0	0	0	0	0	0	0	0	0	0	0	0	0	0	0	0	0	0	0	0	0	0	0	0	0	0	0	0	0	0	0	0	0	0	0	0	0	0	0	0	0	0	0	0
BTBD3	0	0	0	0	3.8	0	0	0	0	0	0	0	0	0	0	0	0	0	0	0	0	0	0	0	0	0	0	0	0	0	0	2.79	0	0	0	0	0	0	0	2.97	2.33	0	2.59	0	0	0	0	0	0
UBE2NL	0	0	0	0	0	0	0	0	0	0	0	0	0	0	0	0	0	0	0	0	0	0	0	0	0	0	0	0	0	0	0	0	0	0	0	0	0	0	0	0	0	0	0	0	0	0	0	0	0
PPP1R2	2.56	1.17	3.6	0	0	1.77	0	0	0	0	0	0	2.52	0	5.93	0	5.12	4.77	0	3.48	0	0	1.17	3.04	0	1.72	0	3.32	0	2.31	3.92	0	0.21	4.15	2.42	0.11	0	1.67	0	2.64	1.91	0	0	0	0	0	0.2	2.58	0
ACTR3BP2	0	0	0	0	0	0	0	0	0	0	0	0	0	0	0	0	0	0	0	0	0	0	0	0	0	0	0	0	0	0	0	0	0	0	0	0	0	0	0	0	0	0	0	0	0	0	0	0	0
FOSL2	0	0	0	0	4.35	0	0	0	0	0	0	0	0	0	0	0.03	0	4.03	5.56	3.59	0	0	0	0	1.79	2.23	0	2.29	0	0	0	0	0	0	3.46	0	0	4.66	0	1.85	0.1	0	0	3.49	0	0	0	0	2.67
TUBA4A	0	0	0	0	4.77	0	0	0	5.83	0	5.73	0	0	0	0	0	0	4.55	5.4	0	5.68	5.92	4.99	0	0	0	0	0	0	0	0	0	4.18	0.99	0	0	0	4.14	4.3	4.44	2.13	3.03	0	4.32	0	3.95	0	0	0
EPPK1	0.15	0	0.13	0	0	0	0	0	1.87	0	0	0	0	0	0	0	0.03	0	0.15	0	0	0	0.02	0	0.11	0	0	0	1.07	0	0	0	0	0	0	0	0.31	0.04	0	0	0	0	0	0	0.05	0	0	0	0
RHPN1	0	0	0	0	0	0	0	0	0	0	0	0	0	0	0	0	0	0	0	0	0	0	0	0	0	0	0	0	0	0	0	0	0	0	0	0	0	0	0	0	0	1.38	0	0	3.08	0	0	0	0
EEF2	6.14	7	6.03	0	6.09	5.09	0	4.72	4.93	2.6	4.2	2.74	0.34	4.94	0.07	4.22	4.12	4.76	3.23	4.31	0.8	2.76	4.77	4.68	4.38	0.07	4.44	5.43	5.52	3.46	4.46	4.01	3.92	3.2	4.31	2.6	2.64	4.87	4.65	5.35	4.39	2.84	3.56	5.58	5.45	0.67	2.77	3.74	5.03
ZDHHC11	0	0	3.55	0	0	0	0	0	0	0	0	0	0	0	0	0	0	3.02	0	0	1.59	0	0	0.11	0	1.03	0	0.62	0.4	0	0	1.08	0	0	0	0	0	0	0	0.43	0	0	0	2.48	0	0	0	0	0
EPHA3	0	0	0	0	0	0	0	0	0	0	0	0	0	0	0	0	0	0	0	0	0	0	0	0	0	0	0	0	0	0	0	0	0	0	0	0	0	0	0	0	0	0	0	0	0	0	0	0	0
RBM12	1.22	0.46	1.53	0	2.42	0	0	0	0	0	0	0	0	0	0	0.08	3.53	0	0	0	0	0	0.13	2.45	3.64	4.13	0	0.12	0.97	2.9	0	2.94	2.65	2.76	4.67	4.17	0.38	0	0	0	0.42	0.02	0	0	0	0	0	0	0
H2AFJ	1.27	0.72	0	0	0	1.94	0	0	0	0	0.2	0.4	2.31	0	0	0	0.2	2.15	2.54	0	0	2.67	2.67	0	0	0	0	1.22	0	2.25	0	1.58	2.1	0.86	1.81	2.6	1.79	2.06	1.23	0	3.12	1.86	1.9	0	0	0	0	2	0
EDIL3	0	0	0	0	0	0	0	0	0	0	0	0	0	0	0	0	0	0	0.2	0	0	0	0.12	0	0	0	4.9	0	0	1.49	0	0	0	0	0	0	0	0	0	0	0	0	0	0	0	0	0	0	0
TMEM150C	4.61	2.21	3.92	0	5.03	0	0	0	0	0	0	0	0	0	6.7	0	0	0	0	0	0	0	0	0	0	0	0	0	0	0	0	0	0	2.81	0	0	3.7	0	0	0	0	0	0	0	0	0	0	0	0
LINC00624	0	0	0	0	0	0	0	0	0.02	0	0	0	0	0	0	0	0.13	0	0	0	0	0	0	0	0	0	0	0	0	0.1	0	0	0	0	0	0	0	0	0	0	0	0	0	0	0	0	0	0	0
SERGEF	0	0	0	0	0	0	0	0	0	0	0	1.97	0	0	0	0	0	0	0	5.4	0	0	0	0	3.43	0	0	0	0	0	0	0	3.82	0	0	2.03	0	0	0	0	0	0	0	0	0	0	0	0	0
KIF26A	0	0	0	0	0	0	0	0	0	0	0	0	0	0	0	0	0	0	0	0	0	0	0	0	0	0	0	0	0	0	0	0	0	0	0	0	0	0	0	0	0	0	0	0	0	0	0	0	0
B3GALT4	0	0	0	0	0	0	0	0	0	0	0	0	0	0	0.72	0	0	1.58	0	0	0	0	1.22	0	0.83	4.81	0	0	0	0	3.68	0	0	0	0	0	0	0	0	0	0	0	0	0	0	3.87	0	0	0
OSCAR	0	0	0	0	0	0	0	0	0.17	0	0	0	0	0	0.3	0	0	0	0	0	0	0	0	0	0	0	0	0	0	0	0	0	0	0	0	0	0	0	0	0	0.15	0	0	0	0	0	0	0	0
NPFF	0	0	0	0	2.74	0	0	0	0	0	0	0	0	0	0	0	0	0	0	0	0	0	0	0	0	0	0	0	0	0	0	0	0	0	0	0	0	0	0	0	0	0	0	0	0	0	0	0	0
TMEM155	0	0	0	0	0	0	0	0	0	0	0	0	0	0	0	0	0.1	0	0	0	0	0	0	0	0	0	0	0	0	0	0	0	0	0	0	0	0	0	0	0	0	0	0	0	0	0	0	0	0
DEDD	0.81	0	2.96	0	0	4.08	0	0	0	0	3.18	0	0	0	0	4.21	0	0	1.11	1.67	0	0	2.26	3.98	1.41	0	0	3.55	1.15	1.68	3.19	3.76	2.82	0.59	0	4.04	1.97	3.98	0.83	3.13	3.21	0	0	3.52	0.94	4.06	0	0	0
SCYL2	0	1.2	1.28	0	4.45	0	0	5.12	0	0	0	0	0	0	0	0	2.27	0	0	0	0	3.28	3.28	3.09	4.46	0	0.37	2.35	4.84	3.82	0	3.61	3.74	0.08	0	2.78	0	0	0	0	0	2.59	0	0	0	0	0	0	0
PTPN1	0	2.28	0	0	0	0	0	0	0	0	0	0	0	0	5.44	0	0.98	0	1.9	0	2.31	0	2.09	0.09	3.81	3.15	0	0	0	0	0	0	0.41	2.17	0	0	0	0	3.18	0	0	0	0	0	0	0	0	0	0
SKAP1	3.33	3.03	4	0	0	0	0	0	0	0	0	0	0	0	0	0	0	0	0	0	0	0	0	0	0	0	0	0	0	0	0	0	0	0	0	0	0	0	0	0	0	0	0	0	0	0	0	0	0
LEAP2	0	0	0	0	0	0	0	0	0	0	0	0	0	0	0	0	0	0	0	0	0	0	0	0	0	0	0	0	0	0	0	0	0	0	0	0	0	0	0	0	0	0	0	0	0	0	0	0	0
GADD45G	0	0	0.59	5.61	0	0	0	0	0	0	0	0	0	0	0	0	0	0	0	0	0	0	0	0	0	0	0	0.28	0	0	0	0	0	0	0	0	0	0	0	0	0.19	0	0	0	0	0	0	0	0
PILRB	0.97	3.94	4.3	0	3.78	0	0	0	0	0	0	0	0	0	0	0.57	0	5.24	0	0.52	2.55	0	4.41	0	3.15	0	0	0	0	0.94	0	0.4	4.19	0	0.86	2.21	0	4.52	0	1.36	2.49	0.23	3.35	4.2	0	0	0.93	0	0
IFITM3	6.47	5.86	5.96	9.21	8.02	5.94	8.87	8.74	8.25	8.12	8.33	4.14	3.91	8.14	7.18	7.8	5.73	7.79	0	6.32	7.65	9.53	4.7	6.41	4.88	7.06	9.62	4.18	6.3	5.62	5.9	4.62	0	5.85	4.55	6.88	6.27	3.81	0	8.84	5.83	2.05	3.48	8.58	6.51	8.41	4.03	3.32	6.38
CD27-AS1	0.13	2.9	1.22	0	0	0	0	0.06	0	0.12	0.15	0	0	0	0	0.71	0.1	0	0	0	0	0	0.16	0.71	0	0.92	0	3.35	4.41	0	0.13	3.07	0	2.96	4.54	0	0	0	0	0	2.64	0.13	0	0	0	0	0	0	0
SLU7	3.06	3.17	3.14	0	0.1	5	4.82	0.02	0.03	0	0	0.02	0.02	4.7	0.06	0.09	4.53	0	3.69	0	5.44	0.17	0	0.08	0	0.05	0	4.57	2.36	0.19	3.84	3	0.21	0	0	0.14	0.07	0	0	0.88	2.52	0.17	2.48	3.33	4.11	0.05	0	0	0.17
DSC3	3.08	0.18	0.05	0	0.05	0	0	1.03	0.09	0.05	0.15	0.02	0.04	0	0.04	1.24	2.29	2.94	5.84	3.42	0	0.11	4.42	1.64	4.62	4.18	0.05	3.44	0.62	2.38	0.09	3.45	4.42	3.56	4.75	3.28	2.67	0	0.02	3.95	0.55	0	0	3.55	0	0.03	0.04	0	0
AQP7P1	0	0	0	0	0	0	0	0	0	0	0	0	0	0	0	0	0	0	0	0	0	0	0	0	0	0	0	0	0	0	0	0	0	0	0	0	0	0	0	0	0	0	0	0	0	0	0	0	0
PAPD5	0.6	0	0	0	2.37	0	0	0	2.06	0	0	0	1.73	0	0.03	0	0	2.63	0	0.06	0	0	0	0	0	0	0	0.41	0	0	0.04	1.3	0	0	0	1.96	0	0	0	0	0	0	0	0	0	0	0	0	0
B3GNT3	0	0	0	0	0	0	5.49	0	0	0.2	0	0	0	5.03	0	0	4.32	0	0	3.97	0	4.27	0	3.52	0.76	0	0	3.73	0	0	0	0	0	4.07	0	4.33	0	0	0	0	6.2	0	0	0	0	3.76	0	0	1.72
LHCGR	0	0	0	0	0	0	0	0	0	0	0	0	0	0	0	0	0	0	0	0	0	0	0	0	0	0	0	0	0	0	0	0	0	0	0	0	0	0	0	0	0	0	0	0	0	0	0	0	0
UBE2S	0	0	0	0	2.51	0	0	0.31	0	0	0	0	0	0	0	0	0	0	0	0.93	0	0	0	1.92	3.09	0	0	2.87	0	0	0	0	0	0	0.65	2.91	0	0	0	0	0	0	0	0.21	0	0	0	0	0
SAP130	0	0.75	2.21	0	3.51	0	0	0	0	0	0	0	0	0	0	2.83	0	0	0	3.93	2.14	0	0	0	0	0	0	0	1.93	0	0	0	0	0	0.29	0	0	0	0	0	0	0	0	0	0	0	0	0	0
SNORD35A	0	0	0	0	0	0	0	0	0	0	0	0	0	0	0	0	0	0	0	0	0	0	0	0	0	0	0	0	0	0	0	0	0	0	0	0	0	0	0	0	0	0	0	0	0	0	0	0	0
HSPE1-MOB4	0.64	0	0	0	0	0	0	0	0	0	0	0	0	3	0	0.31	0	2.41	1.62	0	0	0	1.28	1.24	0	2.21	0	0	0	2.24	2.45	2.56	0	2.21	2.26	1.93	3.27	0	0	0.64	1	0	0.23	1.29	0	0	0	0.26	0
ANAPC11	4.66	3.31	4.75	0	0	5.41	0	0	0	7.07	6.22	4.14	4.79	6.25	0	5.18	4.68	7.01	5.99	6.06	4.98	5.33	2.64	0.66	5.07	4.67	0	5.87	5.2	5.49	5.36	5.66	7.09	4.98	4.8	4.66	5.5	3.26	0	3.03	5.84	5.51	1.99	2.65	0	3.11	0	2.32	4.49
GPR179	0	0	0	0	0	0	0	0	0	0	0	0	0	0	0	0	0	0	0	0	0	0	0	0	0	0	0	0	0	0	0	0	0	0	0	0	0	0	0	0	0	0	0	0	0	0	0	0	0
MAGED4B	0.8	4.05	1.36	0	0	0	0	0	0	0	0	0	0	0	0	0	0	0	0	2.86	0	0	0.05	3.62	0	0.02	0	3.06	0	0	0	0	0	0	0	0	3.67	0	0	0	2.83	0	0	0	0	0	0	0	0
CD200R1L	0	0	0	0	0	0	0	0	0	0	0	0	0	0	0	0	0.35	0	0	0	0	0	0	0	0	0	0	0	0	0	0	0	0	0	0	0	0	0	0	0	0	0	0	0	0	0	0	0	0
ATP6V1B2	0	4.83	3.45	7	0	5.04	6	0	5.61	6.18	0	0	0.21	0	0	0	0	5.3	0	4.39	0	4.15	0	0	0	0	0	4.2	0	0	0	0	0	3.84	0	0	0	0	0	0	0.98	0	0	1.69	0	4.08	0	0	0
CAPZA1	5.13	4.69	5.72	0	0	0	0.18	0	0	4.07	0.13	2.7	3.27	4.96	4.05	4.98	4.32	5.48	7.38	5.99	4.6	5.56	6.17	4.37	6.53	6.57	0	2.9	3.97	5.07	4.3	4.69	5.68	6.36	5.97	5.96	6.3	3.62	3.06	4.89	3.58	0.27	3.84	5.4	1.66	4.36	3.19	2.26	3.9
LOC646268	0	0	0	0	0	0	0	0	0	0	0	0	0	0	0	0	0	0	0	0	0	0	0	0	0	0	0	0	0	0	0	0	0	0	0	0	0	0	0	0	0	0	0	0	0	0	0	0	0
GLRX3	3.65	0	3.25	0	5.22	0	0	0.18	0	0	0.26	0	4.42	0	0	5.45	4.67	3.44	0	0	0	0	5.92	3.87	4.31	2.7	0	0	5.36	0.67	0	3.98	2.92	5.56	0	0.28	1.83	0	3.78	3.18	2.87	2.94	0	4.01	0	0	0.19	2.84	0
CDYL2	0	0	0	0	0	0	0	0	0	0	0	0	0	0	0	0	0	0	0	0	0	0	0	0	0	0	0	0	0	0	0	0	0	0	0	0	0	0	0	0	0	0	0	0	0	0	0	0	0
AGAP8	0	0	0	0	0	0	0	0	1.16	0	0	0.03	0	0	2.6	0	0	0	0	0	0	0	0	0	0	0	2.73	0	0	0	0	0	0	0	0	2.13	1.65	1.68	0	0	0	0.6	0	0	0	0	0	0	0
HTR2B	0	0	0	0	0	0	0	0	0	0	0	0	0	0	4.2	0	0	0	0	0	0	0	0	0	0	0	0	0	0	0	0	0	0	0	0	0	0	0	0	0	0	0	0	0	0	0	0	0	0
PGRMC1	4.51	4.05	0	0	4.95	3.78	5.92	0	0	0	0	2.89	2.99	0	0	4.05	0	0	0	0	6.17	5.54	4.81	4.89	1.75	0	0	4	0	5.13	4.91	5.42	0.91	5.4	0	5.82	0	0	3.51	3.19	0	0	0	0	0	1.07	0	1.42	0
NUS1	0	0	0	0	0	0	0	0	3.3	0	0	0	0	0	0	0.38	2.53	1.6	0	0	0	0	0	0	0	0	0	0	0	0	0	0	3.12	0	0	0	0	0	0	0	1.49	0	0	0	0	0.5	0	0	0
LOC442132	0	0	0	0	0	0	0	0.12	0	0	0	0	0	0	0	0	0	0	0	0	0	0	0	0	0	0	0	0	0	0	0	0	0	0	0	0	0	0	0	0	0	0	0	0	0	0	0	0	0
MYOM2	0	0	0.07	0	0	0	0	0	0	0	0	0	0	0	0	0	0	0	0	2.64	0	0	0	0	2.14	0	0	0	0	0	0	0	0	0	0	0	2.1	0	0	0	1.39	0	0	0	0	2.21	0	0	0
CHM	2.05	2.31	1.59	0.05	0.09	0.03	0.06	0.14	0.2	0.04	0	0	0.01	0.08	0.08	0	0.16	0.06	0	0	0.12	0.12	0.07	0.22	0.26	0.09	0.08	3.54	1.91	0.12	0.11	3.29	0	0.77	0.15	0.72	0	0	0	2.54	0	0	0.05	1.99	0.04	0	0	0	0
PPIAP30	0	0	0	0	0	0	0	0	0	0	0	0	0.11	0	0	1.49	0	0	0	0	0	0	0	0	1.2	0	0	0	0	0	0	0	0	0	0	0	0	0.52	0	0	0.33	0	0	0	0	0	0	0	0
EPB41L4A-AS1	3.07	3.93	2.74	0	4.13	0	0	0	0	0	0	0	0	0	0	0	2.74	0	0	0	0	0	0	0	0	0	0	0	1.01	2.77	2.94	0	0	0	0	0	0.23	0	0	0	0.58	0	0	0	0	0	0	0	0
ZNF619	0.08	0	0.08	0	0.13	0.11	0.06	0.14	0.04	0.11	0	0.02	0.08	0.08	0.1	0.17	0.15	0	0.15	0.11	0	0.18	0.14	0	0	0.17	0	0.07	0	0	0	0	0	0.08	0.2	0	0	0	0	0	0.05	0	0	0.06	0.15	0	0.15	0	0.05
FAM105A	0	0	0	0.02	0	0	0	0	0	0	0	0	0	0	0.03	0.03	0	0	0	0	0	0	0	0	0	0	0	0	0.09	0	0	0	0	0	0	0	0	0	0	0	0	0	0	0.02	0	0	0.07	0	0
CCNL1	5.4	4.11	4.19	0	3.53	5.3	5.86	3.14	0	4.89	7.05	0	1.9	6.87	0.08	6.28	2.17	0	3.49	5.98	6.05	3.61	5.01	2.44	5.43	4.61	0	3.86	1.78	3.44	3.48	3.39	0	3.47	5.01	4.25	3.31	6.7	1.05	2.68	0	0.9	0	4.66	4.11	4.22	2.07	0	0
TOMM6	3.52	4.81	3.75	0	4.51	0	0	5.73	0	0	0	3.66	0	0	0	0	0	0	0	0	5.15	0	4.03	2.81	3.97	4.45	4.01	0	4.61	4.28	4.49	4.08	2.76	2.93	4.87	6.13	5.19	0	0	5.8	4.53	4.71	3.43	0	0	3.79	1.38	2.64	0
MSL3P1	0	3.79	2.38	0	0	0	0	0	0	0	0	0	0	0	0	0	0	0	0	0	0	0	0	0	0	0	0	0	0	0	0	0	0	0	0	0	0	0	0	0	0	0	0	0	0	0	0	0	0
LOC100505624	0	0	0	0	0	0	0	0	0	0	0	0	0	0	0	0	0	0	0	0	0	0	0	0	0	0	0	0	0	0	0	0	0	0	0	0	0	0	0	0	0	0	0	0	0	0	0	0	0
NAP1L3	0	0	0.12	0	0	0	0	0	0	0	0	0	0	0	0	0	0	0	0	0	0	0	0	0	0	0	0	0	0	0	0	0	0	0	0	0	0	0	0	0	0	0	0	0	0	0	0	0	0
B3GALNT1	0	0	0	0	0	3.22	0	0	0	0	0	0	0	0	0	0	0	0.11	0	0	0	0.09	0	0.09	0	2.39	0	0	0	3.31	0	0	0	2.69	0	0	0	3.47	0	0	0	2.04	0	0	0	0	0	0	0
TCP10L	0	0	0	0	0	0	0	0	0	0	0	0	0	0	0	0	0	0	0	0	0	0	0	0	0	0	0	0	0	0	0	0	0	0	0	0	0	0	0	0	0	0	0	0	0	0	0	0	0
LOC144742	0.13	0	0	0	0	0	0	0.18	0	0.05	0.15	0	0.03	0	0.15	0.1	0	0	0.4	0.14	0	0	0	0	0	0	0.3	0	0	0	0	0	0	0	0	0.16	0	0	0	0	0.09	0	0	0	0	0	0.11	0	0
GDAP2	0	0.05	0	0.04	0.06	0	0	0.05	0.03	0.06	0	0.04	0.02	0	0.03	0.08	0	3.99	0.27	2.53	0.07	0.11	0.02	0.04	0	0.03	0.07	0	0.04	0.11	0.03	0	4.63	4.24	0.05	0.08	0.03	0	0	0	0.08	0	1.92	0	0.02	0	0	0	2.11
DMKN	0	0	0	0	0	0	0	0	0	0	0	0	0	5.69	0	0	4.91	5.7	0	0	0	0	1.6	3.55	0	0	5.74	3.66	0	0.24	3.36	0	5.01	5.29	2.73	0	4.25	0	0	0	3.06	0	0	0	2.65	0	0	0	0
COX6B1	0.56	4.29	4.98	3.01	3.65	5.54	0	0	5.43	6.54	1.67	4.86	5.85	0	4.32	5.95	6.23	6.36	0	4.22	6.69	0	5.42	6.28	4.38	4.18	5.41	3.29	6.54	4.79	5.54	5.8	6.56	6.14	3.76	6.53	5.23	6.07	3.12	4.99	5.63	0.86	3.75	3.78	5.65	5.56	3.51	2.93	4.52
DNASE2	4.21	3.79	3.64	1.49	0.06	4.92	0	0	0	0	5.43	0	2.56	0	0.11	0	0	0	0	0	0	0	0	3.42	0	1.35	0	3.79	0	4	0	0	0	0	4.3	3.95	0	0	0	0	4.5	0	0.08	0	4.73	0	0	0	0
MSH5	2.55	3.87	0.12	0	0	0	0	1.06	0	0	0	0	0	0	0	0	0	0	0	0	0	0	0	0	0	0	0	0	0	3.42	0	0	0	0	0	0	0	0	0	0	0	0	0	0	0	0	0	0	0
LGMN	1.56	3.24	0.31	0.51	0.23	3.38	6.36	0.44	9.02	0.52	7.04	0	4.45	6.05	0	0.12	4.55	0	0	4.28	3.19	0.17	3.55	2.93	0	0.12	0	0	0.22	0.24	4.77	3.41	0.35	4.11	0	0	0	0	3.6	0.19	4.65	3.2	4.25	0.11	4.68	7.33	3.59	2.82	0.2
USP31	1.43	0	0.03	0	0	0	0	0	0	0	0	0	0	0	4.54	2.68	0	0	0	0.2	0	0	1.96	0.54	0	3.32	0	0.72	0	0	0.95	0	0	0	0	0.66	0	0	0	0	0	0	0	0.38	0	0	0	0	0
NTMT1	1.92	0	0	0.26	5.09	0	0	0	0	0	0	0	4.71	0	0	0	0	0	0	0	0	0	0	0.32	0	0	0	0	0	4.08	4.02	0	0	3.63	0	0	0	0	0	0	2.98	0	0	0	0	4.12	0	0	0
C17orf104	0	0	0	0	0	0	0	0	0	0	0	0	0	0	0	0	0	0	0	0	0	0	0	0	0	0	0	0	0	0	0	0	0	0	0	0	0	0	0	0	0	0	0	0	0	0	0	0	0
SDCBP	5	4.95	0.16	7.11	5.4	7.09	5.93	0	0	0	0	3.73	5.37	7.12	0	3.98	4.34	0	0	4.15	0	6.96	5.12	0	5.41	6.04	7.09	3.97	0	0	0	5.7	0	3.89	5.3	4.41	2.87	7.21	3.77	4.09	4.86	4.54	4.34	3.62	6.51	1.09	0	3.36	6.92
NUDT11	0	2.77	0	0	0	0	0	0	0	0	0	0	0	0	0	0	0	0	0	0	0	0	0	0	0	0	0	0	0	0	0	0	0	0	0	4.28	0	0	0	0	0	0	0	0	0	0	0	0	0
PYGL	0	0	0	0	0	0	0	0	0	0	0	0	0	0	0	0	0	5.63	6.97	0	0	1.63	4.46	0	0	1.53	0	4.06	0	0	0	0	0	0	0	4.21	4.5	0	0	4.02	0	0	3.21	4.93	0	0	0	0	0
SNPH	0	0	0	0	0	0	0	0	0	0	0.07	0	0	0	0	0	0	0	0	0	0	0	0	0	0	0	0	0	0	0	0	0	0	0	0	0	0	3.27	0	0	0	0	0	0	0	0	0	0	0
B3GNT4	0	0	0	0	0	0	0	0	0	0	0	0	0	0	0	0	0	0	0	0	0	0	0	0	0	0	0	0	0	0	0	0	0	0	0	0	0	0	0	0	0	0	0	0	0	0	0	0	0
NUBPL	0	0.59	0.85	0	0.27	0	0.14	0.36	0.03	0.26	0	0.03	0.1	0	0.58	0.3	0.2	3.29	0	0	0.09	0.12	0.07	0.11	0.55	4.49	0.12	0	3.19	0	2.17	0.32	0	2.74	1.11	0	0.32	0.12	0	0.23	0.07	0	0.06	0	0	0.39	0.09	0	0
NOD1	0	0	0	0	0	0	0	0	0	0	0	0	0	0	0	0	0	0	0	0	0	0	0	0	3.98	0	0	0.06	0	0	0	0	0	0	0	0	0	0	0	0	0.55	0	0	0	0	0	0	0	0
NUBP1	0	0	0	0	0	5.25	0	0	0	0	0	0	0	0	0	0	0	0	0	0	6.45	1.52	3.86	0	0	0	0	0	0	0	0	0	0	3.68	0	0	0	0	0	0	0	0	0	0	0	0	0	2.92	0
DSCAM	0	0	0	0	0	0	0	0	0	0	0	0	0	0	0	0	0	0	0	0	0	0	0	0	0	0	0	0	0	0	0	0	0	0	0	0	0	0	0	0	0	0	0	0	0	0	0	0	0
DGKI	0	0	0	0	0	0	0	0	0	0	0	0	0	0	0	0	0	0	0	0	0	0	0	0	0	0	0	0	0	0	0	0	0	0	0	0	0	0	0	0	0	0	0	0	0	0	0	0	0
FAM136A	3.85	0	0	0	2.04	0	0	0	0	0	0	0	2.53	0	0	5.52	5.39	0	5.61	5	0	0	5.54	4.97	5.47	1.35	0	0	5.65	5.16	4.06	4.61	4.03	3.88	5.07	0	0	0	0.68	0	2.93	0	0	0	0	0	0	3.04	0
SLC16A6	0	0	0	0	0	0	0	0	0	0	0	0	0	0	0	0	0	0	0	0	0	0	0	0	0	0	0	0	0	0	0	0	0.78	0	0	0	0	0	0	0	0	0	0	0	0	0	0	0	0
RIN3	0	0	0	0	0	0	0	0	0	0	0	0	0	0	0	0	0.22	0	2.16	0.74	0.16	0	0	0	0	0	0	0	0	0	0	0	0	0	0	0	0	0	0	0	0	0	0	0	0	0	0	0	0
AKAP1	0	0	0	0	0	0	0	0	0	0	0	0	0	3.28	0	0	0	0	0	0	5.72	0	0	0.96	0	0	0	1.52	3.52	2.82	0	1.86	0.5	0	0	1.86	0	0	0	0	0	0	0	0	0	1.35	0	0	0
PSG2	0	0	0	0	0	0	0	0	0	0	0	0	0	0	0	0	0	0	0	0	0	0	0	0	0	0	0	0	0	0	0	0	0	0	0	0	0	0	0	0	0	0	0	0	0	0	0	0	0
YBEY	0	0	4.58	0	0	0	0	0	0	0	0	0	0	0	0	0	0	0	0	0	0	0	0	0	0	0	0	0	0	0	0	0	0	0	0	0	0	2.15	0	0	2.39	0	0	1.19	0	0	0	0	0
PSORS1C1	0	0	0	0	0	0	0	0	0	0	0	0	0	0	0	0	0	0	0	0	0	0	0	0	0	0	0	0	0	0	0	0	0	0	0	0	0	0	0	0	0	0	0	0	0	0	0	0	0
DIP2B	0	2.64	0.28	0	3.54	0	0	0	0	0	0	0	0	0	0	0	3.55	0	4.71	4.1	0	0	0	1.13	3.34	0	0	0.23	2.84	2.74	2.2	0	1.94	0	0.05	0.24	2.07	0	0	0	0	0	0	0.03	0	0	0	0	0
MED4-AS1	0	0	0	0	0	0	0	0	0	0	0	0	0	0	0	0	0	0	0	0	0	0	0	0	0	0	0	0	0	0	0	0	0	0	0	0	0	0	0	0	0	0	0	0	0	0	0	0	0
PIGA	0	0	0	0	0	3.26	0	0	0	0	0	0	0	4.25	0	0	3.88	0	0	0	0	0	0	0	0	0	0	0	0	0	0	0	0	3.3	0	0	4	4.52	0	0	2.56	0	0	0	0	3.06	0	0	0
LPA	0	0	0	0	0	0	0	0	0	0	0	0	0	0	0	0	0	0	0	0	0	0	0	0	0	0	0	0	0	0	0	0	0	0	0	0	0	0	0	0	0	0	0	0	0	0	0	0	0
LY75	0	0.13	0.06	0	0.05	0	0.16	0.19	0.04	0.14	0	0	0.01	0	0.09	0.09	0.05	0	0	0.38	0	3.14	0.08	0.14	0	0	0	0.04	0	1	2.18	0.07	0.13	2.56	0.07	0.11	0	3.14	0	0	0.06	0	0	0.03	3.23	0.03	0	0	0.03
UTS2	0	0	0	0	0	0	0	0	0	0	0	0	0	0	0	0	0	0	0	0	0	0	0	0	0	0	0	0	0	0	0	0	0	0	0	0	0	0	0	0	0	0	0	0	0	0	0	0	0
LOC644936	0	0.32	0	0	0	0	0.18	0	0.11	0	0	0	0	0	0	0	0	0	0	0	0	0	0.14	0	0	0.18	0	0	0	0	0	0	0.51	0	0	0	0	0.21	0	0	0	0	0	0	0.16	0.18	0	0	0
RREB1	0	0.54	2.35	0	0.09	0.73	0	0	0	0	1.77	0.09	0	0	0	0	0.58	0.56	0	3.02	0	1.11	2.47	0.11	2.72	2.95	1.04	3.31	0	0.53	0	0.3	0	1.71	0	0	0.56	0.03	0.15	0.56	0.05	0	0	2.01	0	0	0	0	0
LPHN1	0	0	0	0	0.01	0	0	0	0	0	0	0	0	0	0	0	0	0	0	0	0	0	0	0	0	0	1.62	0	0.31	0	0	0	0	0.15	0	0	0	0	0	0	0	0	0	0	0	0	0	0	0
SP1	2.45	0	0.74	0	1.83	0	0	0	0	0	1.23	0	2.54	2.59	0	0.49	0.56	0	0	0	0	0	0	0	0	0	0	0	0	0.32	0	0	0	0.77	0	0.19	2.24	0	0	0	0	0	0	0	0	0	0	0	0
TOX4	0.08	3.67	0.2	0.15	0.09	5.24	0.05	0.08	0.11	0.15	4.58	2.42	0.05	2.48	0.25	0.05	1.93	4.19	4.48	3.92	4.55	4.17	2.99	0.3	0	1.4	6.41	1.24	2.9	2.92	0.01	3.6	4.37	3.14	0.31	3.57	0.06	3.38	0.3	4.08	2.39	0	0	1.52	0	0.05	0.06	0	0
HSPA9	4.42	2.36	3.94	0	4.07	0	0.77	0	0	0	0	3.21	0	0.49	0.06	1.88	4.06	2.69	0	5.2	1.68	0	3.59	4.42	0	5.15	0	2.05	2.96	4.2	4.95	4.06	5.23	5.31	5.05	0	4.16	0	0	3.07	2.51	3.44	0	3.67	0	3.8	0.59	0	1.42
SLC35E4	0	0.17	0	0	0	0	0	0.05	0	0	0	0	0	0	0.08	0	0	0	0	0	0	0	0	3.84	0	0	0	0	0	0	3.07	0	0	0	0	0.28	0	0	0	0	0	0	0	0	0	0	0	0	0
SURF1	4.15	0	0	0	0	0	0	0	0.53	0	0	0	0	0	0	0	4.19	0	0	0	5.96	0	0	3.56	0	0	0	0	0.38	0.61	0	4.66	2.63	0	0	5.87	0	0	0	0	4.06	0	0	0	0	0	4.43	0	0
LSM5	0	1.46	0	0	2.81	0	0	0.12	3.05	0.07	0	2.77	2.19	0	0.62	0	2.05	0	2.76	0.21	0	0	3.83	0.38	1.56	0	0	2.23	3.23	3.39	0.14	3.48	0	3.01	0	3.89	0	4.14	0	0	1.95	0	1.64	2.79	1.65	0	0	0	0
ZBTB1	0	0	4.02	2.79	4.12	0	0	0	0	0	0	0	0	0	0	0	3.6	0	0	0	0	5.43	0	0.28	0	0	0	0	0	0	0	0	3.89	0	0	0	2.91	0	0	2.26	0	2.61	0	0	0	0	0	0	0
GTF2F1	3.53	0	4.43	0	0	0.08	0	0	2.16	0	5.46	0	0	0	0	5.18	4.11	0	0	0	6	4.47	0	0	0	0	0	0	0	0	0	0	0	0	0	1.06	0	0	0	0	0.08	0	0	4.04	4.7	0	0	2.21	2.81
SRRM3	1.87	2.84	0.09	0	0	0	0	0	0	0	0	0	0	0	0	0	0	0	0	0.62	0	0	0	0.16	0	0	0	0	1.53	0	0	0	0	0	0	0	0	0	0	0	0	0	0	0	0	0	0	0	0
RPS15A	6.54	7.34	7.49	0	8.26	5.09	0	4.32	0	0	1.98	4.76	0	0	3.47	0	6.47	0	0	0	0	0	5.79	5.89	5.84	7.36	0	6.97	7.07	3.69	6.06	6.39	2.44	6.24	4.67	6.4	5.66	4.08	0	5.78	4.75	0.46	1.94	4.81	0	0	3.76	2.83	5.95
ZNF876P	0	0	0	0	0.04	0	0.09	0.12	0.09	0	0	0.05	0.08	0.13	0.21	0.11	0	0	0	0	0.19	0	0	0.4	0	0.18	0.3	0	0	0.13	0.23	0.46	0.26	0.38	0.38	0.1	0	0	0	0	0	0	0.06	0	0	0	0	0	0.16
GINS4	0	0	0.57	0.06	0.08	0.05	0	0.19	0.03	0	0.09	0.04	0.09	0.09	0.91	0.21	0.17	0.12	0.15	0.23	0	0.2	0.02	0	0.21	0.08	0.08	0	0	0	0.06	0.11	0.19	0.1	0	0	0	0	0	0.04	0	0.04	0.01	0	0	0	0.06	0	0
MYO15A	0	0	0	0	0	0	0	0	0	0	0	0	0	0	0	0	0	0	0	0	0.05	0	0	0	0	0	0	0	0	0	0	0	0	0	0	0	0	0	0	0	0	0	0	0	0	0	0	0	0
LOC100507433	0	0	0	0	0	0	0	0	0	0	0	0	0	0	0	0	0	0	0	0	0	0	0	0	0	0	0	0	0	0	0	0	0	0	0	0	0	0	0	0	0	0	0	0	0	0	0	0	0
GIMAP7	0	0	0	0	0	0	0	0	0	0	0	0	0	0	0	0	0	0	0	0	0	0	0	0	0	0	0	0	0	0	0	0	0	0	0	0	0	0	0	0	0	0	0	0	0	0	0	0	0
CSAG4	0	1.66	2.18	0	0	0	0	0	0	0	0	0	0	0	2.78	0	1.07	0	0	0	0	0	0.29	1.04	0	0	0	0	0	0	0	0	0	0	0	0	0	0	0	0	0	0	0	0	0	0	0	0	0
ATP6V1E2	0	0	0	0	0	0	0	0	0	0	0	0	0	0	0	0	0	0	0	0	0	0	0	0	0	0	0	0	0	0	0	0	0	0	0	0	0	0	0	0	0	0	0	0	0	0	0	0	0
UTP3	0	3.25	0	0	0	0	0	0	0	0	0	0	0	0	0	0	3.79	0	0	0	0	5.14	3.71	0	0	4.87	0	0	0	0	0	0	0	0	4.62	0	0	0	0	0	0	0	0	3.85	0	0	0	0	0
CKLF	0	0	0	0	0	0	0	0	0	0	0	0	0	0	0	0	0	0	3.32	4.47	0	2.56	1.99	0.8	0	4.21	0	2.64	0	4.21	3.31	0	0	3.24	5.14	3.34	3.9	0	0	0	0	0	2.49	0	0	0	0	2.53	0
PLEKHN1	0	0	0	0	0.46	0	0	0	0	0	0	0	0	0	0	0	3.24	0	0	0	0	0	1.97	0	0	0	0	0	0	0	1.55	0	0.31	0	0	0	0	0	0	0	0	0	0	3.21	0	0	0	0	0
MBNL1	0	2.29	2.06	0	0.17	1.68	0	3.59	1.58	0	0	0	0	3.47	0	4.61	2.09	4.7	0	0.09	2.98	0.18	2.7	1.02	0	3.32	3.02	0	0	1.03	1.08	2.41	0	2.59	2.37	1.29	0	0	0	4.14	0	0	0.63	0	0	1.97	0	0.3	0
NUP160	4.53	1.83	0	0	0	3.26	0	0	0	0	0	0	0	0	5.85	3.34	0	0	0	2.13	2.12	0	3.57	4.14	2.24	0	0.06	2.77	2.99	0	3.35	0	0	3.74	4.74	0	0	0.05	0	2.77	0	0	0	0	0	0	0	0	0
ACSM2A	0	0	0	0	0	0	0	0	0	0	0	0	0	0	0	0	0	0	0	0	0	0	0	0	0	0	0	0	0	0	0	0	0	0	0	0	0	0	0	0	0	0	0	0	0	0	0	0	0
HAND1	0	0	0	0	0	0	0	0	0	0	0	0	0	0	0	0	0	0	0	0	0	0	0	0	0	0	0	0	0	0	0	0	0	0	0	0	0	0	0	0	0	0	0	0	0	0	0	0	0
C16orf90	0	0	0	0	0	0	0	0	0	0	0	0	0	0	0	0	0	0	0	0	0	0	0.43	0	0	0	0	0	0	0	0	0	0	0	0	0	0	0	0	0	0	0	0	0	0	0	0	0	0
LOC441204	0	0	0	0	0	0	0	0	0	0	0	0	0	0	0	0	0	0	0	0	0	0	0	0	0	0	0	0	0	0	0	0	0	0	0	0	0	0	0	0	0	0	0	0	0	0	0	0	0
SERPINB1	1.14	2.26	0	0.09	0.29	0.53	4.78	4.66	0.07	4.96	0	0.02	0.87	0.14	0.22	4.46	0.09	0	0.41	4.08	0.26	0.23	2.75	0	0.31	0	0	3.93	0	0.18	0.13	0	3.28	0.43	0.2	0.15	0	4.04	0	1.81	0	0	0	1.19	5.44	0	0	0	0
FGA	0	0	0	0	0	0	0	0	0	0	0	0	0	0	0	0	0	0	0	0	0	0	0	0	0	0	0	0	0	4.18	0	0	0	0	0	0	0	0	0	0	0	0	0	0	0	0	0	0	0
IGFBP1	0	0	0	0	0	0	0	0	0	0	0	0	0	0	0	0	0	0	0	0	0	0	0	0	0	0	0	0	0	0	0	0	0	0	0	0	0	0	0	0	0	0	0	0	0	0	0	0	0
SLC1A1	2.59	0	0	0	0	0	0	0	0	0	0	0	0	0	0	0	0	0	0	0	0	0	0	0	0	0	0	0	0	0	1.69	0	0	0	4.22	0	0	0	0	0	0	0	0	0	0	0	0	0	0
DHX57	0	0.71	1.65	2.35	0	0	0	0	0	0	0	0	0	0.87	0	0	0.3	4.54	4.33	0	0	0	0	3.82	0	0	0	0	0	1.4	0	2.64	0	0	4.39	0.08	0	0	0	0	0	0	0	1.46	0	0	0	0	0
ZNF766	3.9	2.97	4.44	0	0.14	0.06	0	0.09	0.03	0.14	0.05	0.02	0.02	0	0.14	5.72	0	4.45	0	0	0	0	0	0	0	0.11	0.11	0	0	5.1	0.6	0	0.26	3.96	1.52	4.56	4.31	0	0	0	0	0	0	0	0	0	0	0	0
LOC645638	0	0	0	0	0	4.88	0	0	0	0	0	3.49	5.71	0	0	0	0	0	0	0	0	0	0	0	0	0	0	0	0	0	0	0	0	0	0	0	0	4.07	4.83	3.68	0	3.21	2.63	3.21	0	0	3.33	3.1	4.6
PTPN21	0	0	0	0	0	0	0	0	0	0	0	0	0	0	0	0	0	0	0	0	0	1.12	0	0.34	0	0	0	0	0	0	0	0	3.14	0	0	0	0	0	0	0	0	0	0	2.11	0	0	0	2	0
GDPD3	0	0	0	0	0	0	0	0	0	0	0	0	0	0	0	0	0	0	0	0	0	0	0	0	0	0	0	0	0	0	0	0	0	0	0	0	0	0	0	0	0	0	0	0	0	0	0	0	0
PNPLA5	0	0	0	0	0	0	0	0	0	0	0	0	0	0	0	0	0	0	0	0	0	0	0	0	0	0	0	0	0	0	0	0	0	0	0	0	0	0	0	0	0	0	0	0	0	0	0	0	0
MOK	0	3.35	0	0	0	0	0	0	0.04	0.03	0	0	0.11	0	4.84	0	0	0	0	0	0	0.47	0	0.51	0	0	0	0	0	0	0	0	0	0	0	0	0	0	0	0	0	0	0	0	0	0	0	0	0
TBR1	0	0	0	0	0	0	0	0	0	0	0	0	0	0	0	0	0	0	0	0	0	0	0	0	0	0	0	0	0	0	0	0	0	0	0	0	0	0	0	0	0	0	0	0	0	0	0	0	0
IQGAP1	0	1.76	1.38	0	0	1.78	0	0	2.33	0	0.09	2.38	0	0.26	0	4.4	3.78	4.42	3.95	3.56	4.16	4.92	2.16	4.18	2.91	2.96	0	0	3.1	3.03	2.72	0	5.43	3.47	2.97	3.36	0.72	2.39	2.05	1.74	0.08	3.37	2.29	3.44	1.44	0.44	0	2.72	0
FOS	7.61	4.63	8.78	10.89	9.6	5.13	6.94	10.31	10.5	9.78	10.26	4.64	9.48	8.06	8.24	8.97	9.2	0	6.25	9.97	0	9.97	7.68	8.27	10.17	7.42	8.73	8.18	3.17	8.19	9.42	7.43	0	8.08	6	9.06	9.81	0	5.15	0	8	7.75	7.25	8.67	8.96	9.2	9.5	3.25	9.68
ZNF226	0	0	0	0	0	0	0	0	0	4.83	0	0	0	3.85	0	0	0	5.72	0	3.01	0	0	0	0	0	0	0	0	0	0	4.02	0	0	0	0	0	0	0	0	4.24	2.56	0	3.4	0	0	0	0	0	0
FIGNL1	0	0	0	0	0	0	0	0	0	0	0	0	0	0	0	0	0	0	0	0	0	0	0	3.26	0	0	0	0	0	0	3.26	3.25	0	0	0	0	0	0	0	0	0	0	0	0	0	0	0	0	0
C14orf1	3.73	0	2.15	1.5	0	0	0	5.33	0	0	5.02	0	0	5.52	0	0	2.53	0	0	4.09	1.49	0	3.11	3.95	3.6	4.67	4.37	3.62	5.52	5.98	3.96	4.29	1.69	4	0	4.73	4.12	0	2.24	3.08	3.87	0	2.47	0	4.05	0	0	0	0
PUS7	3.5	0	0	0	0	0	3.04	0	0	0	0	0	0	0	0	0	0.13	0	0	0	0	0	0	0	1.87	0	0	4.03	1.49	1.49	0	2.52	0	0	0	0	0	0	0	0	0	0	0	0.07	0	0	0	0	0
TUBB6	0.45	3.74	0	0	1.18	0	0	5.32	0	0	0	0	0	0	0	0	0	0	1	0	0	0	0	0	0	0	0	0	0	3.35	0	0	3.88	0	0	0	0	0	0	4.34	0	0	0	4.67	0	0	0	0	0
SKP1P2	0	0	0.15	0	0	0	0	0.12	0	0.08	0	0	0	0	0	0.06	0	0	0	0	0.34	0	0.07	0	0.67	0	0	0.29	0	0.18	0.13	0.44	0	0.16	0	0.37	0	0	0.09	0.22	0	0	0	0.13	0	0.02	0.02	0.18	0
FLJ42102	0	0	0.38	0	0.38	0.14	0.09	0.59	0.31	0.84	0	0.16	0.14	0.04	0.46	0.41	0.11	0.7	0.24	0.19	0	0.15	0.18	0	0.4	0.11	0	0.13	0.18	0.16	0	0.2	0.34	0.16	0.41	0.27	0.13	0	0.06	0	0.04	0	0	0	0	0.22	0.22	0	0
BAZ2A	1.43	1.17	2.09	0	0.16	3.19	0	0	0	0	0	0	0	0	0	0	1.21	0.31	0	2.69	0	0	1.05	0.13	0	3.31	0	1.91	0	0	0.03	0.27	0	0	0	2.23	0.46	0	0	0.8	0	0	0	0	0	0	1.74	0	0
SECISBP2L	0	0	0	0	0.7	0	0	0	3.77	0	0	0	2.13	0	0	0	0	0	0	0	0	0.04	0.03	0.9	0	0.59	0	0	0	0	0	0	0	0	0	0.29	2.4	2.08	0.78	0	1.36	1.19	0	0	0	0	0	0	0
MARCH6	3.74	3.36	2.1	2.9	0.01	2.88	2.36	4.04	0.01	2.93	0.36	2.09	0	0.04	2.94	2.62	1.28	3.96	5.21	3.92	2.18	0	0.6	3.04	3.7	3.17	3.16	0.74	1.4	4.31	3.92	4.05	3.34	3.27	4.96	4.17	1.67	0.52	0.33	1.97	1.36	0.57	0	2.34	3.03	1.6	0.68	1.55	0.65
CT45A5	2.73	3.13	4.43	0	0	0	0	0	0	0	0	0	0	0	0	0	3.3	3.85	0	2.67	0	0	1.22	3.68	4	1.93	0	0	4.58	2.83	4.09	2.62	0	0	0	1.07	3.83	0	0	0	0	0	0	0	0	0	0	0	0
C2orf71	0	0	0	0	0	0	0	0	0	0	0	0	0	0	0	0	0	0	0	0	0	0	0.63	0	0	0	0	0	0	0	2.21	0	0	0	0	0	0	0	0	0	0	0	0	0	0	0	0	0	0
PRODH	3.54	0	3.19	0	0.31	0	0	0	0	0	0	0	0	0	0	0	4.11	5.16	0	0	0	0	4.12	0.41	0	0	0	4.98	0	0	4.37	0	0	0	5.86	0	0	0	0	0	0	0	0	1.27	0	0	0	0	0
CCDC33	0	0	0	0	0	0	0	0	0	0	0	0	0	0	0	0	0	0	0	0	0	0	0	0	0	0	0	0	0	0	0	0	0	0	0	0	0	0	0	0	0	0	0	0	0	0	0	0	0
RBM11	0	0	0	0	0	0	0	0	0	0	0	0	0	0	6.31	0	0	0	0	0	0	0	0	0	0	4.25	0	0	0	0	0	0	0	0	0	0	0	0	0	0	0	0	0	0	0	0	0	0	0
EPHA6	0	0	0	0	0	0	0	0	0	0	0	0	0	0	0	0	0	0	0	0	0	0	0	0	0	0	0	0	0	0	0	0	0	0	0	0	0	0	0	0	0	0	0	0	0	0	0	0	0
SLC43A1	0	0	0	0	0	0	0	0	0	0	0	0	0	0	0	0	0	0	0	0	0	0	0	0	0	0	0	0	0	0	0	0	0	0.13	0	0	0	0	0	0	0	0	3.31	0	0	0	0	0	0
NTN1	0	0	0	0	0.02	0	0	0	0	0	0	0	0	0	4.15	0	0	0	0	0	0	0	0	0	0	0	0	0	0	0	0	0	0	0	0	0	0	0	0	0	0	0	0	0	0	0	0	0	0
ING4	0	6.9	4.12	0	5.31	0	1	0	0	0	0	0	0	0	0	0	0	2.33	0	0	5.11	4.95	0.14	3.96	0	0	0	0	5.1	0	3.7	0	3.38	3	0	0	0	4.45	4.29	0	4.1	0	0	0	0	0	0	0	0
PCDHB10	0	3.79	0	0	0	0	0	0	0	0	0	0	0	0	0	0	0	0	0	0	0	0	0	0	0	0	0	0.07	0	2.81	0	0	0	3.15	4.2	3.73	0	0	0	0	0	0	0	0	0	0	0	0	0
DPH2	3.52	3.94	6.14	0	0	0	0	5.85	0	0	0	0	0	0	0	0.07	4.39	0	0	0	0	0	0	0	0	0	5.56	0	0	3.32	3.15	4.21	4.55	0	0	4.64	0	0	0	0	0	0	0	0	0	0	0	0	0
FCGR2C	0	0	0	0	0	0	0	0	0	0	0	0	0	0	0	0	0	0	0	0	0	0	0	0	0	0	0	0	0	0	0	0	0	0	0	0	0	0	0	0	0	0	0	0	0	0	0	0	0
SPACA4	0	0	0	0	0	0	0	0	0	0	0	0	0	0	0	0	0	0	0	0	0	0	0	0	0	0	0	0	0	0	0	0	0	0	0	0	0	0	0	0	0	0	0	0	0	0	0	0	0
FBXL21	0	0	0	0	0	0	0	0	0	0	0	0	0	0	0	0	0	0	0	0	0	0	0	0	0	0	0	0	0	0	0	0	0	0	0	0	0	0	0	0	0	0	0	0	0	0	0	0	0
DIAPH1	0	0	0	0	0.02	0	0	0	0	0	0	0	0	0	0	0	0	0	0	0	0	0	0	0	0	0	0	0	0	0.11	0	0	1.38	0	4.07	0	0	0	0	0	1.5	2.46	0	2.82	0	0	0	2.05	0
ZNF71	3.32	3.57	0	0	0	0	0	0	0	0	0	0	0	0	0	4.01	0	0	0	0	0	0	0	1.89	0	0	0	0	0	2.31	0	3.8	0	0	0	0	0	0	0	0	0	0	0	0	0	0	0	0	0
OR2A42	0	0	0	0	0	0	0	0	0	0	0	0	0	0	0	0	0	0	0	0	0	0	0	0	0	0	0	0	0	0	0	0	0	0	0	0	0	0	0	0	0	0	0	0	0	0	0	0	0
CORO1A	0	0	0	0	0	0	0	0	0	0	0	0	0	0	0	0	0	0	0	0	0	0	0	1.45	0	0	0	0	0	4.39	3.85	0	0	0	0	0	0	0	0	0	0	0	0	0	0	0	0	0	0
CEP76	0	0	0	1.37	0	0	0	0	0	0	0	0	0	0	0	0	0	0	0	0	0	0	0	3.6	0	0	0	0	0	0.39	0	0	0	0	0	0	0	0	0	0	0	0	0	0	0	0	0	0	0
RRM2	0	0.25	0.36	0.16	0.23	0.03	0.13	0.18	0.05	0.09	0	0.15	0.2	0.24	0.27	0.36	0.15	0.2	0.07	0.15	0	0	0.11	0	0	0.19	0.1	0.16	0.23	0	0.27	0.25	0	0.35	0	0	0	0.08	0	0	0	0.09	0	0.07	0	0.21	0	0.23	0
OS9	3.5	4	3.64	0	4.3	6.08	6.63	3.71	4.83	5.66	2.74	5.08	5.61	4.95	2.45	5.92	0	5.55	5.29	4.78	5.43	0	3.39	0.57	3.38	4.67	0	4.68	4.33	3.97	5.07	3.72	3.9	2.22	5.61	3.73	2.45	5.04	5.35	4.48	5.43	4.3	3.57	3.83	5.95	5.08	5.09	5.33	5.45
SLC4A1AP	3.37	3.05	0	0.08	0	4.61	0	0	0	0	0	0	0	0	0	0.15	3.95	6.89	5.9	0	6.01	0	4.37	3.41	5.84	0	0	0	2.7	0.11	3.64	4.45	0	0.47	0	0	2.34	0	3.24	4.1	0	0	0	0	0	0	0	0	3.81
COG5	0	0.54	2.65	0	3.25	4.09	0	0	0.65	0	0	0	0	4.13	2.26	4.74	1.18	4.92	0	0	0	0	2.69	2.4	4.03	3.79	0	4.56	0	0.22	0	3.69	0	0	0	0	3.92	0	0	3.14	1.83	0	1.4	0.95	0	2.55	0	0	0
C15orf57	0	2.49	0	0	0	0	2.74	0	0	0	0	0	0	0	0	5.64	0	0	0	0	7.39	0	0	0	0	0	0	0	0	3.8	0	0	0	0	0	0.73	0	0	0	0	0	0	0	0.14	0	0	0	0	0
COPS8	3	2.18	3.95	6.8	4.87	3.89	0	0	0	0	0	0	0	0	0	0	3.51	0	6.46	3.15	0	4.99	0.83	3.39	4.88	0	0	4.46	0	2.6	4.23	0	3.77	0.7	2.37	4.78	4.68	3.55	2.26	4.95	0	0	0	3.34	4.18	3.14	0	0	0
NGLY1	3.78	0	2.79	0	4.95	0	5.97	0	0	0	0	0	0	0	0	0	0.77	0	0	3.24	0	0	0.08	0	3.9	0	0	0	0	0	3.78	0	3.69	3.66	0	0	0	0	3.63	0	3.6	2.41	0	4.38	0	0	3.27	0	0
NCBP2	5.53	5.01	5.29	0	0	0	0	0	4.2	0	0	0	0	0.45	3.03	0.94	4.42	5.47	0	4.7	0	0	0.09	5.07	1.12	0.68	0	0	0	1.25	2.94	4.25	0	4.35	5.2	4.33	0	3.88	3.68	4.28	2.15	0	0	0	0.11	3.74	0	0	0
LOC349160	0	0	0	0	0	0	0	0	0	0	0	0	0	0	0	0	0	0	0	0.29	0	0	0	0	0	0	0	0	0	0	0	0	0	0	0	0	0	0	0	0	0	0	0	0	0	0	0	0	0
GPSM3	0	0	0	0	0	0	0	0	0	0	0	0	0	0	0	0	0	0	0	0	0	0	0	0	0	0	0	0	0	0	0	0	0	0	0	0	0	0	0	0	0	0	0	0	0	1.23	0	0	0
ADAM1A	0	0.15	0	0	0	0	0	0	0	0	0	0	0	0	0	0	0	0	0	0	0	0	0	0	0	0	0	0	0	0	0	0	0	0	0	0	0	0	0	0	0	0	0	0	0	0	0	0	0
SIL1	0	3.49	3.05	0	0	0	0	0	5.2	0	0	4.11	0	0	0	0	0	0	0	4.5	0	0	1.91	0	0	0	0	0	0	0	0	0.22	0	0	4.79	0	0	0	0	0	0	0.99	3.21	0	0	0.55	0	0	3.17
ASB6	2.54	3.04	2.81	0	0.4	0.13	0	0.47	0.11	0.46	0.22	1.03	0	0.2	0.53	0.62	3.3	0.29	0	4.34	0.29	0.21	2.07	0.24	0.18	4.18	0.46	1.61	3.75	0.15	0.37	0	2.83	0.14	0.38	0.36	2.36	0.21	0.04	2.23	1.19	0	0.03	0.1	0.09	0.05	0.11	2.32	0.09
KLRC4-KLRK1	0	0	0	0	0	0	0	0	0	0	0	0	0	0	0	0	0	0	0	0	0	0	0	0	0	0	0	0	0	0	0	0	0	0	0	0	0	0	0	0	0	0	0	0	0	0	0	0	0
MIR3064	5	0	0	0	0	0	0	0	1.72	0	0	0	0	0	0	0	0	0	0	0	0	0	0	0	0	0	0	0	0	4.26	0	0	0	0	0	0	0	0	0	0	0	0	0	0	0	0	0	0	0
UNC93A	0	0	0	0	0	0	0	0	0	0	0	0	0	0	0	0	0	0	0	0	0	0	0	0	0	0	0	0	0	0	0	0	0	0	0	0	0	0	0	0	0	0	0	0	0	0	0	0	0
SNX30	0.08	0	0	0	0	0	0	0	0.13	0	0	0	1.29	0	0	0	0	0	0	0	0	0	2.21	1.59	0	0	0	0	0	0	2.2	2.04	0	0.66	0	0	0	0	0	0	0	0	0	0.03	0	0	0	0	0
A1BG	0	0	0	0	1.07	0	0	0	0	0	0	0	0	0	0	0	0	0	0	0	0	0	0	0.91	1.07	0	0	0	0	0	0	0	0	0	0	0	0	0	0	0	3.09	0.8	0	0	0	0	0	0	0
[truncated: 30,315 more rows]
[truncated: 440 more columns]
