# Supplementary material for: Pan-Cancer Single-Cell Analysis Reveals the Core Factors and Pathway in Specific Cancer Stem Cells of Upper Gastrointestinal Cancer
Source: Front Bioeng Biotechnol. 2022 May 13;10:849798. doi: 10.3389/fbioe.2022.849798 (PMC9136039; doi:10.3389/fbioe.2022.849798)
Supplement: Supplementary file 3 [file DataSheet2.CSV]

Gene_Symbel	P_value	avg_logFC	P_value_adj	State
GAST	2.03E-247	0.444365219	4.06E-244	Up
SST	9.89E-98	-0.603526962	1.98E-94	Down
TRDC	1.24E-90	-0.544969123	2.48E-87	Down
TNFRSF4	6.28E-88	-0.255647462	1.26E-84	Down
TNFRSF18	5.15E-85	-0.280387429	1.03E-81	Down
KLRG1	1.14E-78	-0.300829389	2.27E-75	Down
KRT86	4.90E-75	-0.431947025	9.79E-72	Down
FCGR3A	1.74E-73	-0.266982807	3.48E-70	Down
CXCL13	1.48E-71	-0.739001766	2.95E-68	Down
HBA2	2.12E-71	-0.437029306	4.24E-68	Down
IFNG	4.65E-69	-0.527208648	9.29E-66	Down
HBB	2.21E-65	-1.62148632	4.43E-62	Down
EVI2A	3.28E-62	-0.254653847	6.57E-59	Down
ARL14	2.08E-61	0.26804278	4.16E-58	Up
SELL	2.30E-59	-0.250735599	4.59E-56	Down
CCR7	7.47E-58	-0.260726548	1.49E-54	Down
OLFM4	1.06E-56	0.71809692	2.12E-53	Up
TRG-AS1	1.30E-56	-0.285162776	2.59E-53	Down
REG3A	2.58E-56	1.330855806	5.16E-53	Up
TNF	1.46E-55	-0.497310967	2.92E-52	Down
CXCL8	3.96E-53	0.392545124	7.91E-50	Up
PRMT9	8.78E-53	-0.251491183	1.76E-49	Down
TYROBP	1.06E-52	-0.672128079	2.12E-49	Down
SAMSN1	1.75E-52	-0.330193919	3.50E-49	Down
GPR65	4.51E-51	-0.304259354	9.02E-48	Down
EOMES	1.11E-48	-0.34911285	2.22E-45	Down
XCL2	3.92E-46	-0.796469196	7.84E-43	Down
RORA	5.08E-46	-0.324740079	1.02E-42	Down
SYNE1	5.21E-44	-0.295035535	1.04E-40	Down
SIRPG	1.15E-42	-0.268366018	2.30E-39	Down
COL3A1	1.44E-41	-0.297236757	2.88E-38	Down
GPR183	2.38E-41	-0.397303021	4.75E-38	Down
CXCR6	1.31E-39	-0.415729436	2.63E-36	Down
TRGC2	6.97E-39	-0.293199022	1.39E-35	Down
KLRB1	1.34E-38	-0.719578587	2.68E-35	Down
LYZ	6.21E-38	0.652012393	1.24E-34	Up
CRTAM	6.36E-38	-0.254301568	1.27E-34	Down
P2RY8	4.63E-36	-0.250849342	9.26E-33	Down
CCL5	5.51E-36	-1.512997861	1.10E-32	Down
COL1A1	7.85E-36	-0.271844314	1.57E-32	Down
PTPRCAP	6.32E-35	-0.612287267	1.26E-31	Down
GZMH	1.79E-34	-0.888179697	3.58E-31	Down
ZNF683	3.03E-34	-0.747618411	6.07E-31	Down
XIST	1.19E-33	-0.437166488	2.38E-30	Down
ZEB2	2.13E-33	-0.294217292	4.26E-30	Down
CREM	1.53E-31	-0.2802206	3.07E-28	Down
GNLY	1.72E-30	-2.164504358	3.43E-27	Down
CD3D	2.03E-30	-0.5728678	4.06E-27	Down
XCL1	2.32E-30	-0.926860687	4.64E-27	Down
ABI3	2.70E-30	-0.384152249	5.41E-27	Down
IGLL5	6.11E-30	0.26416656	1.22E-26	Up
IGFBP7	3.51E-29	-0.256769293	7.02E-26	Down
CD52	5.02E-29	-0.430493498	1.00E-25	Down
PDK4	8.45E-29	0.266797372	1.69E-25	Up
FASLG	1.20E-27	-0.36637483	2.41E-24	Down
VAMP5	3.99E-27	-0.290821225	7.98E-24	Down
GBP5	4.90E-26	-0.329733097	9.79E-23	Down
BPIFB1	3.85E-25	0.764513061	7.70E-22	Up
GNG2	3.92E-25	-0.307238034	7.84E-22	Down
FGFBP2	4.99E-25	-0.330541061	9.99E-22	Down
SLA	8.80E-25	-0.406998826	1.76E-21	Down
EVI2B	1.19E-24	-0.532739999	2.38E-21	Down
APOBEC3C	1.20E-24	-0.420178096	2.39E-21	Down
CORO1A	2.80E-24	-0.511680424	5.59E-21	Down
KRT19	3.00E-23	0.32770985	6.00E-20	Up
IL32	3.58E-23	-0.376217982	7.17E-20	Down
COL1A2	4.21E-23	-0.377986141	8.42E-20	Down
HCST	9.82E-23	-0.560804893	1.96E-19	Down
CISH	1.75E-22	-0.290503091	3.50E-19	Down
LPXN	1.90E-22	-0.253204167	3.81E-19	Down
PTPRC	1.21E-21	-0.49622759	2.41E-18	Down
RP11-291B21.2	1.31E-21	-0.524665425	2.61E-18	Down
HOPX	3.69E-21	-0.660344426	7.39E-18	Down
CD3E	3.95E-21	-0.511135036	7.89E-18	Down
GZMB	4.17E-21	-1.059998779	8.34E-18	Down
VIM	1.23E-20	-0.417120267	2.45E-17	Down
MIR4435-2HG	2.07E-20	-0.292062315	4.13E-17	Down
PLEKHF1	2.15E-20	-0.273095022	4.29E-17	Down
TRBC2	4.47E-20	-0.500143496	8.94E-17	Down
SPARC	5.37E-20	-0.273784227	1.07E-16	Down
GLIPR2	7.43E-20	-0.374829191	1.49E-16	Down
LAG3	9.91E-20	-0.621387013	1.98E-16	Down
RGS1	2.28E-19	-0.506389704	4.56E-16	Down
MIR155HG	4.60E-19	-0.25365935	9.20E-16	Down
SRGN	9.24E-19	-0.422218769	1.85E-15	Down
SH2D1A	1.04E-18	-0.507124745	2.07E-15	Down
SAMD9L	1.65E-18	-0.293436771	3.29E-15	Down
MATK	2.06E-18	-0.600476085	4.12E-15	Down
MIA	2.80E-18	0.324505229	5.60E-15	Up
AC092580.4	4.68E-18	-0.49949261	9.36E-15	Down
EIF2AK2	1.03E-17	-0.251072207	2.07E-14	Down
IFI16	1.40E-17	-0.351256467	2.80E-14	Down
ARHGDIB	1.08E-16	-0.318094349	2.16E-13	Down
PDCD1	1.11E-16	-0.38542819	2.23E-13	Down
IGLC3	3.98E-16	0.488767684	7.95E-13	Up
REG1A	5.86E-16	0.816705589	1.17E-12	Up
ITGB7	6.76E-16	-0.426628898	1.35E-12	Down
CD8B	1.15E-15	-0.868204204	2.31E-12	Down
TAGAP	6.15E-15	-0.416048903	1.23E-11	Down
CCDC109B	1.31E-14	-0.253085273	2.63E-11	Down
IL2RG	1.48E-14	-0.639849884	2.95E-11	Down
FAM46C	2.07E-14	-0.253781741	4.15E-11	Down
CHCHD2	2.35E-14	-0.429229153	4.69E-11	Down
IL7R	5.77E-14	-0.301270904	1.15E-10	Down
PTTG1	5.77E-14	-0.259695254	1.15E-10	Down
PRR4	6.13E-14	0.616578448	1.23E-10	Up
CD2	8.57E-14	-0.552459314	1.71E-10	Down
RAC2	2.11E-13	-0.474214773	4.23E-10	Down
BIN2	5.69E-13	-0.472260647	1.14E-09	Down
ITGA4	7.14E-13	-0.376767591	1.43E-09	Down
RBPJ	1.09E-12	-0.278375494	2.18E-09	Down
GAPDH	2.08E-12	-0.320129729	4.15E-09	Down
CFB	2.42E-12	0.255990526	4.84E-09	Up
MX1	3.29E-12	-0.281456005	6.59E-09	Down
AGR2	3.44E-12	0.428180533	6.89E-09	Up
MIAT	7.32E-12	-0.271636215	1.46E-08	Down
LSP1	8.30E-12	-0.65267014	1.66E-08	Down
CLEC2D	9.51E-12	-0.385433543	1.90E-08	Down
FYB	1.93E-11	-0.339961242	3.86E-08	Down
C6orf58	2.77E-11	0.444198485	5.53E-08	Up
OASL	3.05E-11	-0.370791911	6.10E-08	Down
PIM1	6.74E-11	-0.349845248	1.35E-07	Down
FCER1G	9.90E-11	-0.49359662	1.98E-07	Down
RGCC	1.53E-10	-0.292938463	3.06E-07	Down
PTPN7	1.71E-10	-0.485960915	3.43E-07	Down
PIK3R1	3.06E-10	-0.344505657	6.11E-07	Down
KLRC1	4.42E-10	-0.503128898	8.85E-07	Down
UBE2L6	5.01E-10	-0.41924635	1.00E-06	Down
RPS4Y1	7.70E-10	0.347373298	1.54E-06	Up
TMC5	1.27E-09	0.311549336	2.55E-06	Up
RHOH	2.60E-09	-0.468637562	5.19E-06	Down
UBB	2.74E-09	-0.285444467	5.48E-06	Down
PSMB9	2.77E-09	-0.52029696	5.54E-06	Down
TFF3	5.11E-09	0.540417181	1.02E-05	Up
LTF	5.79E-09	0.547262815	1.16E-05	Up
ATF3	6.98E-09	0.259720903	1.40E-05	Up
EPSTI1	9.41E-09	-0.281624223	1.88E-05	Down
PSCA	1.07E-08	0.434192157	2.14E-05	Up
SLC2A3	1.14E-08	-0.407152049	2.27E-05	Down
TIGIT	1.36E-08	-0.603548979	2.73E-05	Down
PIGR	3.76E-08	0.32937271	7.52E-05	Up
MMP1	4.51E-08	0.252639566	9.02E-05	Up
ADH1C	4.73E-08	0.31080112	9.46E-05	Up
PRF1	6.09E-08	-0.798349983	0.000121794	Down
SPON2	1.07E-07	-0.277269956	0.000214286	Down
CITED2	1.97E-07	-0.334090347	0.000394245	Down
GZMM	2.95E-07	-0.585289057	0.000589806	Down
ISG15	3.23E-07	-0.353961942	0.000645262	Down
KLRD1	4.08E-07	-0.881925324	0.00081593	Down
CXCL3	4.53E-07	0.415603453	0.000905725	Up
GZMA	5.06E-07	-1.213621093	0.001011868	Down
PLP2	5.30E-07	-0.280607191	0.00105923	Down
HSPA1A	5.31E-07	0.329577847	0.0010617	Up
SSR4	5.89E-07	-0.41785456	0.00117711	Down
CTSW	6.36E-07	-1.137668316	0.001272214	Down
TUBA4A	6.49E-07	-0.304031796	0.001298919	Down
CST7	7.14E-07	-1.216402784	0.001427441	Down
PGC	9.32E-07	1.190240283	0.001863015	Up
CD27	1.17E-06	-0.549325889	0.002346632	Down
ZG16B	1.19E-06	0.320013947	0.002378318	Up
NR4A2	1.26E-06	-0.338452909	0.002525353	Down
CCL3	1.98E-06	-0.808426209	0.003956086	Down
HLA-F	2.14E-06	-0.518253642	0.004272155	Down
REL	2.19E-06	-0.279271881	0.004376083	Down
NKG7	2.87E-06	-1.715776974	0.005738016	Down
GZMK	3.21E-06	-1.142044867	0.00641786	Down
SAMD3	3.84E-06	-0.595272538	0.007684669	Down
CD63	4.24E-06	-0.268526631	0.008486783	Down
GOLM1	5.04E-06	0.337618519	0.010070279	Up
GTF3C6	5.04E-06	-0.275869752	0.010087707	Down
RNASE1	6.36E-06	0.306961496	0.012720302	Up
MSMB	7.05E-06	0.921797843	0.014097584	Up
HLA-DRB5	1.25E-05	-0.399664652	0.025015903	Down
UCP2	1.43E-05	-0.289664336	0.028517344	Down
